# Supplementary material for: Draft genome assembly of the invasive cane toad, Rhinella marina
Source: Gigascience. 2018 Aug 7;7(9):giy095. doi: 10.1093/gigascience/giy095 (PMC6145236; doi:10.1093/gigascience/giy095)
Supplement: Additional Files [file giy095_supplemental_files.zip]

Archive with 5 entries (5 files):
- Figure S1.pdf
- Table S1.xlsx
- Table S2.xlsx
- Table S3.xlsx
- Table S4.xlsx
