# Supplementary material for: Draft genome assembly of the invasive cane toad, Rhinella marina
Source: Gigascience. 2018 Aug 7;7(9):giy095. doi: 10.1093/gigascience/giy095 (PMC6145236; doi:10.1093/gigascience/giy095)
Supplement: Additional Files [file giy095_supplemental_files.zip › Table S1.xlsx]

## Sheet: Sheet1
Target gene	Assembly v2.2 location	Description	Sequence (5’-3’)	Amplicon size
Zinc finger protein 292 (zfp292)	Contig: 6589 Position: 336890-373324	Forward outer	GCCGATGTCAACAGCCAATG	326 bp*
		Reverse outer	CAGCCACAAGGAGGCGTTATAC
		Forward inner	CACATGCAGACTGTAAACGCC	120 bp^
		Reverse inner	TGTTTCCTTGCTTTGACCATACTG
*PCR conditions: 95oC for 5 min, 35 cycles of 95oC for 30 s, 60oC for 30 s and 68oC for 30 s followed by a final extension at 68oC for 5 min.
^PCR conditions: The qPCR conditions were as follows: 95oC for 10 min, 40 cycles of 95oC for 20 s, 60oC for 20 s and 72oC for 20 s.
