# Supplementary material for: Draft genome assembly of the invasive cane toad, Rhinella marina
Source: Gigascience. 2018 Aug 7;7(9):giy095. doi: 10.1093/gigascience/giy095 (PMC6145236; doi:10.1093/gigascience/giy095)
Supplement: Additional Files [file giy095_supplemental_files.zip › Table S2.xlsx]

## Sheet: Table S2. Full BUSCO Ratings
BuscoID	short	long	v2.0	v2.1	v2.2	Combined	MAKER2 Proteins	MAKER2 Transcripts	Annotation	Transcriptome	GigaDB	CaneToad
EOG0907000W	Fragmented	Missing	Complete	Complete	Complete	Complete	Complete	Complete	Complete	Complete	Complete	Complete
EOG0907001A	Complete	Missing	Complete	Complete	Complete	Complete	Complete	Complete	Complete	Complete	Complete	Complete
EOG0907001Q	Missing	Missing	Fragmented	Complete	Complete	Complete	Complete	Complete	Complete	Complete	Complete	Complete
EOG0907001W	Fragmented	Missing	Complete	Complete	Complete	Complete	Complete	Complete	Complete	Complete	Complete	Complete
EOG09070025	Fragmented	Missing	Complete	Complete	Complete	Complete	Complete	Complete	Complete	Complete	Complete	Complete
EOG0907002C	Fragmented	Missing	Missing	Missing	Complete	Complete	Complete	Complete	Complete	Complete	Complete	Complete
EOG0907002D	Missing	Missing	Missing	Fragmented	Complete	Complete	Missing	Fragmented	Fragmented	Complete	Complete	Complete
EOG0907002G	Complete	Missing	Complete	Complete	Complete	Complete	Complete	Complete	Complete	Complete	Complete	Complete
EOG0907002K	Fragmented	Missing	Complete	Complete	Complete	Complete	Complete	Complete	Complete	Complete	Complete	Complete
EOG09070035	Missing	Missing	Fragmented	Complete	Complete	Complete	Complete	Complete	Complete	Complete	Complete	Complete
EOG0907003I	Fragmented	Missing	Missing	Complete	Complete	Complete	Complete	Complete	Complete	Complete	Complete	Complete
EOG0907003U	Complete	Missing	Complete	Duplicated	Duplicated	Duplicated	Complete	Complete	Complete	Duplicated	Duplicated	Duplicated
EOG09070041	Fragmented	Missing	Complete	Complete	Complete	Complete	Complete	Complete	Complete	Complete	Complete	Complete
EOG09070044	Fragmented	Missing	Complete	Complete	Complete	Complete	Complete	Complete	Complete	Complete	Complete	Complete
EOG09070045	Fragmented	Missing	Complete	Complete	Complete	Complete	Complete	Complete	Complete	Complete	Complete	Complete
EOG09070046	Fragmented	Missing	Fragmented	Complete	Complete	Complete	Fragmented	Duplicated	Duplicated	Complete	Duplicated	Duplicated
EOG0907004B	Fragmented	Missing	Complete	Complete	Complete	Complete	Complete	Complete	Complete	Complete	Complete	Complete
EOG0907004F	Fragmented	Fragmented	Complete	Complete	Complete	Complete	Fragmented	Complete	Complete	Complete	Complete	Complete
EOG0907004J	Fragmented	Missing	Complete	Complete	Complete	Complete	Complete	Complete	Complete	Complete	Complete	Complete
EOG0907004M	Missing	Missing	Fragmented	Fragmented	Missing	Fragmented	Complete	Complete	Complete	Complete	Complete	Complete
EOG0907004Q	Complete	Complete	Complete	Complete	Complete	Complete	Complete	Complete	Complete	Complete	Complete	Complete
EOG0907004U	Fragmented	Fragmented	Fragmented	Complete	Complete	Complete	Complete	Complete	Complete	Complete	Complete	Complete
EOG0907004V	Missing	Missing	Missing	Complete	Complete	Complete	Complete	Complete	Complete	Complete	Complete	Complete
EOG09070053	Fragmented	Missing	Complete	Complete	Complete	Complete	Complete	Complete	Complete	Complete	Complete	Complete
EOG09070056	Missing	Missing	Complete	Complete	Complete	Complete	Complete	Complete	Complete	Complete	Complete	Complete
EOG0907005G	Missing	Missing	Complete	Complete	Complete	Complete	Complete	Complete	Complete	Complete	Complete	Complete
EOG0907005I	Fragmented	Missing	Complete	Complete	Complete	Complete	Complete	Complete	Complete	Complete	Complete	Complete
EOG0907005M	Complete	Missing	Fragmented	Complete	Complete	Complete	Missing	Complete	Complete	Complete	Complete	Complete
EOG0907005P	Missing	Missing	Complete	Complete	Complete	Complete	Missing	Complete	Complete	Complete	Complete	Complete
EOG0907005S	Missing	Missing	Fragmented	Complete	Fragmented	Complete	Fragmented	Complete	Complete	Complete	Complete	Complete
EOG09070060	Fragmented	Missing	Complete	Complete	Complete	Complete	Complete	Complete	Complete	Complete	Complete	Complete
EOG0907006E	Fragmented	Missing	Fragmented	Complete	Complete	Complete	Complete	Complete	Complete	Complete	Complete	Complete
EOG0907006T	Missing	Missing	Complete	Complete	Complete	Complete	Fragmented	Complete	Complete	Complete	Complete	Complete
EOG0907006V	Fragmented	Missing	Missing	Complete	Complete	Complete	Complete	Complete	Complete	Complete	Complete	Complete
EOG09070077	Fragmented	Missing	Complete	Complete	Complete	Complete	Complete	Complete	Complete	Complete	Complete	Complete
EOG09070079	Fragmented	Missing	Fragmented	Fragmented	Fragmented	Fragmented	Complete	Complete	Complete	Complete	Complete	Complete
EOG0907007K	Missing	Missing	Complete	Complete	Complete	Complete	Complete	Complete	Complete	Complete	Complete	Complete
EOG0907007L	Fragmented	Missing	Fragmented	Complete	Complete	Complete	Complete	Complete	Complete	Complete	Complete	Complete
EOG0907007V	Fragmented	Missing	Fragmented	Complete	Fragmented	Complete	Fragmented	Fragmented	Fragmented	Complete	Complete	Complete
EOG0907007Z	Missing	Missing	Complete	Complete	Complete	Complete	Complete	Complete	Complete	Complete	Complete	Complete
EOG09070080	Fragmented	Missing	Complete	Duplicated	Duplicated	Duplicated	Complete	Complete	Complete	Duplicated	Duplicated	Duplicated
EOG09070084	Missing	Missing	Fragmented	Complete	Complete	Complete	Complete	Complete	Complete	Complete	Complete	Complete
EOG09070088	Missing	Missing	Missing	Missing	Missing	Missing	Missing	Missing	Missing	Missing	Missing	Missing
EOG0907008B	Fragmented	Missing	Fragmented	Fragmented	Fragmented	Fragmented	Fragmented	Fragmented	Fragmented	Complete	Fragmented	Complete
EOG0907008N	Fragmented	Fragmented	Complete	Complete	Complete	Complete	Duplicated	Duplicated	Duplicated	Complete	Duplicated	Duplicated
EOG0907008V	Missing	Missing	Complete	Complete	Complete	Complete	Complete	Complete	Complete	Complete	Complete	Complete
EOG09070092	Complete	Missing	Fragmented	Complete	Complete	Complete	Complete	Complete	Complete	Complete	Complete	Complete
EOG09070096	Fragmented	Missing	Fragmented	Fragmented	Fragmented	Fragmented	Fragmented	Fragmented	Fragmented	Complete	Fragmented	Complete
EOG0907009A	Missing	Missing	Complete	Complete	Complete	Complete	Complete	Complete	Complete	Complete	Complete	Complete
EOG0907009B	Missing	Missing	Complete	Complete	Complete	Complete	Complete	Complete	Complete	Complete	Complete	Complete
EOG0907009D	Fragmented	Missing	Fragmented	Complete	Complete	Complete	Fragmented	Fragmented	Fragmented	Complete	Complete	Complete
EOG0907009I	Fragmented	Fragmented	Complete	Complete	Complete	Complete	Missing	Complete	Complete	Complete	Complete	Complete
EOG0907009L	Missing	Missing	Fragmented	Complete	Complete	Complete	Complete	Complete	Complete	Complete	Complete	Complete
EOG0907009M	Complete	Missing	Missing	Complete	Complete	Complete	Complete	Complete	Complete	Complete	Complete	Complete
EOG0907009S	Fragmented	Fragmented	Complete	Complete	Complete	Complete	Complete	Complete	Complete	Complete	Complete	Complete
EOG0907009W	Fragmented	Missing	Fragmented	Complete	Complete	Complete	Complete	Complete	Complete	Complete	Complete	Complete
EOG090700A6	Fragmented	Fragmented	Complete	Complete	Complete	Complete	Complete	Complete	Complete	Duplicated	Complete	Duplicated
EOG090700A9	Complete	Missing	Fragmented	Complete	Complete	Complete	Complete	Complete	Complete	Complete	Complete	Complete
EOG090700AD	Missing	Missing	Fragmented	Fragmented	Fragmented	Fragmented	Fragmented	Complete	Complete	Complete	Complete	Complete
EOG090700AG	Missing	Missing	Fragmented	Fragmented	Fragmented	Fragmented	Complete	Complete	Complete	Complete	Complete	Complete
EOG090700AN	Complete	Missing	Complete	Complete	Complete	Complete	Complete	Complete	Complete	Fragmented	Complete	Complete
EOG090700AP	Complete	Complete	Complete	Complete	Complete	Complete	Complete	Complete	Complete	Complete	Complete	Complete
EOG090700AQ	Complete	Missing	Complete	Complete	Complete	Complete	Duplicated	Complete	Duplicated	Complete	Duplicated	Duplicated
EOG090700AS	Fragmented	Missing	Fragmented	Complete	Fragmented	Complete	Complete	Complete	Complete	Duplicated	Complete	Duplicated
EOG090700AT	Fragmented	Missing	Complete	Complete	Complete	Complete	Fragmented	Fragmented	Fragmented	Complete	Complete	Complete
EOG090700AY	Fragmented	Missing	Fragmented	Complete	Complete	Complete	Complete	Complete	Complete	Complete	Complete	Complete
EOG090700B6	Fragmented	Missing	Fragmented	Complete	Complete	Complete	Complete	Complete	Complete	Complete	Complete	Complete
EOG090700B7	Fragmented	Missing	Fragmented	Fragmented	Fragmented	Fragmented	Complete	Complete	Complete	Complete	Complete	Complete
EOG090700B8	Complete	Missing	Complete	Complete	Complete	Complete	Complete	Complete	Complete	Complete	Complete	Complete
EOG090700B9	Missing	Missing	Complete	Complete	Complete	Complete	Complete	Complete	Complete	Complete	Complete	Complete
EOG090700BB	Missing	Missing	Complete	Complete	Complete	Complete	Complete	Complete	Complete	Complete	Complete	Complete
EOG090700BE	Missing	Missing	Fragmented	Complete	Complete	Complete	Complete	Complete	Complete	Complete	Complete	Complete
EOG090700BG	Fragmented	Missing	Fragmented	Fragmented	Fragmented	Fragmented	Complete	Complete	Complete	Complete	Complete	Complete
EOG090700BI	Complete	Missing	Complete	Complete	Complete	Complete	Complete	Complete	Complete	Complete	Complete	Complete
EOG090700BK	Fragmented	Missing	Complete	Complete	Complete	Complete	Complete	Complete	Complete	Complete	Complete	Complete
EOG090700BM	Fragmented	Fragmented	Fragmented	Complete	Fragmented	Complete	Fragmented	Fragmented	Fragmented	Complete	Complete	Complete
EOG090700BV	Fragmented	Missing	Fragmented	Complete	Complete	Complete	Complete	Complete	Complete	Duplicated	Complete	Duplicated
EOG090700BW	Missing	Missing	Missing	Missing	Complete	Complete	Complete	Complete	Complete	Complete	Complete	Complete
EOG090700BZ	Fragmented	Missing	Complete	Duplicated	Duplicated	Duplicated	Complete	Complete	Complete	Complete	Duplicated	Duplicated
EOG090700C0	Fragmented	Missing	Complete	Complete	Complete	Complete	Complete	Complete	Complete	Complete	Complete	Complete
EOG090700C1	Missing	Missing	Missing	Fragmented	Complete	Complete	Complete	Complete	Complete	Complete	Complete	Complete
EOG090700CG	Complete	Missing	Complete	Complete	Complete	Complete	Complete	Complete	Complete	Complete	Complete	Complete
EOG090700CM	Complete	Fragmented	Complete	Complete	Complete	Complete	Complete	Complete	Complete	Complete	Complete	Complete
EOG090700CQ	Missing	Missing	Fragmented	Fragmented	Fragmented	Fragmented	Complete	Complete	Complete	Complete	Complete	Complete
EOG090700CT	Missing	Missing	Complete	Complete	Complete	Complete	Complete	Complete	Complete	Complete	Complete	Complete
EOG090700CV	Fragmented	Missing	Complete	Complete	Complete	Complete	Complete	Complete	Complete	Complete	Complete	Complete
EOG090700CY	Missing	Missing	Complete	Complete	Complete	Complete	Complete	Complete	Complete	Complete	Complete	Complete
EOG090700D1	Fragmented	Missing	Fragmented	Complete	Fragmented	Complete	Complete	Complete	Complete	Complete	Complete	Complete
EOG090700D3	Missing	Missing	Fragmented	Complete	Complete	Complete	Complete	Complete	Complete	Complete	Complete	Complete
EOG090700D6	Complete	Complete	Complete	Complete	Complete	Complete	Complete	Complete	Complete	Complete	Complete	Complete
EOG090700D9	Complete	Missing	Complete	Complete	Complete	Complete	Complete	Complete	Complete	Complete	Complete	Complete
EOG090700DA	Fragmented	Missing	Fragmented	Fragmented	Complete	Complete	Complete	Complete	Complete	Complete	Complete	Complete
EOG090700DG	Fragmented	Missing	Complete	Complete	Complete	Complete	Fragmented	Complete	Complete	Complete	Complete	Complete
EOG090700DH	Fragmented	Missing	Fragmented	Complete	Complete	Complete	Complete	Complete	Complete	Complete	Complete	Complete
EOG090700DO	Missing	Missing	Complete	Complete	Fragmented	Complete	Fragmented	Complete	Complete	Complete	Complete	Complete
EOG090700DS	Fragmented	Missing	Complete	Complete	Complete	Complete	Complete	Complete	Complete	Complete	Complete	Complete
EOG090700DU	Missing	Missing	Fragmented	Fragmented	Fragmented	Fragmented	Complete	Complete	Complete	Complete	Complete	Complete
EOG090700DZ	Missing	Missing	Complete	Complete	Complete	Complete	Fragmented	Complete	Complete	Complete	Complete	Complete
EOG090700E8	Fragmented	Fragmented	Complete	Complete	Complete	Complete	Complete	Complete	Complete	Complete	Complete	Complete
EOG090700ED	Missing	Missing	Fragmented	Complete	Complete	Complete	Complete	Complete	Complete	Complete	Complete	Complete
EOG090700EI	Fragmented	Missing	Fragmented	Complete	Complete	Complete	Complete	Complete	Complete	Complete	Complete	Complete
EOG090700EP	Fragmented	Missing	Complete	Complete	Complete	Complete	Complete	Complete	Complete	Complete	Complete	Complete
EOG090700EQ	Missing	Missing	Missing	Complete	Complete	Complete	Missing	Missing	Missing	Complete	Complete	Complete
EOG090700ER	Missing	Missing	Missing	Missing	Missing	Missing	Complete	Complete	Complete	Complete	Complete	Complete
EOG090700ES	Missing	Missing	Fragmented	Complete	Complete	Complete	Complete	Duplicated	Duplicated	Duplicated	Duplicated	Duplicated
EOG090700EU	Missing	Missing	Missing	Missing	Missing	Missing	Missing	Missing	Missing	Complete	Missing	Complete
EOG090700EV	Fragmented	Missing	Complete	Complete	Complete	Complete	Complete	Complete	Complete	Complete	Complete	Complete
EOG090700F2	Fragmented	Missing	Complete	Complete	Complete	Complete	Complete	Complete	Complete	Complete	Complete	Complete
EOG090700F3	Missing	Missing	Complete	Complete	Complete	Complete	Complete	Complete	Complete	Complete	Complete	Complete
EOG090700FD	Fragmented	Missing	Fragmented	Complete	Complete	Complete	Fragmented	Complete	Complete	Complete	Complete	Complete
EOG090700FM	Missing	Missing	Fragmented	Fragmented	Complete	Complete	Fragmented	Fragmented	Fragmented	Complete	Complete	Complete
EOG090700FS	Missing	Missing	Missing	Complete	Complete	Complete	Missing	Complete	Complete	Complete	Complete	Complete
EOG090700FT	Missing	Missing	Complete	Complete	Complete	Complete	Complete	Complete	Complete	Complete	Complete	Complete
EOG090700FW	Missing	Missing	Missing	Missing	Missing	Missing	Missing	Missing	Missing	Missing	Missing	Missing
EOG090700FX	Missing	Missing	Missing	Missing	Missing	Missing	Missing	Missing	Missing	Complete	Missing	Complete
EOG090700G0	Fragmented	Missing	Fragmented	Fragmented	Complete	Complete	Complete	Complete	Complete	Complete	Complete	Complete
EOG090700G3	Fragmented	Missing	Missing	Fragmented	Complete	Complete	Missing	Complete	Complete	Complete	Complete	Complete
EOG090700G9	Fragmented	Missing	Fragmented	Complete	Complete	Complete	Complete	Complete	Complete	Complete	Complete	Complete
EOG090700GC	Missing	Missing	Missing	Complete	Complete	Complete	Missing	Missing	Missing	Complete	Complete	Complete
EOG090700GD	Fragmented	Missing	Fragmented	Complete	Fragmented	Complete	Complete	Complete	Complete	Complete	Complete	Complete
EOG090700GL	Missing	Missing	Complete	Complete	Complete	Complete	Complete	Complete	Complete	Complete	Complete	Complete
EOG090700GT	Fragmented	Missing	Fragmented	Complete	Fragmented	Complete	Complete	Complete	Complete	Complete	Complete	Complete
EOG090700GX	Fragmented	Missing	Fragmented	Fragmented	Fragmented	Fragmented	Fragmented	Fragmented	Fragmented	Complete	Fragmented	Complete
EOG090700GY	Fragmented	Missing	Complete	Complete	Complete	Complete	Complete	Complete	Complete	Complete	Complete	Complete
EOG090700H2	Fragmented	Missing	Missing	Complete	Complete	Complete	Complete	Complete	Complete	Complete	Complete	Complete
EOG090700HA	Missing	Missing	Fragmented	Complete	Complete	Complete	Complete	Complete	Complete	Complete	Complete	Complete
EOG090700HB	Fragmented	Missing	Complete	Complete	Complete	Complete	Complete	Complete	Complete	Complete	Complete	Complete
EOG090700HD	Fragmented	Missing	Missing	Complete	Complete	Complete	Complete	Complete	Complete	Complete	Complete	Complete
EOG090700HJ	Fragmented	Fragmented	Complete	Complete	Complete	Complete	Complete	Complete	Complete	Complete	Complete	Complete
EOG090700HM	Missing	Missing	Complete	Complete	Complete	Complete	Complete	Complete	Complete	Complete	Complete	Complete
EOG090700HT	Missing	Missing	Complete	Complete	Complete	Complete	Complete	Complete	Complete	Complete	Complete	Complete
EOG090700HU	Complete	Missing	Complete	Complete	Complete	Complete	Complete	Complete	Complete	Complete	Complete	Complete
EOG090700HW	Complete	Missing	Complete	Complete	Complete	Complete	Complete	Complete	Complete	Complete	Complete	Complete
EOG090700HY	Fragmented	Missing	Missing	Complete	Complete	Complete	Complete	Complete	Complete	Complete	Complete	Complete
EOG090700I2	Missing	Missing	Fragmented	Fragmented	Complete	Complete	Complete	Complete	Complete	Complete	Complete	Complete
EOG090700I3	Missing	Missing	Missing	Complete	Complete	Complete	Complete	Complete	Complete	Complete	Complete	Complete
EOG090700ID	Fragmented	Missing	Missing	Fragmented	Fragmented	Fragmented	Missing	Fragmented	Fragmented	Complete	Fragmented	Complete
EOG090700IE	Missing	Missing	Fragmented	Complete	Complete	Complete	Complete	Complete	Complete	Complete	Complete	Complete
EOG090700IG	Missing	Missing	Missing	Complete	Complete	Complete	Complete	Complete	Complete	Complete	Complete	Complete
EOG090700II	Missing	Missing	Missing	Complete	Complete	Complete	Missing	Missing	Missing	Complete	Complete	Complete
EOG090700IN	Fragmented	Missing	Missing	Fragmented	Complete	Complete	Complete	Complete	Complete	Complete	Complete	Complete
EOG090700IU	Fragmented	Missing	Complete	Complete	Complete	Complete	Complete	Complete	Complete	Complete	Complete	Complete
EOG090700IY	Fragmented	Missing	Complete	Complete	Complete	Complete	Complete	Complete	Complete	Complete	Complete	Complete
EOG090700J6	Complete	Fragmented	Complete	Fragmented	Complete	Complete	Complete	Complete	Complete	Complete	Complete	Complete
EOG090700J9	Missing	Missing	Fragmented	Complete	Complete	Complete	Missing	Complete	Complete	Complete	Complete	Complete
EOG090700JN	Fragmented	Fragmented	Complete	Complete	Complete	Complete	Complete	Complete	Complete	Complete	Complete	Complete
EOG090700JT	Complete	Missing	Complete	Complete	Complete	Complete	Complete	Complete	Complete	Complete	Complete	Complete
EOG090700JU	Missing	Missing	Complete	Fragmented	Fragmented	Complete	Complete	Complete	Complete	Complete	Complete	Complete
EOG090700K8	Fragmented	Missing	Fragmented	Fragmented	Complete	Complete	Complete	Complete	Complete	Complete	Complete	Complete
EOG090700KE	Fragmented	Missing	Fragmented	Complete	Complete	Complete	Duplicated	Duplicated	Duplicated	Complete	Duplicated	Duplicated
EOG090700KG	Missing	Missing	Complete	Complete	Complete	Complete	Complete	Complete	Complete	Complete	Complete	Complete
EOG090700KS	Missing	Missing	Complete	Complete	Complete	Complete	Complete	Complete	Complete	Complete	Complete	Complete
EOG090700L3	Missing	Missing	Missing	Complete	Complete	Complete	Complete	Complete	Complete	Complete	Complete	Complete
EOG090700L8	Fragmented	Missing	Complete	Complete	Complete	Complete	Complete	Complete	Complete	Complete	Complete	Complete
EOG090700L9	Missing	Missing	Missing	Complete	Missing	Complete	Complete	Complete	Complete	Complete	Complete	Complete
EOG090700LA	Fragmented	Missing	Complete	Complete	Complete	Complete	Complete	Complete	Complete	Complete	Complete	Complete
EOG090700LF	Fragmented	Missing	Complete	Complete	Fragmented	Complete	Complete	Complete	Complete	Complete	Complete	Complete
EOG090700LG	Fragmented	Missing	Missing	Missing	Complete	Complete	Complete	Complete	Complete	Complete	Complete	Complete
EOG090700LO	Missing	Missing	Complete	Complete	Complete	Complete	Complete	Complete	Complete	Complete	Complete	Complete
EOG090700LT	Complete	Missing	Missing	Fragmented	Missing	Fragmented	Missing	Missing	Missing	Duplicated	Fragmented	Duplicated
EOG090700LU	Fragmented	Fragmented	Fragmented	Fragmented	Fragmented	Fragmented	Complete	Complete	Complete	Complete	Complete	Complete
EOG090700MB	Missing	Missing	Complete	Complete	Complete	Complete	Complete	Complete	Complete	Complete	Complete	Complete
EOG090700MD	Missing	Missing	Missing	Complete	Complete	Complete	Fragmented	Fragmented	Fragmented	Complete	Complete	Complete
EOG090700ME	Fragmented	Missing	Fragmented	Complete	Complete	Complete	Complete	Complete	Complete	Complete	Complete	Complete
EOG090700MG	Fragmented	Missing	Complete	Complete	Complete	Complete	Complete	Complete	Complete	Complete	Complete	Complete
EOG090700MK	Fragmented	Missing	Missing	Missing	Missing	Missing	Missing	Missing	Missing	Complete	Missing	Complete
EOG090700MO	Missing	Fragmented	Complete	Complete	Complete	Complete	Fragmented	Fragmented	Fragmented	Duplicated	Complete	Duplicated
EOG090700MS	Complete	Missing	Complete	Complete	Complete	Complete	Complete	Complete	Complete	Complete	Complete	Complete
EOG090700MT	Fragmented	Missing	Complete	Complete	Complete	Complete	Complete	Complete	Complete	Complete	Complete	Complete
EOG090700MU	Complete	Fragmented	Complete	Fragmented	Complete	Complete	Complete	Complete	Complete	Complete	Complete	Complete
EOG090700MX	Missing	Missing	Complete	Complete	Complete	Complete	Missing	Fragmented	Fragmented	Complete	Complete	Complete
EOG090700N0	Missing	Missing	Complete	Missing	Missing	Complete	Duplicated	Complete	Duplicated	Complete	Duplicated	Duplicated
EOG090700N4	Missing	Missing	Fragmented	Complete	Complete	Complete	Complete	Complete	Complete	Complete	Complete	Complete
EOG090700N9	Missing	Missing	Fragmented	Complete	Complete	Complete	Complete	Complete	Complete	Complete	Complete	Complete
EOG090700NC	Complete	Complete	Fragmented	Complete	Complete	Complete	Complete	Complete	Complete	Complete	Complete	Complete
EOG090700NE	Complete	Missing	Complete	Complete	Complete	Complete	Complete	Complete	Complete	Complete	Complete	Complete
EOG090700NF	Missing	Missing	Missing	Complete	Complete	Complete	Missing	Missing	Missing	Duplicated	Complete	Duplicated
EOG090700NG	Missing	Missing	Complete	Complete	Complete	Complete	Complete	Complete	Complete	Complete	Complete	Complete
EOG090700NH	Missing	Missing	Fragmented	Complete	Complete	Complete	Complete	Complete	Complete	Complete	Complete	Complete
EOG090700NJ	Missing	Missing	Complete	Complete	Complete	Complete	Complete	Complete	Complete	Complete	Complete	Complete
EOG090700NM	Fragmented	Missing	Fragmented	Complete	Complete	Complete	Complete	Complete	Complete	Complete	Complete	Complete
EOG090700NQ	Missing	Missing	Fragmented	Complete	Complete	Complete	Fragmented	Fragmented	Fragmented	Complete	Complete	Complete
EOG090700NS	Missing	Missing	Missing	Missing	Missing	Missing	Missing	Missing	Missing	Complete	Missing	Complete
EOG090700NV	Missing	Missing	Complete	Complete	Complete	Complete	Complete	Complete	Complete	Complete	Complete	Complete
EOG090700NX	Fragmented	Missing	Complete	Complete	Complete	Complete	Fragmented	Fragmented	Fragmented	Complete	Complete	Complete
EOG090700NY	Missing	Missing	Missing	Complete	Missing	Complete	Complete	Complete	Complete	Complete	Complete	Complete
EOG090700O4	Fragmented	Missing	Complete	Complete	Complete	Complete	Complete	Complete	Complete	Complete	Complete	Complete
EOG090700O8	Missing	Missing	Fragmented	Complete	Complete	Complete	Complete	Complete	Complete	Complete	Complete	Complete
EOG090700OB	Missing	Missing	Complete	Complete	Complete	Complete	Complete	Complete	Complete	Complete	Complete	Complete
EOG090700OC	Missing	Missing	Missing	Complete	Complete	Complete	Complete	Complete	Complete	Complete	Complete	Complete
EOG090700OG	Complete	Missing	Missing	Complete	Complete	Complete	Missing	Missing	Missing	Complete	Complete	Complete
EOG090700OH	Missing	Missing	Complete	Complete	Complete	Complete	Complete	Complete	Complete	Complete	Complete	Complete
EOG090700OJ	Complete	Missing	Fragmented	Complete	Complete	Complete	Complete	Complete	Complete	Complete	Complete	Complete
EOG090700OK	Fragmented	Missing	Fragmented	Complete	Complete	Complete	Complete	Complete	Complete	Complete	Complete	Complete
EOG090700OR	Complete	Missing	Missing	Complete	Complete	Complete	Complete	Complete	Complete	Missing	Complete	Complete
EOG090700OV	Fragmented	Missing	Complete	Complete	Complete	Complete	Missing	Complete	Complete	Complete	Complete	Complete
EOG090700OW	Fragmented	Missing	Missing	Complete	Complete	Complete	Missing	Complete	Complete	Complete	Complete	Complete
EOG090700OX	Fragmented	Missing	Complete	Complete	Complete	Complete	Complete	Complete	Complete	Complete	Complete	Complete
EOG090700OY	Complete	Fragmented	Complete	Complete	Complete	Complete	Complete	Complete	Complete	Complete	Complete	Complete
EOG090700P1	Fragmented	Missing	Complete	Complete	Complete	Complete	Complete	Complete	Complete	Complete	Complete	Complete
EOG090700P2	Missing	Missing	Missing	Missing	Fragmented	Fragmented	Complete	Complete	Complete	Complete	Complete	Complete
EOG090700P4	Missing	Missing	Complete	Complete	Complete	Complete	Complete	Complete	Complete	Complete	Complete	Complete
EOG090700P8	Missing	Missing	Complete	Complete	Complete	Complete	Complete	Complete	Complete	Complete	Complete	Complete
EOG090700P9	Missing	Missing	Fragmented	Fragmented	Fragmented	Fragmented	Complete	Complete	Complete	Complete	Complete	Complete
EOG090700PG	Fragmented	Missing	Complete	Complete	Complete	Complete	Complete	Complete	Complete	Complete	Complete	Complete
EOG090700PI	Fragmented	Missing	Fragmented	Fragmented	Fragmented	Fragmented	Complete	Complete	Complete	Complete	Complete	Complete
EOG090700PK	Missing	Missing	Complete	Complete	Complete	Complete	Complete	Complete	Complete	Complete	Complete	Complete
EOG090700PL	Fragmented	Missing	Fragmented	Complete	Complete	Complete	Complete	Complete	Complete	Complete	Complete	Complete
EOG090700PM	Missing	Missing	Complete	Complete	Complete	Complete	Complete	Duplicated	Duplicated	Duplicated	Duplicated	Duplicated
EOG090700PW	Missing	Missing	Fragmented	Fragmented	Fragmented	Fragmented	Fragmented	Fragmented	Fragmented	Complete	Fragmented	Complete
EOG090700PY	Fragmented	Missing	Complete	Complete	Complete	Complete	Complete	Complete	Complete	Complete	Complete	Complete
EOG090700Q0	Fragmented	Missing	Missing	Fragmented	Fragmented	Fragmented	Complete	Complete	Complete	Complete	Complete	Complete
EOG090700Q5	Fragmented	Missing	Complete	Complete	Complete	Complete	Complete	Complete	Complete	Complete	Complete	Complete
EOG090700QB	Missing	Missing	Missing	Complete	Complete	Complete	Missing	Complete	Complete	Complete	Complete	Complete
EOG090700QG	Fragmented	Missing	Fragmented	Fragmented	Fragmented	Fragmented	Missing	Complete	Complete	Complete	Complete	Complete
EOG090700QH	Missing	Missing	Missing	Missing	Missing	Missing	Complete	Complete	Complete	Complete	Complete	Complete
EOG090700QI	Fragmented	Missing	Complete	Complete	Complete	Complete	Complete	Complete	Complete	Complete	Complete	Complete
EOG090700QK	Missing	Missing	Complete	Complete	Complete	Complete	Complete	Complete	Complete	Complete	Complete	Complete
EOG090700QY	Missing	Missing	Complete	Complete	Complete	Complete	Fragmented	Fragmented	Fragmented	Complete	Complete	Complete
EOG090700QZ	Fragmented	Missing	Complete	Complete	Complete	Complete	Complete	Complete	Complete	Complete	Complete	Complete
EOG090700R1	Fragmented	Missing	Fragmented	Complete	Complete	Complete	Missing	Complete	Complete	Complete	Complete	Complete
EOG090700R3	Missing	Missing	Missing	Missing	Missing	Missing	Missing	Missing	Missing	Complete	Missing	Complete
EOG090700R6	Fragmented	Fragmented	Complete	Complete	Complete	Complete	Complete	Complete	Complete	Complete	Complete	Complete
EOG090700RC	Fragmented	Missing	Fragmented	Fragmented	Complete	Complete	Missing	Fragmented	Fragmented	Complete	Complete	Complete
EOG090700RF	Missing	Missing	Complete	Complete	Complete	Complete	Complete	Complete	Complete	Complete	Complete	Complete
EOG090700RH	Fragmented	Missing	Complete	Complete	Complete	Complete	Complete	Complete	Complete	Complete	Complete	Complete
EOG090700RS	Missing	Missing	Fragmented	Fragmented	Fragmented	Fragmented	Complete	Complete	Complete	Complete	Complete	Complete
EOG090700S0	Missing	Missing	Missing	Fragmented	Fragmented	Fragmented	Complete	Complete	Complete	Complete	Complete	Complete
EOG090700S2	Complete	Missing	Complete	Complete	Complete	Complete	Complete	Complete	Complete	Complete	Complete	Complete
EOG090700S7	Missing	Missing	Missing	Missing	Missing	Missing	Missing	Missing	Missing	Complete	Missing	Complete
EOG090700SH	Missing	Missing	Missing	Complete	Complete	Complete	Fragmented	Fragmented	Fragmented	Complete	Complete	Complete
EOG090700SI	Missing	Missing	Complete	Complete	Complete	Complete	Complete	Complete	Complete	Complete	Complete	Complete
EOG090700SK	Complete	Complete	Complete	Complete	Complete	Complete	Duplicated	Complete	Duplicated	Complete	Duplicated	Duplicated
EOG090700SP	Missing	Missing	Missing	Complete	Complete	Complete	Fragmented	Fragmented	Fragmented	Complete	Complete	Complete
EOG090700SU	Missing	Missing	Complete	Complete	Complete	Complete	Complete	Complete	Complete	Complete	Complete	Complete
EOG090700SW	Fragmented	Missing	Fragmented	Fragmented	Fragmented	Fragmented	Complete	Fragmented	Complete	Complete	Complete	Complete
EOG090700T0	Missing	Missing	Missing	Complete	Missing	Complete	Missing	Complete	Complete	Complete	Complete	Complete
EOG090700T7	Missing	Missing	Complete	Complete	Complete	Complete	Complete	Complete	Complete	Complete	Complete	Complete
EOG090700T8	Fragmented	Fragmented	Complete	Complete	Complete	Complete	Complete	Complete	Complete	Complete	Complete	Complete
EOG090700TA	Missing	Missing	Complete	Complete	Duplicated	Duplicated	Complete	Complete	Complete	Duplicated	Duplicated	Duplicated
EOG090700TE	Missing	Missing	Missing	Missing	Missing	Missing	Complete	Complete	Complete	Complete	Complete	Complete
EOG090700TG	Fragmented	Missing	Complete	Complete	Complete	Complete	Complete	Complete	Complete	Complete	Complete	Complete
EOG090700TM	Missing	Missing	Complete	Complete	Complete	Complete	Complete	Complete	Complete	Missing	Complete	Complete
EOG090700TO	Missing	Missing	Complete	Missing	Missing	Complete	Duplicated	Duplicated	Duplicated	Complete	Duplicated	Duplicated
EOG090700TP	Missing	Missing	Complete	Complete	Complete	Complete	Complete	Complete	Complete	Complete	Complete	Complete
EOG090700TX	Missing	Missing	Fragmented	Complete	Complete	Complete	Complete	Complete	Complete	Complete	Complete	Complete
EOG090700U1	Complete	Complete	Complete	Complete	Complete	Complete	Complete	Complete	Complete	Fragmented	Complete	Complete
EOG090700U4	Fragmented	Missing	Complete	Complete	Complete	Complete	Complete	Complete	Complete	Complete	Complete	Complete
EOG090700U6	Fragmented	Missing	Missing	Fragmented	Complete	Complete	Complete	Complete	Complete	Complete	Complete	Complete
EOG090700UA	Fragmented	Missing	Complete	Complete	Complete	Complete	Complete	Complete	Complete	Complete	Complete	Complete
EOG090700UD	Fragmented	Missing	Fragmented	Complete	Complete	Complete	Complete	Complete	Complete	Complete	Complete	Complete
EOG090700UE	Fragmented	Missing	Complete	Complete	Complete	Complete	Complete	Complete	Complete	Complete	Complete	Complete
EOG090700UF	Fragmented	Missing	Fragmented	Complete	Complete	Complete	Complete	Complete	Complete	Complete	Complete	Complete
EOG090700UG	Fragmented	Missing	Complete	Complete	Complete	Complete	Complete	Complete	Complete	Complete	Complete	Complete
EOG090700UN	Complete	Missing	Missing	Complete	Complete	Complete	Missing	Complete	Complete	Complete	Complete	Complete
EOG090700UQ	Fragmented	Missing	Missing	Complete	Complete	Complete	Complete	Complete	Complete	Complete	Complete	Complete
EOG090700UR	Fragmented	Missing	Complete	Complete	Complete	Complete	Complete	Complete	Complete	Complete	Complete	Complete
EOG090700US	Fragmented	Missing	Fragmented	Complete	Complete	Complete	Complete	Complete	Complete	Complete	Complete	Complete
EOG090700UU	Missing	Missing	Complete	Complete	Complete	Complete	Complete	Complete	Complete	Complete	Complete	Complete
EOG090700UW	Missing	Missing	Missing	Fragmented	Fragmented	Fragmented	Complete	Complete	Complete	Complete	Complete	Complete
EOG090700UY	Missing	Missing	Fragmented	Complete	Complete	Complete	Fragmented	Fragmented	Fragmented	Complete	Complete	Complete
EOG090700UZ	Missing	Missing	Complete	Complete	Complete	Complete	Duplicated	Duplicated	Duplicated	Complete	Duplicated	Duplicated
EOG090700V4	Complete	Fragmented	Complete	Complete	Complete	Complete	Duplicated	Duplicated	Duplicated	Complete	Duplicated	Duplicated
EOG090700V5	Fragmented	Missing	Complete	Complete	Complete	Complete	Complete	Complete	Complete	Complete	Complete	Complete
EOG090700V7	Missing	Missing	Missing	Fragmented	Fragmented	Fragmented	Complete	Complete	Complete	Complete	Complete	Complete
EOG090700VC	Missing	Missing	Fragmented	Complete	Complete	Complete	Complete	Complete	Complete	Complete	Complete	Complete
EOG090700VE	Complete	Missing	Fragmented	Complete	Complete	Complete	Complete	Complete	Complete	Complete	Complete	Complete
EOG090700VG	Missing	Missing	Missing	Missing	Missing	Missing	Complete	Complete	Complete	Duplicated	Complete	Duplicated
EOG090700VH	Fragmented	Missing	Complete	Complete	Fragmented	Complete	Complete	Complete	Complete	Complete	Complete	Complete
EOG090700VJ	Missing	Missing	Complete	Complete	Complete	Complete	Fragmented	Complete	Complete	Complete	Complete	Complete
EOG090700VO	Missing	Missing	Missing	Fragmented	Missing	Fragmented	Missing	Missing	Missing	Duplicated	Fragmented	Duplicated
EOG090700VZ	Complete	Missing	Complete	Complete	Complete	Complete	Complete	Duplicated	Duplicated	Complete	Duplicated	Duplicated
EOG090700W0	Missing	Missing	Fragmented	Fragmented	Fragmented	Fragmented	Fragmented	Fragmented	Fragmented	Complete	Fragmented	Complete
EOG090700W2	Fragmented	Missing	Complete	Complete	Complete	Complete	Complete	Complete	Complete	Complete	Complete	Complete
EOG090700W5	Fragmented	Missing	Complete	Complete	Complete	Complete	Complete	Complete	Complete	Complete	Complete	Complete
EOG090700W8	Fragmented	Fragmented	Fragmented	Complete	Complete	Complete	Complete	Complete	Complete	Complete	Complete	Complete
EOG090700W9	Missing	Missing	Complete	Complete	Complete	Complete	Complete	Complete	Complete	Complete	Complete	Complete
EOG090700WA	Missing	Missing	Fragmented	Fragmented	Missing	Fragmented	Complete	Complete	Complete	Complete	Complete	Complete
EOG090700WI	Missing	Missing	Complete	Complete	Complete	Complete	Complete	Complete	Complete	Duplicated	Complete	Duplicated
EOG090700WJ	Fragmented	Missing	Complete	Complete	Complete	Complete	Complete	Complete	Complete	Complete	Complete	Complete
EOG090700WL	Missing	Missing	Complete	Complete	Complete	Complete	Complete	Complete	Complete	Complete	Complete	Complete
EOG090700WV	Missing	Missing	Complete	Complete	Complete	Complete	Complete	Complete	Complete	Complete	Complete	Complete
EOG090700X0	Missing	Missing	Complete	Complete	Complete	Complete	Missing	Complete	Complete	Complete	Complete	Complete
EOG090700X3	Fragmented	Missing	Complete	Complete	Complete	Complete	Complete	Complete	Complete	Complete	Complete	Complete
EOG090700X5	Fragmented	Missing	Missing	Fragmented	Fragmented	Fragmented	Complete	Complete	Complete	Complete	Complete	Complete
EOG090700XB	Fragmented	Missing	Complete	Complete	Complete	Complete	Complete	Complete	Complete	Complete	Complete	Complete
EOG090700XD	Missing	Missing	Missing	Missing	Missing	Missing	Missing	Missing	Missing	Complete	Missing	Complete
EOG090700XG	Fragmented	Missing	Fragmented	Complete	Complete	Complete	Complete	Complete	Complete	Complete	Complete	Complete
EOG090700XH	Missing	Missing	Complete	Complete	Complete	Complete	Complete	Complete	Complete	Complete	Complete	Complete
EOG090700XI	Missing	Missing	Missing	Missing	Missing	Missing	Complete	Complete	Complete	Missing	Complete	Complete
EOG090700XL	Fragmented	Missing	Complete	Complete	Complete	Complete	Complete	Complete	Complete	Complete	Complete	Complete
EOG090700XU	Complete	Missing	Complete	Complete	Complete	Complete	Complete	Complete	Complete	Complete	Complete	Complete
EOG090700XV	Fragmented	Missing	Fragmented	Complete	Complete	Complete	Complete	Complete	Complete	Complete	Complete	Complete
EOG090700XX	Fragmented	Missing	Fragmented	Complete	Complete	Complete	Missing	Missing	Missing	Complete	Complete	Complete
EOG090700Y3	Fragmented	Missing	Complete	Complete	Complete	Complete	Complete	Complete	Complete	Complete	Complete	Complete
EOG090700Y9	Fragmented	Missing	Complete	Complete	Complete	Complete	Complete	Complete	Complete	Complete	Complete	Complete
EOG090700YC	Fragmented	Missing	Complete	Complete	Complete	Complete	Complete	Complete	Complete	Complete	Complete	Complete
EOG090700YM	Missing	Missing	Fragmented	Missing	Missing	Fragmented	Missing	Complete	Complete	Complete	Complete	Complete
EOG090700YQ	Fragmented	Missing	Complete	Complete	Complete	Complete	Fragmented	Complete	Complete	Complete	Complete	Complete
EOG090700YS	Missing	Missing	Fragmented	Complete	Complete	Complete	Complete	Complete	Complete	Complete	Complete	Complete
EOG090700Z0	Fragmented	Missing	Complete	Complete	Complete	Complete	Complete	Complete	Complete	Complete	Complete	Complete
EOG090700Z5	Missing	Missing	Complete	Complete	Complete	Complete	Complete	Complete	Complete	Complete	Complete	Complete
EOG090700ZF	Fragmented	Missing	Complete	Complete	Complete	Complete	Complete	Complete	Complete	Complete	Complete	Complete
EOG090700ZH	Fragmented	Missing	Fragmented	Complete	Complete	Complete	Fragmented	Complete	Complete	Complete	Complete	Complete
EOG090700ZJ	Fragmented	Missing	Complete	Complete	Complete	Complete	Complete	Complete	Complete	Complete	Complete	Complete
EOG090700ZO	Complete	Missing	Missing	Complete	Complete	Complete	Missing	Missing	Missing	Complete	Complete	Complete
EOG090700ZP	Missing	Missing	Fragmented	Fragmented	Fragmented	Fragmented	Fragmented	Fragmented	Fragmented	Complete	Fragmented	Complete
EOG090700ZT	Fragmented	Missing	Complete	Complete	Complete	Complete	Complete	Complete	Complete	Complete	Complete	Complete
EOG090700ZZ	Missing	Missing	Fragmented	Fragmented	Fragmented	Fragmented	Complete	Complete	Complete	Complete	Complete	Complete
EOG09070104	Missing	Missing	Missing	Missing	Missing	Missing	Missing	Missing	Missing	Missing	Missing	Missing
EOG09070106	Missing	Missing	Complete	Complete	Complete	Complete	Complete	Complete	Complete	Complete	Complete	Complete
EOG0907010A	Missing	Missing	Complete	Complete	Complete	Complete	Fragmented	Complete	Complete	Complete	Complete	Complete
EOG0907010B	Missing	Missing	Fragmented	Complete	Complete	Complete	Complete	Complete	Complete	Complete	Complete	Complete
EOG0907010C	Fragmented	Missing	Complete	Complete	Complete	Complete	Complete	Complete	Complete	Complete	Complete	Complete
EOG0907010F	Missing	Missing	Missing	Complete	Complete	Complete	Complete	Complete	Complete	Complete	Complete	Complete
EOG0907010H	Fragmented	Missing	Complete	Complete	Complete	Complete	Complete	Complete	Complete	Complete	Complete	Complete
EOG0907010N	Missing	Missing	Missing	Complete	Complete	Complete	Complete	Complete	Complete	Complete	Complete	Complete
EOG0907010O	Fragmented	Missing	Complete	Complete	Complete	Complete	Complete	Complete	Complete	Complete	Complete	Complete
EOG0907010Q	Missing	Missing	Complete	Complete	Complete	Complete	Complete	Complete	Complete	Complete	Complete	Complete
EOG0907010R	Missing	Missing	Missing	Missing	Missing	Missing	Complete	Complete	Complete	Complete	Complete	Complete
EOG0907010W	Fragmented	Missing	Fragmented	Fragmented	Fragmented	Fragmented	Fragmented	Fragmented	Fragmented	Complete	Fragmented	Complete
EOG0907010X	Fragmented	Missing	Complete	Complete	Complete	Complete	Complete	Complete	Complete	Complete	Complete	Complete
EOG09070110	Missing	Missing	Complete	Complete	Complete	Complete	Complete	Complete	Complete	Complete	Complete	Complete
EOG09070115	Missing	Missing	Missing	Complete	Duplicated	Duplicated	Complete	Complete	Complete	Missing	Duplicated	Duplicated
EOG09070116	Missing	Missing	Complete	Complete	Complete	Complete	Complete	Complete	Complete	Complete	Complete	Complete
EOG09070118	Fragmented	Missing	Missing	Fragmented	Fragmented	Fragmented	Complete	Complete	Complete	Complete	Complete	Complete
EOG0907011A	Fragmented	Complete	Complete	Complete	Complete	Complete	Complete	Complete	Complete	Duplicated	Complete	Duplicated
EOG0907011C	Fragmented	Missing	Fragmented	Complete	Complete	Complete	Complete	Complete	Complete	Complete	Complete	Complete
EOG0907011E	Fragmented	Missing	Fragmented	Fragmented	Fragmented	Fragmented	Complete	Complete	Complete	Complete	Complete	Complete
EOG0907011G	Missing	Missing	Complete	Complete	Complete	Complete	Complete	Complete	Complete	Complete	Complete	Complete
EOG0907011L	Complete	Missing	Complete	Complete	Complete	Complete	Complete	Complete	Complete	Complete	Complete	Complete
EOG0907011Q	Missing	Missing	Complete	Complete	Complete	Complete	Complete	Complete	Complete	Complete	Complete	Complete
EOG0907011R	Missing	Missing	Fragmented	Complete	Complete	Complete	Complete	Complete	Complete	Complete	Complete	Complete
EOG0907011V	Complete	Fragmented	Complete	Complete	Complete	Complete	Complete	Complete	Complete	Complete	Complete	Complete
EOG09070121	Missing	Missing	Missing	Missing	Missing	Missing	Complete	Complete	Complete	Complete	Complete	Complete
EOG0907012A	Missing	Missing	Missing	Missing	Missing	Missing	Missing	Missing	Missing	Complete	Missing	Complete
EOG0907012C	Complete	Missing	Fragmented	Complete	Complete	Complete	Complete	Complete	Complete	Complete	Complete	Complete
EOG0907012E	Fragmented	Missing	Complete	Complete	Complete	Complete	Complete	Complete	Complete	Complete	Complete	Complete
EOG0907012F	Complete	Missing	Complete	Complete	Complete	Complete	Complete	Complete	Complete	Fragmented	Complete	Complete
EOG0907012I	Fragmented	Missing	Complete	Complete	Complete	Complete	Complete	Complete	Complete	Duplicated	Complete	Duplicated
EOG0907012J	Missing	Missing	Complete	Complete	Complete	Complete	Complete	Complete	Complete	Complete	Complete	Complete
EOG0907012L	Missing	Missing	Complete	Complete	Complete	Complete	Complete	Complete	Complete	Complete	Complete	Complete
EOG0907012P	Complete	Fragmented	Fragmented	Complete	Complete	Complete	Complete	Complete	Complete	Complete	Complete	Complete
EOG0907012R	Missing	Missing	Complete	Complete	Complete	Complete	Complete	Complete	Complete	Complete	Complete	Complete
EOG0907012W	Missing	Missing	Complete	Complete	Complete	Complete	Complete	Fragmented	Complete	Complete	Complete	Complete
EOG0907012X	Missing	Missing	Missing	Missing	Missing	Missing	Complete	Complete	Complete	Complete	Complete	Complete
EOG09070130	Missing	Missing	Complete	Complete	Complete	Complete	Complete	Complete	Complete	Complete	Complete	Complete
EOG09070132	Complete	Missing	Complete	Fragmented	Fragmented	Complete	Missing	Fragmented	Fragmented	Complete	Complete	Complete
EOG09070134	Complete	Missing	Complete	Complete	Complete	Complete	Complete	Complete	Complete	Complete	Complete	Complete
EOG09070138	Fragmented	Missing	Missing	Fragmented	Fragmented	Fragmented	Fragmented	Fragmented	Fragmented	Complete	Fragmented	Complete
EOG0907013A	Fragmented	Missing	Missing	Complete	Complete	Complete	Complete	Complete	Complete	Complete	Complete	Complete
EOG0907013C	Complete	Complete	Complete	Complete	Complete	Complete	Complete	Complete	Complete	Complete	Complete	Complete
EOG0907013N	Fragmented	Missing	Complete	Complete	Complete	Complete	Complete	Complete	Complete	Complete	Complete	Complete
EOG0907013Q	Missing	Missing	Missing	Complete	Complete	Complete	Complete	Complete	Complete	Complete	Complete	Complete
EOG09070140	Missing	Missing	Missing	Fragmented	Missing	Fragmented	Fragmented	Complete	Complete	Complete	Complete	Complete
EOG09070143	Fragmented	Missing	Complete	Complete	Complete	Complete	Complete	Complete	Complete	Complete	Complete	Complete
EOG09070149	Fragmented	Missing	Fragmented	Complete	Complete	Complete	Complete	Complete	Complete	Complete	Complete	Complete
EOG0907014A	Fragmented	Missing	Complete	Complete	Complete	Complete	Complete	Complete	Complete	Complete	Complete	Complete
EOG0907014C	Fragmented	Missing	Missing	Complete	Complete	Complete	Complete	Complete	Complete	Complete	Complete	Complete
EOG0907014F	Fragmented	Missing	Complete	Complete	Complete	Complete	Complete	Complete	Complete	Fragmented	Complete	Complete
EOG0907014H	Missing	Missing	Missing	Missing	Missing	Missing	Missing	Missing	Missing	Complete	Missing	Complete
EOG0907014N	Missing	Missing	Complete	Complete	Complete	Complete	Complete	Complete	Complete	Complete	Complete	Complete
EOG0907014T	Missing	Missing	Complete	Complete	Complete	Complete	Fragmented	Fragmented	Fragmented	Complete	Complete	Complete
EOG0907014V	Missing	Missing	Complete	Complete	Fragmented	Complete	Complete	Complete	Complete	Duplicated	Complete	Duplicated
EOG0907014Y	Missing	Missing	Missing	Missing	Missing	Missing	Fragmented	Fragmented	Fragmented	Complete	Fragmented	Complete
EOG09070150	Missing	Missing	Missing	Missing	Missing	Missing	Complete	Missing	Complete	Complete	Complete	Complete
EOG09070153	Complete	Missing	Fragmented	Complete	Complete	Complete	Complete	Complete	Complete	Fragmented	Complete	Complete
EOG09070154	Missing	Missing	Fragmented	Complete	Complete	Complete	Complete	Complete	Complete	Complete	Complete	Complete
EOG0907015D	Missing	Missing	Missing	Missing	Missing	Missing	Missing	Missing	Missing	Duplicated	Missing	Duplicated
EOG0907015H	Missing	Missing	Fragmented	Complete	Complete	Complete	Complete	Complete	Complete	Complete	Complete	Complete
EOG0907015S	Missing	Missing	Missing	Complete	Complete	Complete	Complete	Complete	Complete	Complete	Complete	Complete
EOG0907015X	Missing	Missing	Fragmented	Complete	Complete	Complete	Complete	Complete	Complete	Complete	Complete	Complete
EOG0907015Y	Complete	Missing	Complete	Complete	Complete	Complete	Complete	Complete	Complete	Complete	Complete	Complete
EOG09070163	Complete	Missing	Fragmented	Complete	Complete	Complete	Complete	Complete	Complete	Complete	Complete	Complete
EOG09070166	Missing	Missing	Complete	Complete	Complete	Complete	Fragmented	Complete	Complete	Complete	Complete	Complete
EOG09070167	Missing	Missing	Complete	Complete	Complete	Complete	Complete	Complete	Complete	Complete	Complete	Complete
EOG0907016A	Missing	Missing	Complete	Complete	Complete	Complete	Complete	Complete	Complete	Complete	Complete	Complete
EOG0907016H	Missing	Missing	Missing	Missing	Missing	Missing	Complete	Complete	Complete	Complete	Complete	Complete
EOG0907016M	Missing	Missing	Complete	Complete	Complete	Complete	Complete	Complete	Complete	Complete	Complete	Complete
EOG0907016P	Missing	Missing	Complete	Complete	Complete	Complete	Fragmented	Fragmented	Fragmented	Complete	Complete	Complete
EOG0907016T	Missing	Missing	Fragmented	Fragmented	Fragmented	Fragmented	Fragmented	Fragmented	Fragmented	Complete	Fragmented	Complete
EOG0907016Y	Missing	Missing	Complete	Complete	Complete	Complete	Duplicated	Duplicated	Duplicated	Complete	Duplicated	Duplicated
EOG09070170	Missing	Missing	Fragmented	Fragmented	Complete	Complete	Complete	Complete	Complete	Complete	Complete	Complete
EOG09070175	Missing	Missing	Missing	Missing	Missing	Missing	Fragmented	Fragmented	Fragmented	Complete	Fragmented	Complete
EOG0907017A	Fragmented	Missing	Fragmented	Complete	Fragmented	Complete	Complete	Complete	Complete	Complete	Complete	Complete
EOG0907017C	Missing	Missing	Complete	Complete	Complete	Complete	Complete	Complete	Complete	Complete	Complete	Complete
EOG0907017O	Missing	Missing	Fragmented	Complete	Complete	Complete	Complete	Complete	Complete	Complete	Complete	Complete
EOG0907017S	Missing	Missing	Fragmented	Fragmented	Fragmented	Fragmented	Complete	Complete	Complete	Complete	Complete	Complete
EOG09070182	Fragmented	Missing	Missing	Complete	Complete	Complete	Complete	Complete	Complete	Complete	Complete	Complete
EOG09070186	Missing	Missing	Fragmented	Fragmented	Complete	Complete	Complete	Complete	Complete	Complete	Complete	Complete
EOG09070188	Missing	Missing	Complete	Complete	Complete	Complete	Complete	Complete	Complete	Complete	Complete	Complete
EOG0907018A	Fragmented	Missing	Complete	Complete	Complete	Complete	Complete	Complete	Complete	Complete	Complete	Complete
EOG0907018C	Fragmented	Missing	Complete	Complete	Complete	Complete	Complete	Complete	Complete	Complete	Complete	Complete
EOG0907018R	Missing	Missing	Missing	Missing	Missing	Missing	Fragmented	Fragmented	Fragmented	Complete	Fragmented	Complete
EOG0907018V	Missing	Missing	Complete	Complete	Complete	Complete	Complete	Complete	Complete	Complete	Complete	Complete
EOG0907018X	Missing	Missing	Fragmented	Complete	Complete	Complete	Complete	Complete	Complete	Complete	Complete	Complete
EOG09070194	Fragmented	Missing	Fragmented	Complete	Complete	Complete	Complete	Complete	Complete	Complete	Complete	Complete
EOG0907019A	Missing	Missing	Fragmented	Complete	Complete	Complete	Fragmented	Complete	Complete	Complete	Complete	Complete
EOG0907019C	Missing	Missing	Complete	Complete	Complete	Complete	Fragmented	Fragmented	Fragmented	Complete	Complete	Complete
EOG0907019D	Fragmented	Missing	Fragmented	Complete	Complete	Complete	Complete	Fragmented	Complete	Complete	Complete	Complete
EOG0907019J	Missing	Missing	Missing	Fragmented	Complete	Complete	Complete	Complete	Complete	Complete	Complete	Complete
EOG0907019K	Complete	Missing	Fragmented	Complete	Complete	Complete	Complete	Complete	Complete	Complete	Complete	Complete
EOG0907019N	Fragmented	Missing	Complete	Complete	Complete	Complete	Complete	Complete	Complete	Complete	Complete	Complete
EOG0907019O	Fragmented	Missing	Complete	Complete	Complete	Complete	Complete	Complete	Complete	Complete	Complete	Complete
EOG0907019R	Missing	Missing	Missing	Missing	Missing	Missing	Missing	Missing	Missing	Complete	Missing	Complete
EOG0907019U	Complete	Missing	Missing	Fragmented	Fragmented	Fragmented	Missing	Fragmented	Fragmented	Complete	Fragmented	Complete
EOG0907019W	Missing	Missing	Fragmented	Complete	Complete	Complete	Fragmented	Fragmented	Fragmented	Complete	Complete	Complete
EOG090701A2	Complete	Missing	Complete	Complete	Complete	Complete	Complete	Complete	Complete	Complete	Complete	Complete
EOG090701A9	Missing	Missing	Complete	Complete	Complete	Complete	Fragmented	Fragmented	Fragmented	Complete	Complete	Complete
EOG090701AC	Fragmented	Missing	Fragmented	Complete	Complete	Complete	Complete	Complete	Complete	Complete	Complete	Complete
EOG090701AE	Missing	Missing	Complete	Complete	Complete	Complete	Complete	Complete	Complete	Complete	Complete	Complete
EOG090701AM	Fragmented	Missing	Complete	Complete	Complete	Complete	Missing	Fragmented	Fragmented	Complete	Complete	Complete
EOG090701AS	Missing	Missing	Fragmented	Fragmented	Fragmented	Fragmented	Complete	Complete	Complete	Duplicated	Complete	Duplicated
EOG090701AT	Missing	Missing	Missing	Complete	Complete	Complete	Missing	Missing	Missing	Complete	Complete	Complete
EOG090701AW	Missing	Missing	Complete	Complete	Complete	Complete	Complete	Complete	Complete	Complete	Complete	Complete
EOG090701AX	Fragmented	Missing	Complete	Complete	Complete	Complete	Complete	Complete	Complete	Complete	Complete	Complete
EOG090701AY	Fragmented	Missing	Complete	Complete	Complete	Complete	Complete	Complete	Complete	Missing	Complete	Complete
EOG090701BD	Missing	Missing	Complete	Complete	Complete	Complete	Complete	Complete	Complete	Complete	Complete	Complete
EOG090701BL	Complete	Missing	Complete	Complete	Complete	Complete	Complete	Complete	Complete	Complete	Complete	Complete
EOG090701BM	Missing	Missing	Missing	Missing	Fragmented	Fragmented	Missing	Missing	Missing	Complete	Fragmented	Complete
EOG090701BN	Fragmented	Missing	Complete	Duplicated	Duplicated	Duplicated	Complete	Complete	Complete	Complete	Duplicated	Duplicated
EOG090701BO	Missing	Missing	Fragmented	Complete	Complete	Complete	Complete	Complete	Complete	Complete	Complete	Complete
EOG090701BS	Missing	Missing	Complete	Complete	Complete	Complete	Complete	Complete	Complete	Complete	Complete	Complete
EOG090701BT	Missing	Missing	Complete	Complete	Complete	Complete	Fragmented	Fragmented	Fragmented	Complete	Complete	Complete
EOG090701BU	Missing	Missing	Complete	Complete	Complete	Complete	Complete	Complete	Complete	Complete	Complete	Complete
EOG090701BW	Missing	Missing	Missing	Missing	Missing	Missing	Complete	Duplicated	Duplicated	Complete	Duplicated	Duplicated
EOG090701BZ	Fragmented	Missing	Fragmented	Fragmented	Fragmented	Fragmented	Fragmented	Fragmented	Fragmented	Complete	Fragmented	Complete
EOG090701C1	Fragmented	Missing	Complete	Complete	Complete	Complete	Fragmented	Fragmented	Fragmented	Complete	Complete	Complete
EOG090701C7	Fragmented	Missing	Complete	Complete	Complete	Complete	Complete	Complete	Complete	Complete	Complete	Complete
EOG090701CA	Missing	Missing	Fragmented	Complete	Complete	Complete	Complete	Complete	Complete	Complete	Complete	Complete
EOG090701CC	Fragmented	Missing	Complete	Complete	Complete	Complete	Complete	Complete	Complete	Complete	Complete	Complete
EOG090701CD	Missing	Missing	Complete	Complete	Complete	Complete	Complete	Complete	Complete	Complete	Complete	Complete
EOG090701CP	Missing	Missing	Complete	Complete	Complete	Complete	Complete	Complete	Complete	Complete	Complete	Complete
EOG090701CQ	Fragmented	Missing	Fragmented	Complete	Complete	Complete	Complete	Complete	Complete	Complete	Complete	Complete
EOG090701CS	Missing	Missing	Complete	Complete	Complete	Complete	Complete	Complete	Complete	Complete	Complete	Complete
EOG090701CX	Missing	Missing	Complete	Complete	Complete	Complete	Fragmented	Fragmented	Fragmented	Complete	Complete	Complete
EOG090701CY	Missing	Missing	Missing	Complete	Complete	Complete	Complete	Complete	Complete	Complete	Complete	Complete
EOG090701D2	Fragmented	Missing	Complete	Complete	Complete	Complete	Complete	Complete	Complete	Complete	Complete	Complete
EOG090701D9	Fragmented	Missing	Complete	Fragmented	Complete	Complete	Complete	Complete	Complete	Complete	Complete	Complete
EOG090701DD	Missing	Missing	Missing	Fragmented	Complete	Complete	Complete	Complete	Complete	Complete	Complete	Complete
EOG090701DG	Fragmented	Missing	Fragmented	Complete	Complete	Complete	Complete	Complete	Complete	Complete	Complete	Complete
EOG090701DH	Missing	Missing	Complete	Complete	Complete	Complete	Complete	Complete	Complete	Complete	Complete	Complete
EOG090701DI	Fragmented	Missing	Complete	Complete	Complete	Complete	Missing	Complete	Complete	Complete	Complete	Complete
EOG090701DS	Missing	Missing	Fragmented	Complete	Complete	Complete	Complete	Complete	Complete	Complete	Complete	Complete
EOG090701DV	Missing	Missing	Missing	Fragmented	Missing	Fragmented	Complete	Complete	Complete	Complete	Complete	Complete
EOG090701DW	Fragmented	Missing	Fragmented	Complete	Complete	Complete	Complete	Complete	Complete	Complete	Complete	Complete
EOG090701E0	Missing	Missing	Complete	Complete	Complete	Complete	Complete	Complete	Complete	Complete	Complete	Complete
EOG090701E2	Missing	Missing	Complete	Complete	Complete	Complete	Complete	Complete	Complete	Complete	Complete	Complete
EOG090701E3	Fragmented	Missing	Fragmented	Fragmented	Complete	Complete	Complete	Complete	Complete	Complete	Complete	Complete
EOG090701E6	Fragmented	Missing	Fragmented	Complete	Complete	Complete	Complete	Complete	Complete	Complete	Complete	Complete
EOG090701E7	Fragmented	Missing	Missing	Missing	Missing	Missing	Missing	Missing	Missing	Complete	Missing	Complete
EOG090701EI	Missing	Missing	Complete	Complete	Complete	Complete	Complete	Complete	Complete	Complete	Complete	Complete
EOG090701ET	Complete	Missing	Complete	Complete	Complete	Complete	Complete	Complete	Complete	Complete	Complete	Complete
EOG090701EU	Fragmented	Missing	Complete	Complete	Complete	Complete	Complete	Complete	Complete	Complete	Complete	Complete
EOG090701EX	Missing	Missing	Complete	Complete	Complete	Complete	Complete	Complete	Complete	Complete	Complete	Complete
EOG090701F1	Fragmented	Missing	Fragmented	Complete	Fragmented	Complete	Complete	Complete	Complete	Complete	Complete	Complete
EOG090701F2	Fragmented	Missing	Complete	Complete	Complete	Complete	Complete	Complete	Complete	Complete	Complete	Complete
EOG090701F9	Missing	Missing	Missing	Complete	Complete	Complete	Complete	Complete	Complete	Complete	Complete	Complete
EOG090701FA	Missing	Missing	Missing	Fragmented	Complete	Complete	Complete	Complete	Complete	Complete	Complete	Complete
EOG090701FB	Fragmented	Missing	Complete	Complete	Complete	Complete	Complete	Complete	Complete	Complete	Complete	Complete
EOG090701FK	Fragmented	Missing	Complete	Complete	Duplicated	Duplicated	Complete	Complete	Complete	Complete	Duplicated	Duplicated
EOG090701FM	Fragmented	Missing	Complete	Complete	Complete	Complete	Complete	Complete	Complete	Complete	Complete	Complete
EOG090701FR	Missing	Missing	Missing	Missing	Missing	Missing	Missing	Missing	Missing	Complete	Missing	Complete
EOG090701FU	Missing	Missing	Missing	Complete	Complete	Complete	Complete	Complete	Complete	Fragmented	Complete	Complete
EOG090701FX	Missing	Missing	Missing	Missing	Complete	Complete	Complete	Complete	Complete	Complete	Complete	Complete
EOG090701G0	Missing	Missing	Fragmented	Complete	Complete	Complete	Fragmented	Fragmented	Fragmented	Complete	Complete	Complete
EOG090701G1	Missing	Missing	Complete	Complete	Complete	Complete	Complete	Complete	Complete	Complete	Complete	Complete
EOG090701G4	Fragmented	Missing	Missing	Fragmented	Fragmented	Fragmented	Complete	Complete	Complete	Complete	Complete	Complete
EOG090701G5	Missing	Missing	Complete	Complete	Complete	Complete	Complete	Complete	Complete	Complete	Complete	Complete
EOG090701G6	Missing	Missing	Complete	Complete	Complete	Complete	Complete	Complete	Complete	Complete	Complete	Complete
EOG090701G7	Missing	Missing	Complete	Complete	Complete	Complete	Complete	Complete	Complete	Complete	Complete	Complete
EOG090701GD	Missing	Missing	Missing	Complete	Complete	Complete	Complete	Complete	Complete	Complete	Complete	Complete
EOG090701GH	Missing	Missing	Complete	Fragmented	Fragmented	Complete	Missing	Missing	Missing	Complete	Complete	Complete
EOG090701GI	Fragmented	Missing	Missing	Complete	Complete	Complete	Complete	Complete	Complete	Complete	Complete	Complete
EOG090701GL	Complete	Missing	Missing	Complete	Complete	Complete	Complete	Complete	Complete	Complete	Complete	Complete
EOG090701GM	Fragmented	Missing	Complete	Complete	Complete	Complete	Complete	Complete	Complete	Complete	Complete	Complete
EOG090701GN	Missing	Missing	Fragmented	Complete	Complete	Complete	Duplicated	Duplicated	Duplicated	Complete	Duplicated	Duplicated
EOG090701GR	Missing	Missing	Complete	Complete	Complete	Complete	Complete	Complete	Complete	Complete	Complete	Complete
EOG090701GV	Fragmented	Missing	Complete	Complete	Complete	Complete	Complete	Complete	Complete	Complete	Complete	Complete
EOG090701H0	Missing	Missing	Missing	Missing	Missing	Missing	Missing	Missing	Missing	Missing	Missing	Missing
EOG090701H3	Missing	Missing	Missing	Fragmented	Missing	Fragmented	Complete	Complete	Complete	Complete	Complete	Complete
EOG090701H4	Missing	Missing	Complete	Complete	Complete	Complete	Complete	Complete	Complete	Complete	Complete	Complete
EOG090701H6	Missing	Missing	Missing	Complete	Complete	Complete	Complete	Complete	Complete	Complete	Complete	Complete
EOG090701H7	Missing	Missing	Complete	Missing	Missing	Complete	Complete	Complete	Complete	Complete	Complete	Complete
EOG090701HA	Fragmented	Missing	Fragmented	Fragmented	Fragmented	Fragmented	Duplicated	Duplicated	Duplicated	Duplicated	Duplicated	Duplicated
EOG090701HB	Fragmented	Missing	Complete	Complete	Complete	Complete	Complete	Complete	Complete	Complete	Complete	Complete
EOG090701HG	Missing	Missing	Fragmented	Complete	Fragmented	Complete	Complete	Complete	Complete	Complete	Complete	Complete
EOG090701HP	Missing	Missing	Missing	Missing	Missing	Missing	Missing	Missing	Missing	Complete	Missing	Complete
EOG090701HT	Missing	Missing	Missing	Missing	Missing	Missing	Missing	Missing	Missing	Missing	Missing	Missing
EOG090701HU	Missing	Missing	Complete	Complete	Complete	Complete	Complete	Complete	Complete	Complete	Complete	Complete
EOG090701HX	Missing	Missing	Fragmented	Fragmented	Fragmented	Fragmented	Complete	Complete	Complete	Complete	Complete	Complete
EOG090701I5	Missing	Missing	Missing	Complete	Complete	Complete	Missing	Fragmented	Fragmented	Complete	Complete	Complete
EOG090701I6	Missing	Missing	Complete	Complete	Complete	Complete	Complete	Complete	Complete	Complete	Complete	Complete
EOG090701I9	Missing	Missing	Complete	Complete	Complete	Complete	Missing	Complete	Complete	Complete	Complete	Complete
EOG090701IG	Missing	Missing	Complete	Complete	Complete	Complete	Complete	Complete	Complete	Complete	Complete	Complete
EOG090701IN	Fragmented	Missing	Fragmented	Complete	Missing	Complete	Missing	Missing	Missing	Complete	Complete	Complete
EOG090701IS	Missing	Missing	Missing	Missing	Missing	Missing	Fragmented	Fragmented	Fragmented	Complete	Fragmented	Complete
EOG090701IT	Missing	Missing	Complete	Complete	Complete	Complete	Missing	Complete	Complete	Complete	Complete	Complete
EOG090701IV	Fragmented	Missing	Complete	Complete	Complete	Complete	Complete	Complete	Complete	Complete	Complete	Complete
EOG090701IZ	Missing	Missing	Fragmented	Complete	Fragmented	Complete	Fragmented	Complete	Complete	Complete	Complete	Complete
EOG090701J3	Fragmented	Missing	Fragmented	Complete	Complete	Complete	Complete	Complete	Complete	Complete	Complete	Complete
EOG090701J9	Fragmented	Missing	Fragmented	Complete	Complete	Complete	Fragmented	Fragmented	Fragmented	Complete	Complete	Complete
EOG090701JA	Missing	Missing	Fragmented	Fragmented	Fragmented	Fragmented	Complete	Complete	Complete	Complete	Complete	Complete
EOG090701JF	Missing	Missing	Complete	Complete	Complete	Complete	Complete	Complete	Complete	Complete	Complete	Complete
EOG090701JK	Missing	Missing	Complete	Complete	Complete	Complete	Missing	Fragmented	Fragmented	Complete	Complete	Complete
EOG090701JL	Fragmented	Missing	Complete	Complete	Complete	Complete	Complete	Complete	Complete	Complete	Complete	Complete
EOG090701JM	Fragmented	Missing	Missing	Fragmented	Fragmented	Fragmented	Fragmented	Fragmented	Fragmented	Complete	Fragmented	Complete
EOG090701JO	Missing	Missing	Complete	Complete	Complete	Complete	Complete	Complete	Complete	Complete	Complete	Complete
EOG090701JV	Missing	Missing	Complete	Complete	Complete	Complete	Complete	Complete	Complete	Complete	Complete	Complete
EOG090701JW	Complete	Missing	Fragmented	Complete	Complete	Complete	Complete	Complete	Complete	Complete	Complete	Complete
EOG090701K2	Fragmented	Missing	Complete	Complete	Complete	Complete	Complete	Complete	Complete	Complete	Complete	Complete
EOG090701K3	Missing	Missing	Complete	Complete	Complete	Complete	Complete	Complete	Complete	Complete	Complete	Complete
EOG090701K4	Missing	Missing	Complete	Complete	Complete	Complete	Fragmented	Fragmented	Fragmented	Complete	Complete	Complete
EOG090701K8	Fragmented	Missing	Fragmented	Complete	Complete	Complete	Complete	Complete	Complete	Complete	Complete	Complete
EOG090701KB	Missing	Missing	Complete	Missing	Missing	Complete	Complete	Complete	Complete	Complete	Complete	Complete
EOG090701KF	Complete	Fragmented	Fragmented	Fragmented	Complete	Complete	Complete	Complete	Complete	Complete	Complete	Complete
EOG090701KG	Fragmented	Missing	Fragmented	Fragmented	Complete	Complete	Complete	Complete	Complete	Complete	Complete	Complete
EOG090701KH	Missing	Missing	Complete	Complete	Complete	Complete	Duplicated	Complete	Duplicated	Complete	Duplicated	Duplicated
EOG090701KJ	Fragmented	Fragmented	Complete	Complete	Complete	Complete	Complete	Complete	Complete	Missing	Complete	Complete
EOG090701KL	Missing	Missing	Complete	Complete	Complete	Complete	Complete	Complete	Complete	Complete	Complete	Complete
EOG090701KU	Missing	Missing	Fragmented	Fragmented	Complete	Complete	Complete	Complete	Complete	Complete	Complete	Complete
EOG090701KY	Fragmented	Missing	Missing	Fragmented	Fragmented	Fragmented	Complete	Complete	Complete	Complete	Complete	Complete
EOG090701KZ	Missing	Missing	Complete	Complete	Complete	Complete	Complete	Complete	Complete	Complete	Complete	Complete
EOG090701L1	Fragmented	Complete	Complete	Complete	Complete	Complete	Complete	Complete	Complete	Complete	Complete	Complete
EOG090701L4	Fragmented	Fragmented	Fragmented	Complete	Complete	Complete	Complete	Complete	Complete	Complete	Complete	Complete
EOG090701L6	Fragmented	Missing	Complete	Complete	Complete	Complete	Duplicated	Duplicated	Duplicated	Complete	Duplicated	Duplicated
EOG090701L8	Fragmented	Missing	Complete	Complete	Complete	Complete	Complete	Complete	Complete	Complete	Complete	Complete
EOG090701LA	Missing	Missing	Complete	Complete	Complete	Complete	Complete	Complete	Complete	Complete	Complete	Complete
EOG090701LD	Fragmented	Missing	Fragmented	Complete	Complete	Complete	Complete	Complete	Complete	Complete	Complete	Complete
EOG090701LG	Fragmented	Missing	Complete	Complete	Complete	Complete	Complete	Complete	Complete	Complete	Complete	Complete
EOG090701LH	Missing	Missing	Complete	Complete	Complete	Complete	Missing	Fragmented	Fragmented	Complete	Complete	Complete
EOG090701LK	Missing	Missing	Missing	Missing	Missing	Missing	Fragmented	Fragmented	Fragmented	Complete	Fragmented	Complete
EOG090701LM	Fragmented	Missing	Complete	Complete	Complete	Complete	Complete	Complete	Complete	Complete	Complete	Complete
EOG090701LO	Missing	Missing	Missing	Missing	Missing	Missing	Missing	Missing	Missing	Complete	Missing	Complete
EOG090701LP	Missing	Missing	Missing	Missing	Missing	Missing	Fragmented	Fragmented	Fragmented	Complete	Fragmented	Complete
EOG090701LQ	Fragmented	Missing	Complete	Complete	Complete	Complete	Complete	Complete	Complete	Complete	Complete	Complete
EOG090701LR	Fragmented	Missing	Complete	Complete	Complete	Complete	Complete	Complete	Complete	Complete	Complete	Complete
EOG090701M1	Missing	Missing	Missing	Missing	Complete	Complete	Complete	Complete	Complete	Complete	Complete	Complete
EOG090701M2	Missing	Missing	Complete	Complete	Complete	Complete	Fragmented	Fragmented	Fragmented	Duplicated	Complete	Duplicated
EOG090701M4	Fragmented	Missing	Complete	Complete	Complete	Complete	Complete	Complete	Complete	Complete	Complete	Complete
EOG090701MA	Complete	Missing	Complete	Complete	Complete	Complete	Complete	Complete	Complete	Complete	Complete	Complete
EOG090701MC	Missing	Missing	Complete	Complete	Complete	Complete	Complete	Complete	Complete	Complete	Complete	Complete
EOG090701ME	Fragmented	Missing	Complete	Complete	Complete	Complete	Complete	Complete	Complete	Complete	Complete	Complete
EOG090701MF	Missing	Missing	Complete	Complete	Complete	Complete	Complete	Complete	Complete	Complete	Complete	Complete
EOG090701MH	Complete	Missing	Complete	Fragmented	Complete	Complete	Complete	Duplicated	Duplicated	Complete	Duplicated	Duplicated
EOG090701MJ	Missing	Missing	Fragmented	Fragmented	Fragmented	Fragmented	Fragmented	Fragmented	Fragmented	Complete	Fragmented	Complete
EOG090701MK	Missing	Missing	Missing	Missing	Missing	Missing	Fragmented	Fragmented	Fragmented	Complete	Fragmented	Complete
EOG090701MO	Missing	Missing	Missing	Fragmented	Complete	Complete	Complete	Complete	Complete	Complete	Complete	Complete
EOG090701MT	Missing	Missing	Complete	Complete	Complete	Complete	Complete	Complete	Complete	Complete	Complete	Complete
EOG090701N3	Missing	Missing	Complete	Complete	Complete	Complete	Missing	Complete	Complete	Complete	Complete	Complete
EOG090701N7	Missing	Missing	Complete	Complete	Complete	Complete	Complete	Complete	Complete	Complete	Complete	Complete
EOG090701ND	Missing	Missing	Missing	Missing	Complete	Complete	Complete	Complete	Complete	Complete	Complete	Complete
EOG090701NH	Missing	Missing	Complete	Complete	Complete	Complete	Complete	Complete	Complete	Complete	Complete	Complete
EOG090701NI	Missing	Missing	Complete	Complete	Complete	Complete	Complete	Complete	Complete	Complete	Complete	Complete
EOG090701NL	Fragmented	Missing	Missing	Fragmented	Fragmented	Fragmented	Fragmented	Fragmented	Fragmented	Fragmented	Fragmented	Fragmented
EOG090701NO	Missing	Missing	Missing	Missing	Missing	Missing	Complete	Complete	Complete	Complete	Complete	Complete
EOG090701NR	Missing	Missing	Fragmented	Fragmented	Fragmented	Fragmented	Fragmented	Fragmented	Fragmented	Complete	Fragmented	Complete
EOG090701NZ	Missing	Missing	Complete	Complete	Complete	Complete	Complete	Complete	Complete	Complete	Complete	Complete
EOG090701O2	Complete	Missing	Complete	Complete	Complete	Complete	Complete	Complete	Complete	Complete	Complete	Complete
EOG090701O5	Missing	Missing	Missing	Missing	Missing	Missing	Fragmented	Fragmented	Fragmented	Complete	Fragmented	Complete
EOG090701O8	Missing	Missing	Complete	Complete	Complete	Complete	Complete	Complete	Complete	Complete	Complete	Complete
EOG090701OF	Missing	Missing	Fragmented	Complete	Complete	Complete	Complete	Complete	Complete	Complete	Complete	Complete
EOG090701OL	Missing	Missing	Missing	Complete	Complete	Complete	Missing	Missing	Missing	Fragmented	Complete	Complete
EOG090701OM	Missing	Missing	Complete	Complete	Complete	Complete	Complete	Complete	Complete	Complete	Complete	Complete
EOG090701ON	Fragmented	Missing	Missing	Missing	Fragmented	Fragmented	Fragmented	Fragmented	Fragmented	Complete	Fragmented	Complete
EOG090701OR	Fragmented	Missing	Complete	Complete	Complete	Complete	Complete	Complete	Complete	Complete	Complete	Complete
EOG090701OT	Missing	Missing	Complete	Complete	Complete	Complete	Complete	Complete	Complete	Complete	Complete	Complete
EOG090701OV	Fragmented	Missing	Complete	Complete	Complete	Complete	Complete	Complete	Complete	Complete	Complete	Complete
EOG090701OX	Missing	Missing	Complete	Complete	Complete	Complete	Fragmented	Fragmented	Fragmented	Complete	Complete	Complete
EOG090701P0	Fragmented	Missing	Fragmented	Fragmented	Fragmented	Fragmented	Complete	Complete	Complete	Complete	Complete	Complete
EOG090701P1	Complete	Fragmented	Missing	Fragmented	Fragmented	Fragmented	Complete	Complete	Complete	Complete	Complete	Complete
EOG090701PB	Missing	Missing	Complete	Complete	Complete	Complete	Complete	Complete	Complete	Missing	Complete	Complete
EOG090701PE	Missing	Missing	Missing	Complete	Complete	Complete	Complete	Complete	Complete	Complete	Complete	Complete
EOG090701PF	Fragmented	Missing	Complete	Complete	Complete	Complete	Complete	Complete	Complete	Complete	Complete	Complete
EOG090701PG	Fragmented	Missing	Complete	Complete	Complete	Complete	Complete	Complete	Complete	Complete	Complete	Complete
EOG090701PN	Missing	Missing	Complete	Complete	Complete	Complete	Complete	Complete	Complete	Complete	Complete	Complete
EOG090701PO	Fragmented	Missing	Complete	Complete	Complete	Complete	Complete	Complete	Complete	Complete	Complete	Complete
EOG090701PP	Missing	Missing	Fragmented	Complete	Complete	Complete	Complete	Complete	Complete	Complete	Complete	Complete
EOG090701PQ	Fragmented	Missing	Complete	Complete	Complete	Complete	Complete	Complete	Complete	Complete	Complete	Complete
EOG090701PR	Missing	Missing	Complete	Complete	Complete	Complete	Fragmented	Fragmented	Fragmented	Complete	Complete	Complete
EOG090701PT	Missing	Missing	Fragmented	Fragmented	Fragmented	Fragmented	Fragmented	Fragmented	Fragmented	Complete	Fragmented	Complete
EOG090701Q2	Missing	Missing	Complete	Complete	Complete	Complete	Complete	Complete	Complete	Complete	Complete	Complete
EOG090701Q4	Missing	Missing	Complete	Complete	Complete	Complete	Complete	Complete	Complete	Missing	Complete	Complete
EOG090701QC	Complete	Missing	Complete	Complete	Complete	Complete	Complete	Complete	Complete	Complete	Complete	Complete
EOG090701QI	Fragmented	Missing	Complete	Complete	Complete	Complete	Complete	Complete	Complete	Complete	Complete	Complete
EOG090701QM	Missing	Missing	Fragmented	Fragmented	Fragmented	Fragmented	Fragmented	Fragmented	Fragmented	Fragmented	Fragmented	Fragmented
EOG090701QN	Missing	Missing	Fragmented	Missing	Fragmented	Fragmented	Complete	Complete	Complete	Complete	Complete	Complete
EOG090701QX	Missing	Missing	Missing	Fragmented	Complete	Complete	Complete	Complete	Complete	Complete	Complete	Complete
EOG090701QZ	Missing	Missing	Complete	Complete	Complete	Complete	Complete	Complete	Complete	Complete	Complete	Complete
EOG090701R0	Missing	Missing	Complete	Complete	Complete	Complete	Complete	Complete	Complete	Complete	Complete	Complete
EOG090701R1	Fragmented	Missing	Complete	Complete	Complete	Complete	Complete	Complete	Complete	Complete	Complete	Complete
EOG090701R4	Complete	Complete	Complete	Complete	Complete	Complete	Complete	Complete	Complete	Complete	Complete	Complete
EOG090701R8	Fragmented	Missing	Complete	Complete	Complete	Complete	Complete	Complete	Complete	Complete	Complete	Complete
EOG090701RA	Fragmented	Missing	Complete	Complete	Complete	Complete	Complete	Complete	Complete	Complete	Complete	Complete
EOG090701RC	Fragmented	Missing	Fragmented	Complete	Complete	Complete	Complete	Complete	Complete	Complete	Complete	Complete
EOG090701RD	Missing	Missing	Complete	Complete	Complete	Complete	Complete	Complete	Complete	Complete	Complete	Complete
EOG090701RG	Fragmented	Missing	Complete	Complete	Complete	Complete	Complete	Complete	Complete	Complete	Complete	Complete
EOG090701RR	Missing	Missing	Complete	Complete	Complete	Complete	Complete	Complete	Complete	Complete	Complete	Complete
EOG090701RT	Fragmented	Missing	Complete	Complete	Complete	Complete	Complete	Complete	Complete	Complete	Complete	Complete
EOG090701RZ	Missing	Missing	Complete	Complete	Complete	Complete	Complete	Complete	Complete	Complete	Complete	Complete
EOG090701S0	Missing	Missing	Complete	Complete	Complete	Complete	Complete	Complete	Complete	Complete	Complete	Complete
EOG090701S9	Missing	Missing	Complete	Complete	Complete	Complete	Complete	Complete	Complete	Complete	Complete	Complete
EOG090701SF	Complete	Missing	Fragmented	Complete	Complete	Complete	Complete	Complete	Complete	Complete	Complete	Complete
EOG090701SI	Fragmented	Fragmented	Complete	Complete	Complete	Complete	Duplicated	Duplicated	Duplicated	Complete	Duplicated	Duplicated
EOG090701SL	Fragmented	Missing	Complete	Complete	Complete	Complete	Complete	Complete	Complete	Complete	Complete	Complete
EOG090701SP	Fragmented	Missing	Fragmented	Complete	Complete	Complete	Complete	Complete	Complete	Complete	Complete	Complete
EOG090701SZ	Missing	Missing	Missing	Complete	Complete	Complete	Complete	Complete	Complete	Complete	Complete	Complete
EOG090701T2	Missing	Missing	Complete	Complete	Complete	Complete	Complete	Complete	Complete	Complete	Complete	Complete
EOG090701T4	Missing	Missing	Complete	Complete	Complete	Complete	Complete	Complete	Complete	Complete	Complete	Complete
EOG090701TB	Missing	Missing	Complete	Missing	Missing	Complete	Missing	Fragmented	Fragmented	Complete	Complete	Complete
EOG090701TC	Fragmented	Missing	Complete	Complete	Complete	Complete	Complete	Complete	Complete	Complete	Complete	Complete
EOG090701TG	Missing	Missing	Complete	Complete	Complete	Complete	Complete	Complete	Complete	Duplicated	Complete	Duplicated
EOG090701TI	Missing	Missing	Missing	Missing	Missing	Missing	Duplicated	Fragmented	Duplicated	Complete	Duplicated	Duplicated
EOG090701TK	Complete	Missing	Complete	Complete	Complete	Complete	Complete	Complete	Complete	Complete	Complete	Complete
EOG090701TP	Missing	Missing	Complete	Complete	Complete	Complete	Complete	Complete	Complete	Complete	Complete	Complete
EOG090701TQ	Fragmented	Missing	Complete	Complete	Complete	Complete	Complete	Complete	Complete	Complete	Complete	Complete
EOG090701TR	Missing	Missing	Complete	Complete	Complete	Complete	Complete	Complete	Complete	Complete	Complete	Complete
EOG090701TU	Missing	Missing	Fragmented	Complete	Complete	Complete	Complete	Complete	Complete	Complete	Complete	Complete
EOG090701TV	Missing	Missing	Missing	Fragmented	Complete	Complete	Complete	Complete	Complete	Complete	Complete	Complete
EOG090701TY	Missing	Missing	Complete	Complete	Complete	Complete	Complete	Complete	Complete	Complete	Complete	Complete
EOG090701U3	Fragmented	Missing	Fragmented	Complete	Complete	Complete	Complete	Complete	Complete	Complete	Complete	Complete
EOG090701U7	Missing	Missing	Complete	Complete	Complete	Complete	Complete	Complete	Complete	Complete	Complete	Complete
EOG090701UA	Missing	Missing	Complete	Complete	Complete	Complete	Complete	Complete	Complete	Complete	Complete	Complete
EOG090701UB	Missing	Missing	Fragmented	Fragmented	Fragmented	Fragmented	Fragmented	Fragmented	Fragmented	Complete	Fragmented	Complete
EOG090701UG	Missing	Missing	Fragmented	Fragmented	Complete	Complete	Missing	Missing	Missing	Complete	Complete	Complete
EOG090701UJ	Missing	Missing	Complete	Complete	Complete	Complete	Missing	Missing	Missing	Complete	Complete	Complete
EOG090701UN	Missing	Missing	Complete	Complete	Complete	Complete	Missing	Complete	Complete	Complete	Complete	Complete
EOG090701US	Fragmented	Missing	Fragmented	Fragmented	Complete	Complete	Complete	Complete	Complete	Complete	Complete	Complete
EOG090701UT	Missing	Missing	Missing	Fragmented	Missing	Fragmented	Missing	Missing	Missing	Complete	Fragmented	Complete
EOG090701UW	Missing	Missing	Fragmented	Complete	Complete	Complete	Fragmented	Fragmented	Fragmented	Complete	Complete	Complete
EOG090701V0	Missing	Missing	Complete	Complete	Complete	Complete	Complete	Complete	Complete	Complete	Complete	Complete
EOG090701V9	Missing	Missing	Complete	Complete	Complete	Complete	Complete	Complete	Complete	Complete	Complete	Complete
EOG090701VI	Complete	Missing	Complete	Complete	Complete	Complete	Complete	Complete	Complete	Duplicated	Complete	Duplicated
EOG090701VJ	Missing	Missing	Complete	Complete	Complete	Complete	Complete	Complete	Complete	Complete	Complete	Complete
EOG090701VK	Missing	Missing	Complete	Complete	Complete	Complete	Complete	Complete	Complete	Complete	Complete	Complete
EOG090701VL	Missing	Missing	Complete	Complete	Complete	Complete	Complete	Complete	Complete	Complete	Complete	Complete
EOG090701VM	Fragmented	Missing	Fragmented	Complete	Complete	Complete	Complete	Complete	Complete	Complete	Complete	Complete
EOG090701VN	Fragmented	Missing	Missing	Fragmented	Complete	Complete	Complete	Complete	Complete	Complete	Complete	Complete
EOG090701VR	Missing	Missing	Missing	Missing	Missing	Missing	Missing	Missing	Missing	Complete	Missing	Complete
EOG090701VV	Fragmented	Missing	Complete	Complete	Complete	Complete	Complete	Complete	Complete	Complete	Complete	Complete
EOG090701W1	Missing	Missing	Missing	Fragmented	Fragmented	Fragmented	Complete	Complete	Complete	Complete	Complete	Complete
EOG090701WE	Fragmented	Missing	Fragmented	Complete	Complete	Complete	Complete	Complete	Complete	Complete	Complete	Complete
EOG090701WK	Fragmented	Missing	Complete	Complete	Complete	Complete	Complete	Complete	Complete	Complete	Complete	Complete
EOG090701WL	Missing	Missing	Missing	Missing	Missing	Missing	Missing	Missing	Missing	Complete	Missing	Complete
EOG090701WM	Fragmented	Missing	Complete	Complete	Complete	Complete	Complete	Complete	Complete	Complete	Complete	Complete
EOG090701WQ	Fragmented	Missing	Complete	Complete	Complete	Complete	Complete	Complete	Complete	Complete	Complete	Complete
EOG090701WR	Missing	Missing	Complete	Complete	Complete	Complete	Complete	Complete	Complete	Complete	Complete	Complete
EOG090701WZ	Fragmented	Missing	Complete	Complete	Complete	Complete	Fragmented	Fragmented	Fragmented	Complete	Complete	Complete
EOG090701X5	Missing	Missing	Complete	Complete	Complete	Complete	Complete	Complete	Complete	Complete	Complete	Complete
EOG090701X7	Missing	Missing	Missing	Missing	Missing	Missing	Complete	Complete	Complete	Missing	Complete	Complete
EOG090701X9	Missing	Missing	Complete	Complete	Complete	Complete	Complete	Complete	Complete	Duplicated	Complete	Duplicated
EOG090701XA	Missing	Missing	Complete	Complete	Complete	Complete	Complete	Complete	Complete	Complete	Complete	Complete
EOG090701XD	Fragmented	Missing	Complete	Complete	Complete	Complete	Complete	Complete	Complete	Complete	Complete	Complete
EOG090701XE	Fragmented	Missing	Complete	Complete	Complete	Complete	Complete	Complete	Complete	Complete	Complete	Complete
EOG090701XF	Missing	Missing	Complete	Complete	Complete	Complete	Complete	Complete	Complete	Complete	Complete	Complete
EOG090701XJ	Missing	Missing	Missing	Missing	Missing	Missing	Missing	Missing	Missing	Missing	Missing	Missing
EOG090701XP	Missing	Missing	Fragmented	Fragmented	Fragmented	Fragmented	Fragmented	Fragmented	Fragmented	Complete	Fragmented	Complete
EOG090701XQ	Complete	Missing	Complete	Complete	Complete	Complete	Complete	Complete	Complete	Complete	Complete	Complete
EOG090701XR	Missing	Missing	Missing	Missing	Missing	Missing	Missing	Fragmented	Fragmented	Complete	Fragmented	Complete
EOG090701XX	Fragmented	Missing	Missing	Missing	Missing	Missing	Complete	Complete	Complete	Complete	Complete	Complete
EOG090701XY	Fragmented	Missing	Missing	Fragmented	Fragmented	Fragmented	Complete	Complete	Complete	Duplicated	Complete	Duplicated
EOG090701Y0	Fragmented	Missing	Fragmented	Complete	Complete	Complete	Complete	Complete	Complete	Complete	Complete	Complete
EOG090701Y9	Missing	Missing	Complete	Complete	Complete	Complete	Complete	Complete	Complete	Complete	Complete	Complete
EOG090701YB	Missing	Missing	Complete	Complete	Complete	Complete	Complete	Complete	Complete	Complete	Complete	Complete
EOG090701YE	Fragmented	Missing	Missing	Complete	Complete	Complete	Complete	Complete	Complete	Complete	Complete	Complete
EOG090701YK	Missing	Missing	Complete	Fragmented	Fragmented	Complete	Complete	Complete	Complete	Complete	Complete	Complete
EOG090701YN	Missing	Missing	Missing	Missing	Missing	Missing	Complete	Complete	Complete	Complete	Complete	Complete
EOG090701YP	Fragmented	Missing	Fragmented	Fragmented	Fragmented	Fragmented	Fragmented	Fragmented	Fragmented	Complete	Fragmented	Complete
EOG090701YR	Fragmented	Missing	Complete	Complete	Complete	Complete	Complete	Complete	Complete	Complete	Complete	Complete
EOG090701YV	Complete	Missing	Complete	Duplicated	Complete	Duplicated	Duplicated	Duplicated	Duplicated	Complete	Duplicated	Duplicated
EOG090701YW	Missing	Missing	Missing	Missing	Missing	Missing	Missing	Missing	Missing	Complete	Missing	Complete
EOG090701YZ	Missing	Missing	Fragmented	Fragmented	Fragmented	Fragmented	Missing	Missing	Missing	Complete	Fragmented	Complete
EOG090701Z3	Missing	Missing	Complete	Complete	Complete	Complete	Complete	Complete	Complete	Complete	Complete	Complete
EOG090701Z4	Missing	Missing	Missing	Complete	Complete	Complete	Complete	Complete	Complete	Complete	Complete	Complete
EOG090701Z7	Missing	Missing	Complete	Complete	Complete	Complete	Complete	Complete	Complete	Complete	Complete	Complete
EOG090701ZC	Missing	Missing	Complete	Complete	Complete	Complete	Missing	Missing	Missing	Complete	Complete	Complete
EOG090701ZD	Fragmented	Missing	Missing	Complete	Complete	Complete	Complete	Complete	Complete	Complete	Complete	Complete
EOG090701ZF	Missing	Missing	Missing	Missing	Missing	Missing	Complete	Missing	Complete	Missing	Complete	Complete
EOG090701ZV	Complete	Missing	Fragmented	Complete	Complete	Complete	Complete	Complete	Complete	Complete	Complete	Complete
EOG09070200	Missing	Missing	Missing	Missing	Missing	Missing	Fragmented	Fragmented	Fragmented	Fragmented	Fragmented	Fragmented
EOG09070201	Missing	Missing	Missing	Complete	Complete	Complete	Complete	Complete	Complete	Complete	Complete	Complete
EOG09070208	Fragmented	Missing	Complete	Complete	Complete	Complete	Complete	Complete	Complete	Complete	Complete	Complete
EOG09070209	Missing	Missing	Complete	Complete	Complete	Complete	Complete	Complete	Complete	Complete	Complete	Complete
EOG0907020D	Complete	Missing	Complete	Complete	Complete	Complete	Complete	Complete	Complete	Complete	Complete	Complete
EOG0907020F	Fragmented	Missing	Complete	Complete	Complete	Complete	Complete	Complete	Complete	Complete	Complete	Complete
EOG0907020I	Missing	Missing	Complete	Complete	Complete	Complete	Complete	Complete	Complete	Complete	Complete	Complete
EOG0907020J	Missing	Missing	Missing	Missing	Missing	Missing	Missing	Missing	Missing	Complete	Missing	Complete
EOG0907020M	Missing	Missing	Missing	Complete	Complete	Complete	Complete	Complete	Complete	Complete	Complete	Complete
EOG0907020N	Missing	Missing	Missing	Complete	Complete	Complete	Complete	Complete	Complete	Complete	Complete	Complete
EOG0907020O	Fragmented	Missing	Complete	Complete	Complete	Complete	Missing	Complete	Complete	Complete	Complete	Complete
EOG0907020P	Missing	Missing	Complete	Complete	Complete	Complete	Complete	Complete	Complete	Complete	Complete	Complete
EOG0907020T	Fragmented	Missing	Fragmented	Complete	Complete	Complete	Complete	Complete	Complete	Duplicated	Complete	Duplicated
EOG09070212	Missing	Missing	Fragmented	Fragmented	Fragmented	Fragmented	Fragmented	Fragmented	Fragmented	Complete	Fragmented	Complete
EOG09070215	Fragmented	Missing	Complete	Duplicated	Duplicated	Duplicated	Duplicated	Duplicated	Duplicated	Complete	Duplicated	Duplicated
EOG09070217	Missing	Missing	Missing	Missing	Missing	Missing	Complete	Complete	Complete	Complete	Complete	Complete
EOG09070218	Missing	Missing	Complete	Complete	Complete	Complete	Complete	Complete	Complete	Complete	Complete	Complete
EOG0907021E	Complete	Missing	Complete	Complete	Complete	Complete	Complete	Complete	Complete	Complete	Complete	Complete
EOG0907021J	Missing	Missing	Fragmented	Complete	Complete	Complete	Complete	Complete	Complete	Complete	Complete	Complete
EOG0907021K	Missing	Missing	Fragmented	Complete	Complete	Complete	Complete	Complete	Complete	Complete	Complete	Complete
EOG0907021Q	Fragmented	Missing	Complete	Complete	Complete	Complete	Complete	Complete	Complete	Complete	Complete	Complete
EOG0907021S	Complete	Missing	Fragmented	Complete	Complete	Complete	Complete	Complete	Complete	Complete	Complete	Complete
EOG0907021T	Fragmented	Missing	Complete	Complete	Complete	Complete	Complete	Complete	Complete	Complete	Complete	Complete
EOG0907021U	Fragmented	Missing	Fragmented	Complete	Complete	Complete	Complete	Complete	Complete	Complete	Complete	Complete
EOG09070226	Fragmented	Missing	Fragmented	Complete	Complete	Complete	Complete	Complete	Complete	Complete	Complete	Complete
EOG0907022E	Fragmented	Missing	Complete	Complete	Complete	Complete	Complete	Complete	Complete	Complete	Complete	Complete
EOG0907022K	Missing	Missing	Complete	Complete	Complete	Complete	Complete	Complete	Complete	Complete	Complete	Complete
EOG0907022L	Missing	Missing	Fragmented	Complete	Complete	Complete	Complete	Complete	Complete	Complete	Complete	Complete
EOG0907022N	Fragmented	Missing	Missing	Complete	Complete	Complete	Complete	Complete	Complete	Complete	Complete	Complete
EOG0907022O	Fragmented	Missing	Complete	Complete	Complete	Complete	Complete	Complete	Complete	Complete	Complete	Complete
EOG0907022W	Fragmented	Fragmented	Complete	Complete	Complete	Complete	Complete	Complete	Complete	Complete	Complete	Complete
EOG0907022Y	Complete	Missing	Complete	Complete	Complete	Complete	Complete	Complete	Complete	Complete	Complete	Complete
EOG09070235	Missing	Missing	Complete	Complete	Complete	Complete	Complete	Complete	Complete	Complete	Complete	Complete
EOG09070238	Fragmented	Missing	Complete	Complete	Complete	Complete	Complete	Complete	Complete	Complete	Complete	Complete
EOG0907023K	Complete	Missing	Complete	Complete	Complete	Complete	Complete	Complete	Complete	Complete	Complete	Complete
EOG0907023L	Fragmented	Missing	Missing	Complete	Complete	Complete	Complete	Complete	Complete	Complete	Complete	Complete
EOG0907023M	Missing	Missing	Fragmented	Complete	Complete	Complete	Complete	Complete	Complete	Complete	Complete	Complete
EOG0907023Q	Fragmented	Missing	Missing	Fragmented	Fragmented	Fragmented	Fragmented	Fragmented	Fragmented	Complete	Fragmented	Complete
EOG0907023T	Missing	Missing	Missing	Missing	Missing	Missing	Missing	Missing	Missing	Duplicated	Missing	Duplicated
EOG0907023Y	Fragmented	Missing	Complete	Complete	Complete	Complete	Fragmented	Complete	Complete	Complete	Complete	Complete
EOG0907023Z	Missing	Missing	Complete	Complete	Complete	Complete	Complete	Complete	Complete	Complete	Complete	Complete
EOG09070240	Duplicated	Missing	Complete	Complete	Complete	Complete	Complete	Complete	Complete	Complete	Complete	Complete
EOG09070246	Missing	Missing	Complete	Complete	Complete	Complete	Complete	Complete	Complete	Complete	Complete	Complete
EOG09070247	Missing	Missing	Duplicated	Complete	Complete	Duplicated	Complete	Complete	Complete	Complete	Duplicated	Duplicated
EOG09070249	Fragmented	Fragmented	Complete	Complete	Complete	Complete	Complete	Complete	Complete	Complete	Complete	Complete
EOG0907024D	Missing	Missing	Fragmented	Fragmented	Complete	Complete	Missing	Missing	Missing	Complete	Complete	Complete
EOG0907024E	Missing	Missing	Fragmented	Complete	Complete	Complete	Fragmented	Fragmented	Fragmented	Complete	Complete	Complete
EOG0907024I	Missing	Missing	Complete	Complete	Complete	Complete	Fragmented	Complete	Complete	Complete	Complete	Complete
EOG0907024L	Missing	Missing	Missing	Missing	Missing	Missing	Complete	Complete	Complete	Duplicated	Complete	Duplicated
EOG0907024N	Missing	Missing	Fragmented	Complete	Complete	Complete	Complete	Complete	Complete	Complete	Complete	Complete
EOG0907024P	Fragmented	Missing	Missing	Complete	Complete	Complete	Complete	Complete	Complete	Complete	Complete	Complete
EOG0907024Q	Fragmented	Missing	Complete	Complete	Complete	Complete	Complete	Complete	Complete	Complete	Complete	Complete
EOG09070251	Missing	Missing	Complete	Complete	Complete	Complete	Complete	Complete	Complete	Complete	Complete	Complete
EOG09070252	Fragmented	Missing	Complete	Complete	Complete	Complete	Complete	Complete	Complete	Complete	Complete	Complete
EOG0907025A	Missing	Missing	Fragmented	Fragmented	Complete	Complete	Fragmented	Fragmented	Fragmented	Complete	Complete	Complete
EOG0907025C	Fragmented	Missing	Complete	Complete	Complete	Complete	Complete	Complete	Complete	Complete	Complete	Complete
EOG0907025E	Complete	Missing	Complete	Complete	Complete	Complete	Complete	Complete	Complete	Complete	Complete	Complete
EOG0907025K	Fragmented	Missing	Complete	Complete	Complete	Complete	Complete	Complete	Complete	Complete	Complete	Complete
EOG0907025O	Missing	Missing	Complete	Complete	Complete	Complete	Complete	Fragmented	Complete	Complete	Complete	Complete
EOG0907025P	Fragmented	Missing	Complete	Complete	Complete	Complete	Complete	Complete	Complete	Complete	Complete	Complete
EOG0907025Y	Fragmented	Missing	Complete	Complete	Complete	Complete	Complete	Complete	Complete	Complete	Complete	Complete
EOG09070261	Missing	Missing	Complete	Complete	Complete	Complete	Complete	Complete	Complete	Complete	Complete	Complete
EOG09070267	Fragmented	Missing	Complete	Complete	Complete	Complete	Fragmented	Fragmented	Fragmented	Complete	Complete	Complete
EOG0907026E	Missing	Missing	Missing	Fragmented	Missing	Fragmented	Fragmented	Fragmented	Fragmented	Complete	Fragmented	Complete
EOG0907026G	Missing	Missing	Missing	Missing	Missing	Missing	Complete	Complete	Complete	Complete	Complete	Complete
EOG0907026L	Fragmented	Missing	Complete	Fragmented	Fragmented	Complete	Complete	Complete	Complete	Complete	Complete	Complete
EOG0907026O	Fragmented	Missing	Complete	Complete	Complete	Complete	Missing	Complete	Complete	Complete	Complete	Complete
EOG0907026V	Complete	Missing	Complete	Complete	Complete	Complete	Complete	Complete	Complete	Complete	Complete	Complete
EOG09070270	Missing	Missing	Complete	Complete	Complete	Complete	Complete	Complete	Complete	Complete	Complete	Complete
EOG09070271	Fragmented	Missing	Complete	Complete	Complete	Complete	Complete	Complete	Complete	Complete	Complete	Complete
EOG09070276	Fragmented	Missing	Complete	Complete	Complete	Complete	Complete	Complete	Complete	Complete	Complete	Complete
EOG09070279	Missing	Missing	Fragmented	Fragmented	Fragmented	Fragmented	Fragmented	Fragmented	Fragmented	Complete	Fragmented	Complete
EOG0907027A	Complete	Missing	Complete	Complete	Complete	Complete	Complete	Complete	Complete	Complete	Complete	Complete
EOG0907027J	Fragmented	Missing	Fragmented	Complete	Complete	Complete	Fragmented	Fragmented	Fragmented	Complete	Complete	Complete
EOG0907027K	Fragmented	Missing	Fragmented	Complete	Complete	Complete	Complete	Complete	Complete	Complete	Complete	Complete
EOG0907027M	Missing	Missing	Complete	Complete	Complete	Complete	Complete	Complete	Complete	Complete	Complete	Complete
EOG0907027R	Missing	Missing	Complete	Complete	Fragmented	Complete	Complete	Complete	Complete	Complete	Complete	Complete
EOG09070282	Missing	Missing	Missing	Missing	Missing	Missing	Complete	Complete	Complete	Missing	Complete	Complete
EOG09070283	Fragmented	Missing	Complete	Complete	Complete	Complete	Complete	Complete	Complete	Complete	Complete	Complete
EOG09070284	Missing	Missing	Missing	Missing	Missing	Missing	Missing	Missing	Missing	Missing	Missing	Missing
EOG09070285	Complete	Fragmented	Complete	Complete	Complete	Complete	Complete	Complete	Complete	Complete	Complete	Complete
EOG09070288	Fragmented	Missing	Missing	Complete	Complete	Complete	Fragmented	Fragmented	Fragmented	Complete	Complete	Complete
EOG09070289	Fragmented	Missing	Fragmented	Fragmented	Fragmented	Fragmented	Complete	Complete	Complete	Complete	Complete	Complete
EOG0907028B	Missing	Missing	Complete	Complete	Fragmented	Complete	Fragmented	Fragmented	Fragmented	Complete	Complete	Complete
EOG0907028C	Missing	Missing	Complete	Complete	Complete	Complete	Complete	Complete	Complete	Complete	Complete	Complete
EOG0907028D	Missing	Missing	Fragmented	Complete	Complete	Complete	Complete	Complete	Complete	Complete	Complete	Complete
EOG0907028G	Fragmented	Missing	Fragmented	Complete	Complete	Complete	Complete	Complete	Complete	Complete	Complete	Complete
EOG0907028L	Fragmented	Missing	Complete	Complete	Complete	Complete	Complete	Complete	Complete	Complete	Complete	Complete
EOG0907028M	Missing	Missing	Complete	Complete	Complete	Complete	Complete	Complete	Complete	Complete	Complete	Complete
EOG0907028P	Missing	Missing	Complete	Complete	Complete	Complete	Complete	Complete	Complete	Complete	Complete	Complete
EOG0907028R	Missing	Missing	Complete	Complete	Complete	Complete	Complete	Complete	Complete	Complete	Complete	Complete
EOG0907028U	Missing	Missing	Fragmented	Complete	Complete	Complete	Complete	Complete	Complete	Complete	Complete	Complete
EOG0907028X	Fragmented	Missing	Fragmented	Complete	Complete	Complete	Missing	Complete	Complete	Complete	Complete	Complete
EOG09070290	Complete	Fragmented	Fragmented	Complete	Complete	Complete	Complete	Complete	Complete	Complete	Complete	Complete
EOG09070292	Fragmented	Missing	Complete	Complete	Complete	Complete	Complete	Complete	Complete	Complete	Complete	Complete
EOG09070293	Missing	Missing	Complete	Complete	Complete	Complete	Complete	Complete	Complete	Complete	Complete	Complete
EOG09070295	Missing	Missing	Complete	Complete	Complete	Complete	Missing	Complete	Complete	Complete	Complete	Complete
EOG09070298	Missing	Missing	Complete	Complete	Complete	Complete	Complete	Complete	Complete	Complete	Complete	Complete
EOG09070299	Missing	Missing	Complete	Complete	Complete	Complete	Complete	Complete	Complete	Complete	Complete	Complete
EOG0907029H	Fragmented	Missing	Fragmented	Complete	Complete	Complete	Complete	Complete	Complete	Complete	Complete	Complete
EOG0907029J	Missing	Missing	Complete	Complete	Complete	Complete	Complete	Complete	Complete	Complete	Complete	Complete
EOG0907029M	Fragmented	Missing	Complete	Complete	Complete	Complete	Complete	Complete	Complete	Complete	Complete	Complete
EOG0907029N	Missing	Missing	Fragmented	Fragmented	Fragmented	Fragmented	Complete	Complete	Complete	Duplicated	Complete	Duplicated
EOG0907029O	Missing	Missing	Missing	Missing	Missing	Missing	Duplicated	Missing	Duplicated	Missing	Duplicated	Duplicated
EOG0907029S	Missing	Missing	Complete	Complete	Complete	Complete	Complete	Complete	Complete	Complete	Complete	Complete
EOG0907029T	Fragmented	Missing	Complete	Complete	Complete	Complete	Complete	Complete	Complete	Complete	Complete	Complete
EOG0907029W	Fragmented	Missing	Fragmented	Fragmented	Fragmented	Fragmented	Complete	Complete	Complete	Complete	Complete	Complete
EOG090702A2	Fragmented	Missing	Missing	Complete	Complete	Complete	Fragmented	Fragmented	Fragmented	Complete	Complete	Complete
EOG090702A3	Missing	Missing	Missing	Missing	Complete	Complete	Missing	Complete	Complete	Complete	Complete	Complete
EOG090702A4	Complete	Missing	Fragmented	Complete	Complete	Complete	Complete	Complete	Complete	Complete	Complete	Complete
EOG090702AC	Missing	Missing	Missing	Fragmented	Fragmented	Fragmented	Fragmented	Fragmented	Fragmented	Complete	Fragmented	Complete
EOG090702AD	Missing	Missing	Complete	Complete	Complete	Complete	Complete	Complete	Complete	Complete	Complete	Complete
EOG090702AE	Missing	Missing	Fragmented	Fragmented	Fragmented	Fragmented	Complete	Complete	Complete	Complete	Complete	Complete
EOG090702AF	Missing	Missing	Complete	Complete	Complete	Complete	Missing	Complete	Complete	Complete	Complete	Complete
EOG090702AG	Missing	Missing	Missing	Fragmented	Fragmented	Fragmented	Missing	Fragmented	Fragmented	Complete	Fragmented	Complete
EOG090702AI	Missing	Missing	Fragmented	Fragmented	Complete	Complete	Missing	Missing	Missing	Complete	Complete	Complete
EOG090702AJ	Complete	Missing	Complete	Complete	Complete	Complete	Complete	Complete	Complete	Complete	Complete	Complete
EOG090702AL	Missing	Missing	Complete	Duplicated	Complete	Duplicated	Complete	Complete	Complete	Complete	Duplicated	Duplicated
EOG090702AM	Missing	Missing	Missing	Complete	Complete	Complete	Complete	Complete	Complete	Complete	Complete	Complete
EOG090702AP	Fragmented	Missing	Fragmented	Fragmented	Fragmented	Fragmented	Fragmented	Fragmented	Fragmented	Complete	Fragmented	Complete
EOG090702AQ	Missing	Missing	Missing	Missing	Missing	Missing	Fragmented	Fragmented	Fragmented	Complete	Fragmented	Complete
EOG090702AW	Complete	Missing	Complete	Complete	Complete	Complete	Complete	Complete	Complete	Complete	Complete	Complete
EOG090702AY	Missing	Missing	Complete	Fragmented	Complete	Complete	Complete	Complete	Complete	Complete	Complete	Complete
EOG090702AZ	Missing	Missing	Complete	Complete	Complete	Complete	Complete	Complete	Complete	Complete	Complete	Complete
EOG090702B3	Missing	Missing	Complete	Complete	Complete	Complete	Fragmented	Fragmented	Fragmented	Complete	Complete	Complete
EOG090702B9	Fragmented	Missing	Complete	Complete	Complete	Complete	Complete	Complete	Complete	Complete	Complete	Complete
EOG090702BK	Missing	Missing	Complete	Complete	Complete	Complete	Complete	Complete	Complete	Complete	Complete	Complete
EOG090702BP	Missing	Missing	Complete	Duplicated	Duplicated	Duplicated	Complete	Complete	Complete	Duplicated	Duplicated	Duplicated
EOG090702BQ	Missing	Missing	Complete	Complete	Complete	Complete	Fragmented	Fragmented	Fragmented	Complete	Complete	Complete
EOG090702BR	Fragmented	Missing	Complete	Complete	Complete	Complete	Complete	Complete	Complete	Complete	Complete	Complete
EOG090702BU	Missing	Missing	Complete	Complete	Complete	Complete	Complete	Complete	Complete	Complete	Complete	Complete
EOG090702BZ	Fragmented	Missing	Complete	Complete	Complete	Complete	Complete	Complete	Complete	Complete	Complete	Complete
EOG090702C2	Complete	Missing	Complete	Complete	Complete	Complete	Complete	Complete	Complete	Complete	Complete	Complete
EOG090702C7	Fragmented	Missing	Complete	Complete	Complete	Complete	Fragmented	Complete	Complete	Complete	Complete	Complete
EOG090702CB	Missing	Missing	Missing	Complete	Complete	Complete	Complete	Complete	Complete	Complete	Complete	Complete
EOG090702CE	Fragmented	Missing	Complete	Missing	Missing	Complete	Complete	Complete	Complete	Complete	Complete	Complete
EOG090702CJ	Fragmented	Missing	Fragmented	Complete	Complete	Complete	Complete	Complete	Complete	Complete	Complete	Complete
EOG090702CK	Missing	Missing	Complete	Complete	Complete	Complete	Complete	Complete	Complete	Complete	Complete	Complete
EOG090702CL	Missing	Missing	Complete	Complete	Complete	Complete	Complete	Complete	Complete	Complete	Complete	Complete
EOG090702CU	Missing	Missing	Fragmented	Complete	Complete	Complete	Complete	Complete	Complete	Complete	Complete	Complete
EOG090702CV	Missing	Missing	Missing	Complete	Complete	Complete	Complete	Complete	Complete	Complete	Complete	Complete
EOG090702CW	Missing	Missing	Complete	Complete	Complete	Complete	Missing	Missing	Missing	Complete	Complete	Complete
EOG090702CX	Fragmented	Missing	Complete	Complete	Complete	Complete	Complete	Complete	Complete	Complete	Complete	Complete
EOG090702CZ	Fragmented	Missing	Complete	Complete	Complete	Complete	Complete	Complete	Complete	Complete	Complete	Complete
EOG090702D0	Missing	Missing	Complete	Complete	Complete	Complete	Complete	Complete	Complete	Complete	Complete	Complete
EOG090702D2	Missing	Missing	Complete	Complete	Complete	Complete	Complete	Complete	Complete	Complete	Complete	Complete
EOG090702D5	Fragmented	Missing	Complete	Complete	Complete	Complete	Complete	Complete	Complete	Complete	Complete	Complete
EOG090702D9	Missing	Missing	Complete	Complete	Complete	Complete	Complete	Complete	Complete	Complete	Complete	Complete
EOG090702DB	Fragmented	Missing	Complete	Complete	Complete	Complete	Complete	Complete	Complete	Complete	Complete	Complete
EOG090702DC	Missing	Missing	Fragmented	Fragmented	Fragmented	Fragmented	Complete	Complete	Complete	Complete	Complete	Complete
EOG090702DI	Fragmented	Fragmented	Fragmented	Fragmented	Fragmented	Fragmented	Complete	Complete	Complete	Complete	Complete	Complete
EOG090702DJ	Missing	Missing	Fragmented	Complete	Complete	Complete	Complete	Complete	Complete	Complete	Complete	Complete
EOG090702DK	Fragmented	Missing	Fragmented	Complete	Complete	Complete	Complete	Complete	Complete	Complete	Complete	Complete
EOG090702DR	Fragmented	Missing	Fragmented	Complete	Complete	Complete	Complete	Complete	Complete	Complete	Complete	Complete
EOG090702DS	Fragmented	Missing	Complete	Complete	Complete	Complete	Complete	Complete	Complete	Duplicated	Complete	Duplicated
EOG090702DU	Fragmented	Missing	Complete	Complete	Complete	Complete	Complete	Complete	Complete	Complete	Complete	Complete
EOG090702DW	Fragmented	Missing	Complete	Complete	Complete	Complete	Complete	Complete	Complete	Complete	Complete	Complete
EOG090702DY	Missing	Missing	Complete	Complete	Complete	Complete	Complete	Complete	Complete	Complete	Complete	Complete
EOG090702E1	Fragmented	Fragmented	Complete	Complete	Complete	Complete	Complete	Complete	Complete	Complete	Complete	Complete
EOG090702E4	Missing	Missing	Fragmented	Complete	Complete	Complete	Complete	Complete	Complete	Complete	Complete	Complete
EOG090702E8	Fragmented	Missing	Fragmented	Complete	Complete	Complete	Fragmented	Complete	Complete	Complete	Complete	Complete
EOG090702EB	Complete	Missing	Fragmented	Complete	Complete	Complete	Complete	Complete	Complete	Complete	Complete	Complete
EOG090702ED	Fragmented	Missing	Fragmented	Fragmented	Fragmented	Fragmented	Fragmented	Fragmented	Fragmented	Complete	Fragmented	Complete
EOG090702EF	Missing	Missing	Missing	Complete	Complete	Complete	Complete	Complete	Complete	Complete	Complete	Complete
EOG090702EG	Missing	Missing	Complete	Complete	Complete	Complete	Complete	Complete	Complete	Complete	Complete	Complete
EOG090702EI	Fragmented	Missing	Complete	Complete	Complete	Complete	Complete	Complete	Complete	Complete	Complete	Complete
EOG090702EO	Missing	Missing	Missing	Complete	Complete	Complete	Complete	Complete	Complete	Complete	Complete	Complete
EOG090702EX	Missing	Missing	Complete	Complete	Complete	Complete	Complete	Complete	Complete	Complete	Complete	Complete
EOG090702EZ	Missing	Missing	Complete	Complete	Complete	Complete	Complete	Complete	Complete	Complete	Complete	Complete
EOG090702F4	Fragmented	Missing	Fragmented	Fragmented	Fragmented	Fragmented	Complete	Complete	Complete	Complete	Complete	Complete
EOG090702F7	Missing	Missing	Complete	Complete	Complete	Complete	Complete	Complete	Complete	Complete	Complete	Complete
EOG090702FG	Missing	Fragmented	Complete	Complete	Complete	Complete	Complete	Complete	Complete	Complete	Complete	Complete
EOG090702FH	Missing	Missing	Fragmented	Fragmented	Fragmented	Fragmented	Complete	Complete	Complete	Complete	Complete	Complete
EOG090702FL	Missing	Missing	Complete	Fragmented	Complete	Complete	Fragmented	Fragmented	Fragmented	Complete	Complete	Complete
EOG090702FM	Complete	Fragmented	Complete	Complete	Complete	Complete	Complete	Duplicated	Duplicated	Complete	Duplicated	Duplicated
EOG090702FO	Fragmented	Missing	Complete	Complete	Complete	Complete	Fragmented	Complete	Complete	Duplicated	Complete	Duplicated
EOG090702FP	Missing	Missing	Complete	Complete	Complete	Complete	Complete	Complete	Complete	Complete	Complete	Complete
EOG090702FU	Missing	Missing	Missing	Missing	Fragmented	Fragmented	Missing	Missing	Missing	Complete	Fragmented	Complete
EOG090702FW	Missing	Missing	Missing	Complete	Missing	Complete	Missing	Missing	Missing	Complete	Complete	Complete
EOG090702FX	Fragmented	Missing	Complete	Complete	Complete	Complete	Complete	Complete	Complete	Complete	Complete	Complete
EOG090702G1	Fragmented	Complete	Complete	Complete	Complete	Complete	Complete	Complete	Complete	Complete	Complete	Complete
EOG090702G3	Missing	Missing	Complete	Complete	Complete	Complete	Complete	Complete	Complete	Complete	Complete	Complete
EOG090702G6	Missing	Missing	Fragmented	Complete	Complete	Complete	Complete	Complete	Complete	Complete	Complete	Complete
EOG090702GG	Missing	Missing	Missing	Missing	Missing	Missing	Missing	Missing	Missing	Complete	Missing	Complete
EOG090702GI	Fragmented	Missing	Complete	Complete	Complete	Complete	Complete	Complete	Complete	Complete	Complete	Complete
EOG090702GN	Fragmented	Missing	Complete	Complete	Complete	Complete	Complete	Complete	Complete	Complete	Complete	Complete
EOG090702GP	Fragmented	Missing	Complete	Complete	Complete	Complete	Complete	Complete	Complete	Missing	Complete	Complete
EOG090702GR	Missing	Missing	Fragmented	Fragmented	Fragmented	Fragmented	Duplicated	Duplicated	Duplicated	Fragmented	Duplicated	Duplicated
EOG090702GS	Fragmented	Missing	Missing	Complete	Complete	Complete	Complete	Complete	Complete	Complete	Complete	Complete
EOG090702GU	Missing	Missing	Complete	Complete	Complete	Complete	Complete	Complete	Complete	Complete	Complete	Complete
EOG090702GV	Missing	Missing	Complete	Complete	Complete	Complete	Complete	Complete	Complete	Complete	Complete	Complete
EOG090702GW	Missing	Missing	Complete	Complete	Complete	Complete	Missing	Missing	Missing	Complete	Complete	Complete
EOG090702GX	Fragmented	Missing	Complete	Complete	Complete	Complete	Complete	Complete	Complete	Complete	Complete	Complete
EOG090702H7	Missing	Missing	Complete	Complete	Complete	Complete	Complete	Complete	Complete	Complete	Complete	Complete
EOG090702H8	Fragmented	Fragmented	Complete	Complete	Complete	Complete	Complete	Complete	Complete	Complete	Complete	Complete
EOG090702HF	Fragmented	Missing	Complete	Complete	Complete	Complete	Complete	Complete	Complete	Complete	Complete	Complete
EOG090702HH	Complete	Missing	Complete	Complete	Complete	Complete	Complete	Complete	Complete	Complete	Complete	Complete
EOG090702HI	Fragmented	Missing	Complete	Complete	Complete	Complete	Fragmented	Fragmented	Fragmented	Complete	Complete	Complete
EOG090702HJ	Fragmented	Missing	Complete	Complete	Complete	Complete	Complete	Complete	Complete	Complete	Complete	Complete
EOG090702HK	Missing	Missing	Complete	Complete	Complete	Complete	Complete	Complete	Complete	Complete	Complete	Complete
EOG090702HV	Fragmented	Missing	Complete	Complete	Complete	Complete	Complete	Complete	Complete	Complete	Complete	Complete
EOG090702I7	Missing	Missing	Complete	Complete	Complete	Complete	Complete	Complete	Complete	Complete	Complete	Complete
EOG090702I9	Fragmented	Missing	Complete	Complete	Complete	Complete	Fragmented	Complete	Complete	Complete	Complete	Complete
EOG090702IF	Missing	Missing	Fragmented	Fragmented	Fragmented	Fragmented	Complete	Complete	Complete	Complete	Complete	Complete
EOG090702IN	Missing	Missing	Complete	Complete	Complete	Complete	Complete	Complete	Complete	Complete	Complete	Complete
EOG090702IP	Fragmented	Missing	Complete	Complete	Complete	Complete	Complete	Complete	Complete	Complete	Complete	Complete
EOG090702IS	Fragmented	Missing	Fragmented	Missing	Missing	Fragmented	Fragmented	Fragmented	Fragmented	Complete	Fragmented	Complete
EOG090702IU	Missing	Missing	Complete	Complete	Complete	Complete	Complete	Complete	Complete	Complete	Complete	Complete
EOG090702IX	Missing	Missing	Complete	Complete	Complete	Complete	Complete	Complete	Complete	Complete	Complete	Complete
EOG090702IZ	Missing	Missing	Complete	Complete	Complete	Complete	Complete	Complete	Complete	Missing	Complete	Complete
EOG090702J7	Fragmented	Missing	Complete	Complete	Complete	Complete	Complete	Complete	Complete	Complete	Complete	Complete
EOG090702J9	Missing	Missing	Complete	Complete	Complete	Complete	Complete	Complete	Complete	Complete	Complete	Complete
EOG090702JB	Missing	Missing	Complete	Complete	Complete	Complete	Complete	Complete	Complete	Complete	Complete	Complete
EOG090702JI	Fragmented	Missing	Fragmented	Complete	Complete	Complete	Complete	Complete	Complete	Complete	Complete	Complete
EOG090702JJ	Missing	Missing	Complete	Complete	Complete	Complete	Complete	Complete	Complete	Complete	Complete	Complete
EOG090702JN	Complete	Missing	Complete	Complete	Complete	Complete	Complete	Complete	Complete	Complete	Complete	Complete
EOG090702JO	Missing	Missing	Complete	Complete	Complete	Complete	Fragmented	Fragmented	Fragmented	Complete	Complete	Complete
EOG090702JS	Missing	Missing	Fragmented	Complete	Complete	Complete	Fragmented	Fragmented	Fragmented	Complete	Complete	Complete
EOG090702JT	Missing	Missing	Missing	Missing	Missing	Missing	Missing	Missing	Missing	Complete	Missing	Complete
EOG090702K2	Missing	Missing	Complete	Complete	Complete	Complete	Complete	Complete	Complete	Complete	Complete	Complete
EOG090702K5	Fragmented	Missing	Complete	Complete	Complete	Complete	Complete	Complete	Complete	Complete	Complete	Complete
EOG090702KI	Fragmented	Missing	Missing	Fragmented	Fragmented	Fragmented	Complete	Complete	Complete	Complete	Complete	Complete
EOG090702KT	Complete	Missing	Complete	Complete	Complete	Complete	Complete	Complete	Complete	Complete	Complete	Complete
EOG090702KU	Missing	Missing	Complete	Complete	Complete	Complete	Missing	Complete	Complete	Complete	Complete	Complete
EOG090702KY	Missing	Missing	Missing	Missing	Complete	Complete	Complete	Complete	Complete	Complete	Complete	Complete
EOG090702L1	Missing	Missing	Complete	Complete	Complete	Complete	Complete	Complete	Complete	Complete	Complete	Complete
EOG090702L5	Missing	Missing	Complete	Complete	Complete	Complete	Complete	Complete	Complete	Missing	Complete	Complete
EOG090702L8	Missing	Missing	Missing	Missing	Missing	Missing	Missing	Missing	Missing	Complete	Missing	Complete
EOG090702LH	Duplicated	Complete	Complete	Duplicated	Complete	Duplicated	Complete	Complete	Complete	Complete	Duplicated	Duplicated
EOG090702LK	Missing	Missing	Complete	Complete	Complete	Complete	Complete	Complete	Complete	Complete	Complete	Complete
EOG090702LN	Missing	Missing	Complete	Complete	Complete	Complete	Fragmented	Fragmented	Fragmented	Complete	Complete	Complete
EOG090702LX	Fragmented	Missing	Complete	Complete	Complete	Complete	Complete	Complete	Complete	Complete	Complete	Complete
EOG090702M8	Fragmented	Missing	Complete	Complete	Complete	Complete	Fragmented	Fragmented	Fragmented	Complete	Complete	Complete
EOG090702ME	Missing	Missing	Missing	Fragmented	Fragmented	Fragmented	Fragmented	Fragmented	Fragmented	Fragmented	Fragmented	Fragmented
EOG090702MG	Missing	Missing	Fragmented	Complete	Complete	Complete	Complete	Complete	Complete	Complete	Complete	Complete
EOG090702MJ	Fragmented	Missing	Complete	Complete	Complete	Complete	Complete	Complete	Complete	Complete	Complete	Complete
EOG090702MK	Fragmented	Missing	Complete	Complete	Complete	Complete	Complete	Complete	Complete	Complete	Complete	Complete
EOG090702MO	Complete	Missing	Complete	Complete	Complete	Complete	Complete	Duplicated	Duplicated	Complete	Duplicated	Duplicated
EOG090702MQ	Complete	Missing	Duplicated	Complete	Complete	Duplicated	Complete	Complete	Complete	Complete	Duplicated	Duplicated
EOG090702MR	Missing	Missing	Complete	Complete	Complete	Complete	Fragmented	Fragmented	Fragmented	Complete	Complete	Complete
EOG090702MS	Missing	Missing	Missing	Missing	Missing	Missing	Missing	Complete	Complete	Complete	Complete	Complete
EOG090702MZ	Fragmented	Missing	Missing	Fragmented	Fragmented	Fragmented	Complete	Complete	Complete	Complete	Complete	Complete
EOG090702N2	Missing	Missing	Complete	Complete	Complete	Complete	Complete	Complete	Complete	Complete	Complete	Complete
EOG090702N6	Missing	Missing	Fragmented	Complete	Complete	Complete	Fragmented	Complete	Complete	Complete	Complete	Complete
EOG090702NA	Complete	Missing	Missing	Complete	Complete	Complete	Complete	Complete	Complete	Complete	Complete	Complete
EOG090702ND	Missing	Missing	Fragmented	Complete	Complete	Complete	Complete	Complete	Complete	Complete	Complete	Complete
EOG090702NE	Missing	Missing	Missing	Fragmented	Missing	Fragmented	Fragmented	Fragmented	Fragmented	Complete	Fragmented	Complete
EOG090702NI	Missing	Missing	Missing	Complete	Complete	Complete	Complete	Complete	Complete	Complete	Complete	Complete
EOG090702NM	Fragmented	Missing	Complete	Complete	Complete	Complete	Complete	Complete	Complete	Complete	Complete	Complete
EOG090702NN	Complete	Missing	Fragmented	Complete	Complete	Complete	Complete	Complete	Complete	Complete	Complete	Complete
EOG090702NP	Missing	Missing	Missing	Missing	Missing	Missing	Missing	Complete	Complete	Duplicated	Complete	Duplicated
EOG090702NQ	Missing	Missing	Complete	Complete	Complete	Complete	Complete	Complete	Complete	Complete	Complete	Complete
EOG090702NZ	Fragmented	Missing	Fragmented	Complete	Fragmented	Complete	Complete	Complete	Complete	Complete	Complete	Complete
EOG090702O2	Missing	Missing	Complete	Complete	Complete	Complete	Complete	Complete	Complete	Complete	Complete	Complete
EOG090702O4	Fragmented	Missing	Complete	Complete	Complete	Complete	Complete	Complete	Complete	Complete	Complete	Complete
EOG090702O6	Fragmented	Missing	Complete	Complete	Complete	Complete	Complete	Complete	Complete	Complete	Complete	Complete
EOG090702O8	Missing	Missing	Fragmented	Complete	Complete	Complete	Complete	Complete	Complete	Duplicated	Complete	Duplicated
EOG090702OA	Fragmented	Missing	Fragmented	Complete	Complete	Complete	Complete	Complete	Complete	Complete	Complete	Complete
EOG090702OB	Missing	Missing	Fragmented	Complete	Complete	Complete	Complete	Complete	Complete	Complete	Complete	Complete
EOG090702OE	Missing	Missing	Missing	Missing	Missing	Missing	Missing	Missing	Missing	Missing	Missing	Missing
EOG090702OK	Complete	Missing	Missing	Complete	Missing	Complete	Missing	Missing	Missing	Complete	Complete	Complete
EOG090702ON	Fragmented	Missing	Complete	Complete	Complete	Complete	Complete	Complete	Complete	Complete	Complete	Complete
EOG090702OO	Missing	Missing	Complete	Fragmented	Complete	Complete	Complete	Complete	Complete	Complete	Complete	Complete
EOG090702OR	Fragmented	Missing	Complete	Complete	Complete	Complete	Complete	Complete	Complete	Complete	Complete	Complete
EOG090702OV	Missing	Missing	Complete	Complete	Complete	Complete	Missing	Complete	Complete	Complete	Complete	Complete
EOG090702OY	Missing	Missing	Complete	Complete	Complete	Complete	Fragmented	Fragmented	Fragmented	Complete	Complete	Complete
EOG090702P2	Missing	Missing	Fragmented	Complete	Complete	Complete	Complete	Complete	Complete	Complete	Complete	Complete
EOG090702P6	Fragmented	Missing	Complete	Complete	Complete	Complete	Complete	Complete	Complete	Complete	Complete	Complete
EOG090702PF	Fragmented	Missing	Complete	Complete	Complete	Complete	Complete	Complete	Complete	Complete	Complete	Complete
EOG090702PI	Fragmented	Missing	Fragmented	Complete	Complete	Complete	Complete	Complete	Complete	Complete	Complete	Complete
EOG090702PQ	Fragmented	Missing	Complete	Complete	Complete	Complete	Duplicated	Duplicated	Duplicated	Complete	Duplicated	Duplicated
EOG090702PS	Missing	Missing	Complete	Complete	Complete	Complete	Complete	Complete	Complete	Complete	Complete	Complete
EOG090702PV	Fragmented	Missing	Complete	Complete	Complete	Complete	Complete	Complete	Complete	Complete	Complete	Complete
EOG090702PY	Fragmented	Fragmented	Fragmented	Complete	Complete	Complete	Complete	Complete	Complete	Complete	Complete	Complete
EOG090702Q2	Fragmented	Missing	Complete	Complete	Complete	Complete	Complete	Complete	Complete	Complete	Complete	Complete
EOG090702Q4	Missing	Missing	Fragmented	Complete	Complete	Complete	Complete	Complete	Complete	Complete	Complete	Complete
EOG090702Q6	Missing	Missing	Missing	Complete	Complete	Complete	Fragmented	Fragmented	Fragmented	Complete	Complete	Complete
EOG090702Q7	Fragmented	Missing	Fragmented	Complete	Complete	Complete	Complete	Complete	Complete	Complete	Complete	Complete
EOG090702Q8	Fragmented	Missing	Complete	Complete	Complete	Complete	Complete	Complete	Complete	Complete	Complete	Complete
EOG090702Q9	Fragmented	Missing	Fragmented	Complete	Complete	Complete	Complete	Complete	Complete	Complete	Complete	Complete
EOG090702QA	Missing	Missing	Complete	Complete	Complete	Complete	Complete	Complete	Complete	Complete	Complete	Complete
EOG090702QB	Fragmented	Missing	Complete	Complete	Fragmented	Complete	Complete	Complete	Complete	Complete	Complete	Complete
EOG090702QH	Missing	Missing	Missing	Missing	Missing	Missing	Complete	Complete	Complete	Duplicated	Complete	Duplicated
EOG090702QJ	Complete	Complete	Complete	Complete	Complete	Complete	Complete	Complete	Complete	Complete	Complete	Complete
EOG090702QK	Missing	Missing	Missing	Missing	Missing	Missing	Complete	Complete	Complete	Complete	Complete	Complete
EOG090702QL	Missing	Missing	Complete	Complete	Complete	Complete	Complete	Complete	Complete	Complete	Complete	Complete
EOG090702QP	Missing	Missing	Complete	Complete	Complete	Complete	Complete	Complete	Complete	Complete	Complete	Complete
EOG090702QQ	Missing	Missing	Fragmented	Complete	Complete	Complete	Complete	Complete	Complete	Complete	Complete	Complete
EOG090702QR	Fragmented	Missing	Fragmented	Fragmented	Fragmented	Fragmented	Complete	Complete	Complete	Complete	Complete	Complete
EOG090702QU	Fragmented	Missing	Fragmented	Fragmented	Fragmented	Fragmented	Fragmented	Fragmented	Fragmented	Complete	Fragmented	Complete
EOG090702QW	Missing	Missing	Complete	Complete	Complete	Complete	Complete	Complete	Complete	Complete	Complete	Complete
EOG090702RH	Missing	Missing	Complete	Complete	Complete	Complete	Fragmented	Fragmented	Fragmented	Complete	Complete	Complete
EOG090702RI	Missing	Missing	Missing	Missing	Missing	Missing	Missing	Missing	Missing	Complete	Missing	Complete
EOG090702RO	Missing	Missing	Fragmented	Complete	Complete	Complete	Complete	Complete	Complete	Complete	Complete	Complete
EOG090702RT	Missing	Missing	Complete	Complete	Complete	Complete	Fragmented	Fragmented	Fragmented	Complete	Complete	Complete
EOG090702RV	Missing	Missing	Complete	Complete	Complete	Complete	Complete	Complete	Complete	Complete	Complete	Complete
EOG090702S0	Fragmented	Missing	Fragmented	Fragmented	Complete	Complete	Fragmented	Fragmented	Fragmented	Complete	Complete	Complete
EOG090702S5	Fragmented	Missing	Complete	Complete	Complete	Complete	Complete	Complete	Complete	Complete	Complete	Complete
EOG090702S8	Missing	Missing	Complete	Complete	Complete	Complete	Complete	Complete	Complete	Complete	Complete	Complete
EOG090702S9	Fragmented	Fragmented	Complete	Complete	Complete	Complete	Complete	Complete	Complete	Complete	Complete	Complete
EOG090702SJ	Fragmented	Missing	Complete	Complete	Complete	Complete	Complete	Complete	Complete	Complete	Complete	Complete
EOG090702SM	Fragmented	Missing	Complete	Complete	Complete	Complete	Complete	Complete	Complete	Complete	Complete	Complete
EOG090702SP	Missing	Missing	Complete	Complete	Complete	Complete	Complete	Complete	Complete	Complete	Complete	Complete
EOG090702SR	Complete	Missing	Complete	Complete	Complete	Complete	Complete	Complete	Complete	Complete	Complete	Complete
EOG090702SV	Missing	Missing	Complete	Complete	Complete	Complete	Complete	Complete	Complete	Complete	Complete	Complete
EOG090702SW	Missing	Missing	Complete	Complete	Complete	Complete	Complete	Complete	Complete	Complete	Complete	Complete
EOG090702SX	Complete	Missing	Missing	Complete	Complete	Complete	Complete	Complete	Complete	Complete	Complete	Complete
EOG090702SY	Missing	Missing	Complete	Complete	Complete	Complete	Fragmented	Fragmented	Fragmented	Complete	Complete	Complete
EOG090702SZ	Missing	Missing	Missing	Complete	Complete	Complete	Fragmented	Fragmented	Fragmented	Complete	Complete	Complete
EOG090702T3	Fragmented	Missing	Fragmented	Fragmented	Fragmented	Fragmented	Fragmented	Fragmented	Fragmented	Complete	Fragmented	Complete
EOG090702T4	Missing	Missing	Complete	Complete	Complete	Complete	Fragmented	Fragmented	Fragmented	Complete	Complete	Complete
EOG090702T5	Missing	Missing	Complete	Complete	Complete	Complete	Missing	Missing	Missing	Complete	Complete	Complete
EOG090702T6	Fragmented	Missing	Fragmented	Fragmented	Fragmented	Fragmented	Fragmented	Fragmented	Fragmented	Duplicated	Fragmented	Duplicated
EOG090702TA	Fragmented	Missing	Complete	Complete	Complete	Complete	Complete	Complete	Complete	Complete	Complete	Complete
EOG090702TB	Missing	Missing	Complete	Complete	Complete	Complete	Complete	Complete	Complete	Complete	Complete	Complete
EOG090702TD	Missing	Missing	Complete	Complete	Complete	Complete	Complete	Complete	Complete	Complete	Complete	Complete
EOG090702TE	Missing	Missing	Missing	Missing	Missing	Missing	Complete	Complete	Complete	Complete	Complete	Complete
EOG090702TU	Missing	Missing	Complete	Complete	Complete	Complete	Complete	Complete	Complete	Complete	Complete	Complete
EOG090702TV	Complete	Missing	Complete	Complete	Complete	Complete	Complete	Complete	Complete	Complete	Complete	Complete
EOG090702TZ	Fragmented	Missing	Fragmented	Fragmented	Fragmented	Fragmented	Fragmented	Fragmented	Fragmented	Complete	Fragmented	Complete
EOG090702U4	Fragmented	Missing	Complete	Duplicated	Duplicated	Duplicated	Complete	Complete	Complete	Complete	Duplicated	Duplicated
EOG090702U7	Fragmented	Missing	Complete	Complete	Complete	Complete	Fragmented	Complete	Complete	Complete	Complete	Complete
EOG090702UB	Missing	Missing	Fragmented	Fragmented	Fragmented	Fragmented	Complete	Complete	Complete	Complete	Complete	Complete
EOG090702UD	Missing	Missing	Complete	Complete	Complete	Complete	Fragmented	Fragmented	Fragmented	Complete	Complete	Complete
EOG090702UE	Missing	Missing	Missing	Complete	Complete	Complete	Complete	Complete	Complete	Complete	Complete	Complete
EOG090702UG	Fragmented	Missing	Fragmented	Complete	Complete	Complete	Complete	Complete	Complete	Complete	Complete	Complete
EOG090702UJ	Missing	Missing	Fragmented	Complete	Complete	Complete	Complete	Complete	Complete	Complete	Complete	Complete
EOG090702UM	Fragmented	Missing	Complete	Complete	Complete	Complete	Complete	Complete	Complete	Complete	Complete	Complete
EOG090702UN	Fragmented	Missing	Complete	Complete	Complete	Complete	Complete	Complete	Complete	Complete	Complete	Complete
EOG090702UR	Fragmented	Missing	Complete	Complete	Complete	Complete	Fragmented	Fragmented	Fragmented	Missing	Complete	Complete
EOG090702UX	Missing	Missing	Missing	Complete	Complete	Complete	Fragmented	Fragmented	Fragmented	Complete	Complete	Complete
EOG090702UY	Fragmented	Missing	Missing	Missing	Missing	Missing	Fragmented	Fragmented	Fragmented	Complete	Fragmented	Complete
EOG090702V5	Missing	Missing	Complete	Complete	Complete	Complete	Complete	Complete	Complete	Complete	Complete	Complete
EOG090702VC	Missing	Missing	Complete	Complete	Complete	Complete	Complete	Complete	Complete	Complete	Complete	Complete
EOG090702VD	Fragmented	Missing	Fragmented	Complete	Complete	Complete	Complete	Complete	Complete	Complete	Complete	Complete
EOG090702VE	Complete	Missing	Complete	Complete	Complete	Complete	Complete	Complete	Complete	Complete	Complete	Complete
EOG090702VP	Fragmented	Missing	Complete	Complete	Complete	Complete	Complete	Complete	Complete	Complete	Complete	Complete
EOG090702VT	Missing	Missing	Missing	Complete	Complete	Complete	Fragmented	Fragmented	Fragmented	Complete	Complete	Complete
EOG090702VY	Missing	Missing	Complete	Complete	Complete	Complete	Complete	Complete	Complete	Complete	Complete	Complete
EOG090702VZ	Complete	Missing	Complete	Complete	Complete	Complete	Complete	Complete	Complete	Complete	Complete	Complete
EOG090702W5	Missing	Missing	Complete	Complete	Complete	Complete	Complete	Complete	Complete	Complete	Complete	Complete
EOG090702W6	Missing	Missing	Missing	Missing	Missing	Missing	Complete	Complete	Complete	Complete	Complete	Complete
EOG090702W8	Missing	Missing	Complete	Complete	Complete	Complete	Fragmented	Fragmented	Fragmented	Complete	Complete	Complete
EOG090702W9	Missing	Missing	Missing	Complete	Complete	Complete	Complete	Complete	Complete	Complete	Complete	Complete
EOG090702WA	Missing	Missing	Missing	Complete	Complete	Complete	Fragmented	Fragmented	Fragmented	Complete	Complete	Complete
EOG090702WD	Fragmented	Missing	Fragmented	Complete	Complete	Complete	Fragmented	Fragmented	Fragmented	Complete	Complete	Complete
EOG090702WH	Missing	Missing	Fragmented	Complete	Complete	Complete	Fragmented	Fragmented	Fragmented	Complete	Complete	Complete
EOG090702WJ	Missing	Missing	Complete	Complete	Complete	Complete	Complete	Complete	Complete	Complete	Complete	Complete
EOG090702WL	Fragmented	Missing	Missing	Complete	Complete	Complete	Fragmented	Complete	Complete	Complete	Complete	Complete
EOG090702WQ	Fragmented	Missing	Complete	Complete	Complete	Complete	Complete	Complete	Complete	Complete	Complete	Complete
EOG090702WS	Missing	Missing	Complete	Complete	Complete	Complete	Complete	Complete	Complete	Complete	Complete	Complete
EOG090702WY	Fragmented	Fragmented	Complete	Complete	Complete	Complete	Complete	Complete	Complete	Complete	Complete	Complete
EOG090702X0	Complete	Missing	Fragmented	Complete	Complete	Complete	Missing	Complete	Complete	Complete	Complete	Complete
EOG090702X1	Missing	Missing	Complete	Complete	Complete	Complete	Complete	Complete	Complete	Complete	Complete	Complete
EOG090702X7	Fragmented	Missing	Complete	Complete	Complete	Complete	Fragmented	Fragmented	Fragmented	Complete	Complete	Complete
EOG090702X9	Complete	Missing	Complete	Complete	Complete	Complete	Duplicated	Complete	Duplicated	Complete	Duplicated	Duplicated
EOG090702XD	Missing	Missing	Complete	Complete	Complete	Complete	Fragmented	Fragmented	Fragmented	Complete	Complete	Complete
EOG090702XE	Fragmented	Missing	Complete	Complete	Complete	Complete	Complete	Complete	Complete	Complete	Complete	Complete
EOG090702XG	Missing	Missing	Complete	Complete	Complete	Complete	Complete	Complete	Complete	Complete	Complete	Complete
EOG090702XK	Missing	Missing	Complete	Complete	Complete	Complete	Complete	Complete	Complete	Complete	Complete	Complete
EOG090702XO	Fragmented	Missing	Missing	Complete	Complete	Complete	Complete	Complete	Complete	Complete	Complete	Complete
EOG090702XY	Missing	Missing	Complete	Complete	Complete	Complete	Complete	Complete	Complete	Complete	Complete	Complete
EOG090702Y1	Missing	Missing	Fragmented	Complete	Complete	Complete	Complete	Complete	Complete	Complete	Complete	Complete
EOG090702Y4	Missing	Missing	Fragmented	Complete	Complete	Complete	Fragmented	Fragmented	Fragmented	Complete	Complete	Complete
EOG090702Y5	Missing	Missing	Fragmented	Complete	Complete	Complete	Complete	Complete	Complete	Complete	Complete	Complete
EOG090702YA	Complete	Fragmented	Complete	Complete	Complete	Complete	Complete	Complete	Complete	Complete	Complete	Complete
EOG090702YF	Missing	Missing	Complete	Complete	Complete	Complete	Fragmented	Fragmented	Fragmented	Complete	Complete	Complete
EOG090702YI	Fragmented	Missing	Fragmented	Complete	Complete	Complete	Complete	Complete	Complete	Complete	Complete	Complete
EOG090702YO	Missing	Missing	Fragmented	Complete	Complete	Complete	Complete	Complete	Complete	Complete	Complete	Complete
EOG090702YQ	Missing	Missing	Complete	Complete	Complete	Complete	Fragmented	Complete	Complete	Complete	Complete	Complete
EOG090702YS	Fragmented	Missing	Complete	Complete	Complete	Complete	Complete	Complete	Complete	Complete	Complete	Complete
EOG090702YT	Fragmented	Missing	Fragmented	Fragmented	Complete	Complete	Complete	Complete	Complete	Complete	Complete	Complete
EOG090702YW	Missing	Missing	Complete	Complete	Complete	Complete	Complete	Complete	Complete	Duplicated	Complete	Duplicated
EOG090702YX	Missing	Missing	Fragmented	Complete	Fragmented	Complete	Complete	Complete	Complete	Duplicated	Complete	Duplicated
EOG090702YY	Fragmented	Missing	Missing	Complete	Missing	Complete	Missing	Complete	Complete	Complete	Complete	Complete
EOG090702Z3	Missing	Missing	Complete	Complete	Complete	Complete	Complete	Complete	Complete	Complete	Complete	Complete
EOG090702Z6	Fragmented	Missing	Complete	Complete	Complete	Complete	Complete	Complete	Complete	Complete	Complete	Complete
EOG090702ZB	Missing	Missing	Missing	Missing	Missing	Missing	Missing	Missing	Missing	Complete	Missing	Complete
EOG090702ZC	Complete	Missing	Fragmented	Complete	Complete	Complete	Missing	Missing	Missing	Complete	Complete	Complete
EOG090702ZG	Fragmented	Missing	Fragmented	Fragmented	Fragmented	Fragmented	Fragmented	Fragmented	Fragmented	Complete	Fragmented	Complete
EOG090702ZI	Complete	Missing	Complete	Fragmented	Complete	Complete	Complete	Complete	Complete	Complete	Complete	Complete
EOG090702ZK	Missing	Missing	Complete	Complete	Complete	Complete	Complete	Complete	Complete	Duplicated	Complete	Duplicated
EOG090702ZM	Missing	Missing	Complete	Complete	Complete	Complete	Complete	Complete	Complete	Complete	Complete	Complete
EOG090702ZQ	Fragmented	Fragmented	Fragmented	Complete	Complete	Complete	Complete	Complete	Complete	Complete	Complete	Complete
EOG090702ZU	Missing	Missing	Complete	Complete	Complete	Complete	Complete	Complete	Complete	Complete	Complete	Complete
EOG090702ZV	Fragmented	Missing	Fragmented	Fragmented	Complete	Complete	Complete	Complete	Complete	Complete	Complete	Complete
EOG090702ZX	Fragmented	Missing	Fragmented	Complete	Complete	Complete	Complete	Complete	Complete	Complete	Complete	Complete
EOG090702ZY	Missing	Missing	Complete	Complete	Complete	Complete	Complete	Complete	Complete	Complete	Complete	Complete
EOG090702ZZ	Fragmented	Missing	Complete	Complete	Complete	Complete	Complete	Complete	Complete	Complete	Complete	Complete
EOG09070301	Complete	Missing	Complete	Complete	Complete	Complete	Missing	Missing	Missing	Complete	Complete	Complete
EOG09070304	Complete	Missing	Complete	Complete	Complete	Complete	Complete	Complete	Complete	Complete	Complete	Complete
EOG09070305	Fragmented	Missing	Complete	Complete	Complete	Complete	Complete	Complete	Complete	Complete	Complete	Complete
EOG09070306	Missing	Missing	Complete	Complete	Complete	Complete	Fragmented	Complete	Complete	Complete	Complete	Complete
EOG09070308	Fragmented	Fragmented	Complete	Complete	Complete	Complete	Complete	Complete	Complete	Complete	Complete	Complete
EOG0907030E	Fragmented	Missing	Complete	Complete	Complete	Complete	Complete	Complete	Complete	Missing	Complete	Complete
EOG0907030F	Fragmented	Missing	Complete	Complete	Complete	Complete	Complete	Complete	Complete	Complete	Complete	Complete
EOG0907030J	Missing	Missing	Missing	Missing	Missing	Missing	Fragmented	Fragmented	Fragmented	Complete	Fragmented	Complete
EOG0907030N	Missing	Missing	Complete	Complete	Complete	Complete	Complete	Fragmented	Complete	Missing	Complete	Complete
EOG0907030Q	Missing	Missing	Complete	Complete	Complete	Complete	Complete	Complete	Complete	Complete	Complete	Complete
EOG0907030S	Missing	Missing	Missing	Missing	Missing	Missing	Fragmented	Fragmented	Fragmented	Complete	Fragmented	Complete
EOG0907030X	Missing	Missing	Missing	Fragmented	Fragmented	Fragmented	Missing	Fragmented	Fragmented	Complete	Fragmented	Complete
EOG09070310	Missing	Missing	Complete	Complete	Complete	Complete	Complete	Complete	Complete	Complete	Complete	Complete
EOG09070311	Fragmented	Missing	Complete	Complete	Complete	Complete	Complete	Complete	Complete	Complete	Complete	Complete
EOG09070313	Missing	Missing	Missing	Complete	Complete	Complete	Complete	Complete	Complete	Complete	Complete	Complete
EOG09070315	Complete	Missing	Missing	Complete	Complete	Complete	Complete	Complete	Complete	Complete	Complete	Complete
EOG0907031B	Complete	Missing	Complete	Complete	Complete	Complete	Complete	Complete	Complete	Complete	Complete	Complete
EOG0907031C	Missing	Missing	Missing	Missing	Missing	Missing	Missing	Missing	Missing	Complete	Missing	Complete
EOG0907031D	Complete	Missing	Complete	Complete	Complete	Complete	Missing	Fragmented	Fragmented	Complete	Complete	Complete
EOG0907031F	Missing	Missing	Fragmented	Complete	Complete	Complete	Complete	Complete	Complete	Complete	Complete	Complete
EOG0907031L	Missing	Missing	Complete	Complete	Complete	Complete	Complete	Complete	Complete	Complete	Complete	Complete
EOG0907031R	Fragmented	Missing	Complete	Complete	Complete	Complete	Complete	Complete	Complete	Complete	Complete	Complete
EOG0907031U	Fragmented	Fragmented	Complete	Complete	Complete	Complete	Complete	Complete	Complete	Complete	Complete	Complete
EOG0907031Y	Fragmented	Missing	Missing	Complete	Complete	Complete	Complete	Complete	Complete	Complete	Complete	Complete
EOG0907031Z	Missing	Missing	Complete	Complete	Complete	Complete	Complete	Complete	Complete	Complete	Complete	Complete
EOG09070322	Missing	Missing	Complete	Complete	Complete	Complete	Complete	Complete	Complete	Complete	Complete	Complete
EOG09070325	Complete	Missing	Complete	Complete	Complete	Complete	Complete	Complete	Complete	Complete	Complete	Complete
EOG0907032B	Fragmented	Missing	Complete	Complete	Complete	Complete	Complete	Complete	Complete	Duplicated	Complete	Duplicated
EOG0907032E	Missing	Missing	Complete	Complete	Complete	Complete	Fragmented	Fragmented	Fragmented	Complete	Complete	Complete
EOG0907032H	Missing	Missing	Complete	Complete	Complete	Complete	Complete	Complete	Complete	Complete	Complete	Complete
EOG0907032J	Complete	Missing	Missing	Complete	Complete	Complete	Complete	Complete	Complete	Complete	Complete	Complete
EOG0907032K	Fragmented	Missing	Fragmented	Fragmented	Fragmented	Fragmented	Fragmented	Complete	Complete	Complete	Complete	Complete
EOG0907032O	Fragmented	Missing	Fragmented	Fragmented	Fragmented	Fragmented	Complete	Complete	Complete	Complete	Complete	Complete
EOG0907032X	Missing	Missing	Fragmented	Complete	Complete	Complete	Complete	Complete	Complete	Complete	Complete	Complete
EOG09070333	Fragmented	Missing	Complete	Complete	Complete	Complete	Complete	Complete	Complete	Complete	Complete	Complete
EOG09070337	Missing	Missing	Fragmented	Complete	Complete	Complete	Complete	Complete	Complete	Complete	Complete	Complete
EOG09070338	Fragmented	Missing	Fragmented	Fragmented	Fragmented	Fragmented	Complete	Complete	Complete	Complete	Complete	Complete
EOG0907033E	Missing	Missing	Fragmented	Fragmented	Fragmented	Fragmented	Fragmented	Fragmented	Fragmented	Complete	Fragmented	Complete
EOG0907033Q	Missing	Missing	Fragmented	Complete	Complete	Complete	Complete	Complete	Complete	Complete	Complete	Complete
EOG0907033R	Missing	Missing	Complete	Complete	Complete	Complete	Complete	Complete	Complete	Complete	Complete	Complete
EOG09070340	Fragmented	Missing	Fragmented	Fragmented	Fragmented	Fragmented	Fragmented	Fragmented	Fragmented	Complete	Fragmented	Complete
EOG09070342	Missing	Missing	Fragmented	Fragmented	Fragmented	Fragmented	Complete	Complete	Complete	Complete	Complete	Complete
EOG09070349	Fragmented	Missing	Fragmented	Complete	Complete	Complete	Complete	Complete	Complete	Complete	Complete	Complete
EOG0907034A	Missing	Missing	Missing	Missing	Missing	Missing	Duplicated	Duplicated	Duplicated	Complete	Duplicated	Duplicated
EOG0907034B	Missing	Missing	Complete	Complete	Complete	Complete	Complete	Complete	Complete	Complete	Complete	Complete
EOG0907034C	Missing	Missing	Complete	Complete	Complete	Complete	Complete	Complete	Complete	Complete	Complete	Complete
EOG0907034L	Missing	Missing	Missing	Complete	Complete	Complete	Missing	Missing	Missing	Complete	Complete	Complete
EOG0907034P	Fragmented	Missing	Complete	Complete	Complete	Complete	Complete	Complete	Complete	Complete	Complete	Complete
EOG0907034R	Missing	Missing	Complete	Complete	Complete	Complete	Fragmented	Fragmented	Fragmented	Complete	Complete	Complete
EOG0907034T	Missing	Missing	Missing	Fragmented	Fragmented	Fragmented	Fragmented	Fragmented	Fragmented	Complete	Fragmented	Complete
EOG0907034W	Missing	Missing	Complete	Complete	Complete	Complete	Complete	Complete	Complete	Complete	Complete	Complete
EOG0907034X	Missing	Missing	Complete	Complete	Complete	Complete	Complete	Complete	Complete	Complete	Complete	Complete
EOG09070352	Fragmented	Missing	Complete	Complete	Complete	Complete	Complete	Complete	Complete	Complete	Complete	Complete
EOG09070356	Complete	Missing	Complete	Complete	Complete	Complete	Complete	Complete	Complete	Complete	Complete	Complete
EOG09070357	Fragmented	Missing	Complete	Complete	Complete	Complete	Complete	Complete	Complete	Complete	Complete	Complete
EOG09070358	Complete	Missing	Complete	Complete	Complete	Complete	Complete	Complete	Complete	Complete	Complete	Complete
EOG0907035A	Fragmented	Missing	Complete	Complete	Complete	Complete	Complete	Complete	Complete	Complete	Complete	Complete
EOG0907035D	Fragmented	Missing	Complete	Complete	Complete	Complete	Complete	Complete	Complete	Complete	Complete	Complete
EOG0907035F	Missing	Missing	Complete	Complete	Complete	Complete	Complete	Complete	Complete	Complete	Complete	Complete
EOG0907035J	Missing	Missing	Complete	Complete	Complete	Complete	Fragmented	Fragmented	Fragmented	Complete	Complete	Complete
EOG0907035Q	Missing	Missing	Fragmented	Fragmented	Fragmented	Fragmented	Complete	Complete	Complete	Complete	Complete	Complete
EOG0907035Y	Fragmented	Missing	Fragmented	Fragmented	Fragmented	Fragmented	Complete	Complete	Complete	Complete	Complete	Complete
EOG0907035Z	Missing	Missing	Complete	Complete	Complete	Complete	Complete	Complete	Complete	Complete	Complete	Complete
EOG09070367	Missing	Missing	Fragmented	Missing	Missing	Fragmented	Fragmented	Fragmented	Fragmented	Complete	Fragmented	Complete
EOG09070369	Complete	Missing	Missing	Complete	Complete	Complete	Complete	Complete	Complete	Complete	Complete	Complete
EOG0907036C	Missing	Missing	Missing	Missing	Fragmented	Fragmented	Complete	Complete	Complete	Missing	Complete	Complete
EOG0907036D	Missing	Missing	Complete	Complete	Complete	Complete	Duplicated	Duplicated	Duplicated	Complete	Duplicated	Duplicated
EOG0907036F	Missing	Missing	Missing	Complete	Fragmented	Complete	Complete	Complete	Complete	Duplicated	Complete	Duplicated
EOG0907036H	Missing	Missing	Complete	Complete	Complete	Complete	Complete	Complete	Complete	Complete	Complete	Complete
EOG0907036I	Missing	Missing	Missing	Missing	Missing	Missing	Complete	Complete	Complete	Complete	Complete	Complete
EOG0907036O	Missing	Missing	Complete	Complete	Complete	Complete	Complete	Complete	Complete	Complete	Complete	Complete
EOG0907036Q	Fragmented	Missing	Complete	Complete	Complete	Complete	Complete	Complete	Complete	Complete	Complete	Complete
EOG0907036T	Missing	Missing	Complete	Complete	Complete	Complete	Complete	Complete	Complete	Complete	Complete	Complete
EOG0907036V	Missing	Missing	Complete	Complete	Complete	Complete	Complete	Complete	Complete	Complete	Complete	Complete
EOG09070371	Missing	Missing	Complete	Complete	Complete	Complete	Complete	Complete	Complete	Complete	Complete	Complete
EOG09070373	Fragmented	Missing	Complete	Complete	Complete	Complete	Complete	Complete	Complete	Complete	Complete	Complete
EOG09070375	Fragmented	Missing	Complete	Complete	Complete	Complete	Missing	Complete	Complete	Complete	Complete	Complete
EOG09070379	Missing	Fragmented	Complete	Complete	Complete	Complete	Complete	Complete	Complete	Complete	Complete	Complete
EOG0907037A	Missing	Missing	Fragmented	Complete	Complete	Complete	Complete	Complete	Complete	Complete	Complete	Complete
EOG0907037D	Missing	Missing	Fragmented	Fragmented	Fragmented	Fragmented	Complete	Complete	Complete	Complete	Complete	Complete
EOG0907037F	Missing	Missing	Complete	Complete	Complete	Complete	Complete	Complete	Complete	Complete	Complete	Complete
EOG0907037I	Fragmented	Fragmented	Complete	Complete	Complete	Complete	Complete	Complete	Complete	Complete	Complete	Complete
EOG0907037J	Fragmented	Missing	Fragmented	Fragmented	Fragmented	Fragmented	Complete	Complete	Complete	Complete	Complete	Complete
EOG0907037O	Missing	Missing	Fragmented	Fragmented	Fragmented	Fragmented	Fragmented	Fragmented	Fragmented	Complete	Fragmented	Complete
EOG0907037Q	Fragmented	Missing	Fragmented	Complete	Complete	Complete	Complete	Complete	Complete	Complete	Complete	Complete
EOG0907037V	Fragmented	Missing	Complete	Complete	Complete	Complete	Complete	Complete	Complete	Complete	Complete	Complete
EOG09070382	Missing	Missing	Missing	Complete	Complete	Complete	Complete	Complete	Complete	Complete	Complete	Complete
EOG09070383	Fragmented	Fragmented	Fragmented	Complete	Complete	Complete	Fragmented	Fragmented	Fragmented	Complete	Complete	Complete
EOG09070387	Missing	Missing	Missing	Missing	Missing	Missing	Missing	Missing	Missing	Complete	Missing	Complete
EOG0907038F	Fragmented	Missing	Complete	Complete	Complete	Complete	Complete	Complete	Complete	Complete	Complete	Complete
EOG0907038G	Missing	Missing	Missing	Missing	Missing	Missing	Missing	Missing	Missing	Complete	Missing	Complete
EOG0907038K	Complete	Missing	Fragmented	Complete	Complete	Complete	Complete	Complete	Complete	Complete	Complete	Complete
EOG0907038N	Fragmented	Missing	Complete	Complete	Complete	Complete	Complete	Complete	Complete	Complete	Complete	Complete
EOG0907038Q	Missing	Missing	Complete	Complete	Complete	Complete	Complete	Complete	Complete	Complete	Complete	Complete
EOG0907038R	Missing	Missing	Fragmented	Complete	Fragmented	Complete	Complete	Complete	Complete	Complete	Complete	Complete
EOG09070399	Missing	Missing	Complete	Complete	Missing	Complete	Complete	Complete	Complete	Duplicated	Complete	Duplicated
EOG0907039A	Fragmented	Missing	Complete	Complete	Complete	Complete	Complete	Complete	Complete	Complete	Complete	Complete
EOG0907039F	Fragmented	Missing	Complete	Complete	Complete	Complete	Complete	Complete	Complete	Complete	Complete	Complete
EOG0907039I	Missing	Missing	Fragmented	Fragmented	Fragmented	Fragmented	Complete	Complete	Complete	Complete	Complete	Complete
EOG0907039L	Fragmented	Missing	Missing	Fragmented	Fragmented	Fragmented	Fragmented	Fragmented	Fragmented	Complete	Fragmented	Complete
EOG0907039Q	Missing	Missing	Complete	Complete	Complete	Complete	Complete	Complete	Complete	Complete	Complete	Complete
EOG090703A0	Complete	Missing	Complete	Complete	Complete	Complete	Complete	Complete	Complete	Complete	Complete	Complete
EOG090703A3	Fragmented	Missing	Complete	Complete	Complete	Complete	Complete	Complete	Complete	Complete	Complete	Complete
EOG090703A7	Fragmented	Missing	Duplicated	Complete	Duplicated	Duplicated	Fragmented	Fragmented	Fragmented	Duplicated	Duplicated	Duplicated
EOG090703AJ	Missing	Missing	Fragmented	Complete	Fragmented	Complete	Complete	Complete	Complete	Complete	Complete	Complete
EOG090703AK	Missing	Missing	Complete	Complete	Complete	Complete	Complete	Complete	Complete	Complete	Complete	Complete
EOG090703AP	Missing	Missing	Complete	Complete	Complete	Complete	Fragmented	Fragmented	Fragmented	Missing	Complete	Complete
EOG090703AV	Missing	Missing	Fragmented	Complete	Fragmented	Complete	Complete	Complete	Complete	Complete	Complete	Complete
EOG090703AZ	Missing	Missing	Complete	Complete	Complete	Complete	Complete	Complete	Complete	Complete	Complete	Complete
EOG090703B2	Missing	Missing	Complete	Complete	Complete	Complete	Complete	Complete	Complete	Complete	Complete	Complete
EOG090703BP	Complete	Missing	Fragmented	Fragmented	Complete	Complete	Complete	Complete	Complete	Complete	Complete	Complete
EOG090703BQ	Complete	Missing	Fragmented	Complete	Complete	Complete	Complete	Complete	Complete	Complete	Complete	Complete
EOG090703BY	Missing	Missing	Complete	Complete	Complete	Complete	Complete	Complete	Complete	Complete	Complete	Complete
EOG090703CA	Missing	Missing	Complete	Complete	Complete	Complete	Fragmented	Fragmented	Fragmented	Duplicated	Complete	Duplicated
EOG090703CB	Fragmented	Missing	Complete	Complete	Complete	Complete	Complete	Complete	Complete	Complete	Complete	Complete
EOG090703CL	Missing	Missing	Complete	Complete	Complete	Complete	Complete	Complete	Complete	Complete	Complete	Complete
EOG090703CR	Fragmented	Missing	Fragmented	Complete	Complete	Complete	Fragmented	Fragmented	Fragmented	Complete	Complete	Complete
EOG090703CX	Missing	Missing	Fragmented	Fragmented	Fragmented	Fragmented	Complete	Complete	Complete	Complete	Complete	Complete
EOG090703D6	Fragmented	Missing	Complete	Complete	Complete	Complete	Complete	Complete	Complete	Missing	Complete	Complete
EOG090703DE	Missing	Missing	Complete	Complete	Complete	Complete	Fragmented	Fragmented	Fragmented	Complete	Complete	Complete
EOG090703DI	Complete	Missing	Complete	Complete	Complete	Complete	Complete	Complete	Complete	Complete	Complete	Complete
EOG090703DN	Fragmented	Missing	Fragmented	Complete	Complete	Complete	Complete	Complete	Complete	Complete	Complete	Complete
EOG090703DO	Missing	Missing	Fragmented	Complete	Complete	Complete	Fragmented	Fragmented	Fragmented	Complete	Complete	Complete
EOG090703DR	Missing	Missing	Complete	Complete	Complete	Complete	Missing	Complete	Complete	Complete	Complete	Complete
EOG090703DS	Duplicated	Missing	Complete	Complete	Complete	Complete	Complete	Complete	Complete	Complete	Complete	Complete
EOG090703DT	Fragmented	Missing	Fragmented	Complete	Complete	Complete	Complete	Complete	Complete	Complete	Complete	Complete
EOG090703E0	Fragmented	Missing	Complete	Complete	Complete	Complete	Complete	Complete	Complete	Complete	Complete	Complete
EOG090703E9	Complete	Complete	Complete	Complete	Complete	Complete	Complete	Complete	Complete	Complete	Complete	Complete
EOG090703EE	Fragmented	Missing	Complete	Complete	Complete	Complete	Complete	Complete	Complete	Complete	Complete	Complete
EOG090703EH	Missing	Missing	Fragmented	Fragmented	Fragmented	Fragmented	Complete	Complete	Complete	Complete	Complete	Complete
EOG090703EI	Missing	Missing	Complete	Complete	Complete	Complete	Complete	Complete	Complete	Complete	Complete	Complete
EOG090703EO	Complete	Missing	Complete	Complete	Complete	Complete	Complete	Complete	Complete	Complete	Complete	Complete
EOG090703ER	Fragmented	Missing	Complete	Complete	Complete	Complete	Complete	Complete	Complete	Complete	Complete	Complete
EOG090703F5	Complete	Missing	Duplicated	Complete	Duplicated	Duplicated	Complete	Complete	Complete	Duplicated	Duplicated	Duplicated
EOG090703F8	Complete	Missing	Complete	Complete	Complete	Complete	Complete	Complete	Complete	Complete	Complete	Complete
EOG090703FJ	Complete	Missing	Complete	Complete	Complete	Complete	Fragmented	Fragmented	Fragmented	Complete	Complete	Complete
EOG090703FL	Fragmented	Missing	Fragmented	Complete	Complete	Complete	Complete	Complete	Complete	Complete	Complete	Complete
EOG090703FP	Fragmented	Missing	Complete	Complete	Complete	Complete	Complete	Complete	Complete	Complete	Complete	Complete
EOG090703FQ	Fragmented	Missing	Fragmented	Fragmented	Fragmented	Fragmented	Complete	Complete	Complete	Complete	Complete	Complete
EOG090703FS	Fragmented	Missing	Complete	Duplicated	Complete	Duplicated	Complete	Complete	Complete	Complete	Duplicated	Duplicated
EOG090703G2	Missing	Missing	Complete	Complete	Complete	Complete	Complete	Complete	Complete	Complete	Complete	Complete
EOG090703G6	Complete	Missing	Complete	Complete	Complete	Complete	Complete	Complete	Complete	Complete	Complete	Complete
EOG090703GC	Missing	Missing	Complete	Complete	Complete	Complete	Complete	Complete	Complete	Complete	Complete	Complete
EOG090703GJ	Fragmented	Fragmented	Complete	Complete	Complete	Complete	Fragmented	Fragmented	Fragmented	Missing	Complete	Complete
EOG090703GL	Complete	Missing	Complete	Complete	Complete	Complete	Complete	Complete	Complete	Complete	Complete	Complete
EOG090703GO	Missing	Missing	Missing	Missing	Missing	Missing	Complete	Complete	Complete	Complete	Complete	Complete
EOG090703GU	Missing	Missing	Complete	Complete	Complete	Complete	Duplicated	Complete	Duplicated	Complete	Duplicated	Duplicated
EOG090703GW	Missing	Missing	Complete	Complete	Complete	Complete	Complete	Complete	Complete	Complete	Complete	Complete
EOG090703H0	Fragmented	Missing	Complete	Complete	Complete	Complete	Fragmented	Fragmented	Fragmented	Complete	Complete	Complete
EOG090703H3	Missing	Missing	Missing	Fragmented	Complete	Complete	Complete	Complete	Complete	Complete	Complete	Complete
EOG090703H7	Missing	Missing	Complete	Complete	Complete	Complete	Complete	Complete	Complete	Complete	Complete	Complete
EOG090703H8	Missing	Missing	Duplicated	Complete	Complete	Duplicated	Complete	Complete	Complete	Complete	Duplicated	Duplicated
EOG090703HB	Missing	Missing	Complete	Complete	Complete	Complete	Complete	Complete	Complete	Complete	Complete	Complete
EOG090703HC	Complete	Missing	Complete	Complete	Complete	Complete	Complete	Complete	Complete	Complete	Complete	Complete
EOG090703HI	Missing	Missing	Fragmented	Complete	Fragmented	Complete	Complete	Complete	Complete	Complete	Complete	Complete
EOG090703HJ	Fragmented	Missing	Complete	Complete	Complete	Complete	Complete	Complete	Complete	Complete	Complete	Complete
EOG090703HY	Missing	Missing	Complete	Complete	Complete	Complete	Fragmented	Fragmented	Fragmented	Complete	Complete	Complete
EOG090703I5	Missing	Missing	Complete	Complete	Complete	Complete	Complete	Complete	Complete	Complete	Complete	Complete
EOG090703IA	Missing	Missing	Complete	Complete	Complete	Complete	Fragmented	Fragmented	Fragmented	Complete	Complete	Complete
EOG090703IB	Missing	Missing	Fragmented	Fragmented	Fragmented	Fragmented	Fragmented	Fragmented	Fragmented	Complete	Fragmented	Complete
EOG090703IC	Missing	Missing	Missing	Missing	Missing	Missing	Missing	Missing	Missing	Duplicated	Missing	Duplicated
EOG090703ID	Missing	Missing	Complete	Complete	Complete	Complete	Complete	Complete	Complete	Complete	Complete	Complete
EOG090703IH	Fragmented	Missing	Fragmented	Fragmented	Fragmented	Fragmented	Complete	Complete	Complete	Complete	Complete	Complete
EOG090703IQ	Fragmented	Missing	Fragmented	Missing	Missing	Fragmented	Fragmented	Fragmented	Fragmented	Complete	Fragmented	Complete
EOG090703IR	Complete	Missing	Fragmented	Complete	Complete	Complete	Complete	Complete	Complete	Complete	Complete	Complete
EOG090703IU	Missing	Missing	Complete	Complete	Complete	Complete	Missing	Complete	Complete	Complete	Complete	Complete
EOG090703IZ	Fragmented	Missing	Complete	Complete	Complete	Complete	Complete	Complete	Complete	Complete	Complete	Complete
EOG090703J1	Missing	Missing	Missing	Missing	Missing	Missing	Missing	Missing	Missing	Missing	Missing	Missing
EOG090703J2	Complete	Missing	Complete	Complete	Complete	Complete	Complete	Complete	Complete	Complete	Complete	Complete
EOG090703J7	Fragmented	Missing	Complete	Complete	Complete	Complete	Complete	Complete	Complete	Duplicated	Complete	Duplicated
EOG090703J9	Complete	Missing	Missing	Complete	Complete	Complete	Complete	Complete	Complete	Complete	Complete	Complete
EOG090703JG	Fragmented	Missing	Complete	Complete	Complete	Complete	Complete	Complete	Complete	Complete	Complete	Complete
EOG090703JN	Missing	Missing	Complete	Complete	Complete	Complete	Complete	Complete	Complete	Complete	Complete	Complete
EOG090703JY	Fragmented	Missing	Complete	Complete	Complete	Complete	Fragmented	Complete	Complete	Complete	Complete	Complete
EOG090703K4	Missing	Missing	Complete	Complete	Complete	Complete	Complete	Complete	Complete	Complete	Complete	Complete
EOG090703K5	Missing	Missing	Complete	Complete	Complete	Complete	Complete	Complete	Complete	Complete	Complete	Complete
EOG090703KE	Missing	Missing	Complete	Complete	Complete	Complete	Complete	Complete	Complete	Complete	Complete	Complete
EOG090703KH	Complete	Missing	Missing	Complete	Complete	Complete	Complete	Complete	Complete	Complete	Complete	Complete
EOG090703KL	Fragmented	Missing	Missing	Complete	Complete	Complete	Complete	Complete	Complete	Complete	Complete	Complete
EOG090703KP	Complete	Missing	Complete	Complete	Complete	Complete	Complete	Complete	Complete	Complete	Complete	Complete
EOG090703KQ	Missing	Missing	Complete	Complete	Complete	Complete	Complete	Complete	Complete	Complete	Complete	Complete
EOG090703KX	Missing	Missing	Fragmented	Complete	Complete	Complete	Complete	Complete	Complete	Complete	Complete	Complete
EOG090703KZ	Missing	Missing	Fragmented	Complete	Complete	Complete	Complete	Complete	Complete	Complete	Complete	Complete
EOG090703L1	Fragmented	Missing	Complete	Complete	Complete	Complete	Complete	Complete	Complete	Complete	Complete	Complete
EOG090703L3	Missing	Missing	Complete	Complete	Complete	Complete	Complete	Complete	Complete	Complete	Complete	Complete
EOG090703L4	Fragmented	Missing	Fragmented	Complete	Complete	Complete	Complete	Complete	Complete	Complete	Complete	Complete
EOG090703L5	Missing	Missing	Missing	Missing	Missing	Missing	Missing	Missing	Missing	Complete	Missing	Complete
EOG090703L9	Missing	Missing	Missing	Complete	Complete	Complete	Duplicated	Duplicated	Duplicated	Complete	Duplicated	Duplicated
EOG090703LB	Missing	Missing	Complete	Complete	Complete	Complete	Complete	Complete	Complete	Complete	Complete	Complete
EOG090703LF	Missing	Missing	Missing	Missing	Missing	Missing	Missing	Missing	Missing	Missing	Missing	Missing
EOG090703LL	Fragmented	Missing	Missing	Missing	Missing	Missing	Missing	Missing	Missing	Complete	Missing	Complete
EOG090703LO	Fragmented	Missing	Complete	Complete	Complete	Complete	Complete	Complete	Complete	Complete	Complete	Complete
EOG090703LY	Missing	Missing	Complete	Complete	Complete	Complete	Complete	Complete	Complete	Complete	Complete	Complete
EOG090703M1	Missing	Missing	Missing	Fragmented	Fragmented	Fragmented	Complete	Complete	Complete	Complete	Complete	Complete
EOG090703MA	Fragmented	Missing	Complete	Complete	Complete	Complete	Complete	Complete	Complete	Complete	Complete	Complete
EOG090703MH	Complete	Missing	Complete	Complete	Complete	Complete	Complete	Complete	Complete	Complete	Complete	Complete
EOG090703MP	Fragmented	Missing	Complete	Complete	Complete	Complete	Complete	Complete	Complete	Complete	Complete	Complete
EOG090703MQ	Fragmented	Missing	Complete	Complete	Complete	Complete	Complete	Complete	Complete	Complete	Complete	Complete
EOG090703MT	Missing	Missing	Missing	Fragmented	Fragmented	Fragmented	Complete	Complete	Complete	Complete	Complete	Complete
EOG090703MW	Missing	Missing	Complete	Complete	Complete	Complete	Fragmented	Fragmented	Fragmented	Complete	Complete	Complete
EOG090703N0	Duplicated	Missing	Complete	Complete	Complete	Complete	Complete	Complete	Complete	Complete	Complete	Complete
EOG090703N1	Missing	Missing	Complete	Complete	Complete	Complete	Complete	Complete	Complete	Complete	Complete	Complete
EOG090703N5	Missing	Missing	Complete	Complete	Complete	Complete	Complete	Complete	Complete	Complete	Complete	Complete
EOG090703N9	Fragmented	Missing	Complete	Complete	Complete	Complete	Complete	Complete	Complete	Complete	Complete	Complete
EOG090703NA	Missing	Missing	Complete	Complete	Complete	Complete	Complete	Complete	Complete	Complete	Complete	Complete
EOG090703NB	Missing	Missing	Complete	Complete	Complete	Complete	Complete	Complete	Complete	Complete	Complete	Complete
EOG090703NH	Missing	Missing	Complete	Complete	Complete	Complete	Missing	Fragmented	Fragmented	Complete	Complete	Complete
EOG090703NI	Fragmented	Missing	Complete	Complete	Complete	Complete	Complete	Complete	Complete	Complete	Complete	Complete
EOG090703NJ	Complete	Missing	Complete	Complete	Complete	Complete	Complete	Complete	Complete	Complete	Complete	Complete
EOG090703NK	Fragmented	Missing	Complete	Complete	Complete	Complete	Complete	Complete	Complete	Complete	Complete	Complete
EOG090703NM	Missing	Missing	Complete	Complete	Complete	Complete	Fragmented	Fragmented	Fragmented	Complete	Complete	Complete
EOG090703NN	Missing	Missing	Complete	Complete	Complete	Complete	Complete	Complete	Complete	Complete	Complete	Complete
EOG090703NX	Fragmented	Missing	Complete	Complete	Complete	Complete	Complete	Complete	Complete	Complete	Complete	Complete
EOG090703O7	Missing	Missing	Complete	Complete	Complete	Complete	Complete	Complete	Complete	Complete	Complete	Complete
EOG090703OC	Fragmented	Missing	Fragmented	Fragmented	Complete	Complete	Complete	Complete	Complete	Complete	Complete	Complete
EOG090703OF	Missing	Missing	Fragmented	Complete	Complete	Complete	Fragmented	Fragmented	Fragmented	Complete	Complete	Complete
EOG090703OI	Missing	Missing	Complete	Complete	Complete	Complete	Fragmented	Complete	Complete	Complete	Complete	Complete
EOG090703OJ	Fragmented	Missing	Complete	Complete	Complete	Complete	Complete	Complete	Complete	Complete	Complete	Complete
EOG090703OK	Complete	Missing	Fragmented	Complete	Complete	Complete	Complete	Complete	Complete	Complete	Complete	Complete
EOG090703OM	Missing	Missing	Complete	Complete	Complete	Complete	Complete	Complete	Complete	Complete	Complete	Complete
EOG090703OQ	Missing	Missing	Complete	Complete	Complete	Complete	Missing	Complete	Complete	Complete	Complete	Complete
EOG090703OS	Missing	Missing	Complete	Complete	Fragmented	Complete	Fragmented	Fragmented	Fragmented	Duplicated	Complete	Duplicated
EOG090703OX	Missing	Missing	Fragmented	Fragmented	Complete	Complete	Complete	Complete	Complete	Complete	Complete	Complete
EOG090703P2	Missing	Missing	Complete	Complete	Complete	Complete	Complete	Complete	Complete	Complete	Complete	Complete
EOG090703P7	Missing	Missing	Complete	Complete	Complete	Complete	Fragmented	Fragmented	Fragmented	Complete	Complete	Complete
EOG090703PI	Missing	Missing	Complete	Complete	Complete	Complete	Complete	Complete	Complete	Complete	Complete	Complete
EOG090703PL	Missing	Missing	Complete	Complete	Complete	Complete	Complete	Complete	Complete	Complete	Complete	Complete
EOG090703PR	Fragmented	Missing	Complete	Complete	Complete	Complete	Complete	Complete	Complete	Complete	Complete	Complete
EOG090703PW	Missing	Missing	Complete	Complete	Complete	Complete	Complete	Complete	Complete	Complete	Complete	Complete
EOG090703PZ	Missing	Missing	Complete	Complete	Complete	Complete	Missing	Missing	Missing	Complete	Complete	Complete
EOG090703Q3	Fragmented	Missing	Complete	Complete	Complete	Complete	Complete	Complete	Complete	Complete	Complete	Complete
EOG090703Q9	Missing	Missing	Missing	Missing	Complete	Complete	Complete	Complete	Complete	Complete	Complete	Complete
EOG090703QG	Missing	Missing	Complete	Complete	Complete	Complete	Complete	Complete	Complete	Complete	Complete	Complete
EOG090703QL	Missing	Missing	Complete	Complete	Complete	Complete	Complete	Complete	Complete	Complete	Complete	Complete
EOG090703QP	Fragmented	Missing	Complete	Complete	Complete	Complete	Missing	Complete	Complete	Complete	Complete	Complete
EOG090703QS	Fragmented	Missing	Missing	Fragmented	Fragmented	Fragmented	Fragmented	Fragmented	Fragmented	Fragmented	Fragmented	Fragmented
EOG090703QU	Missing	Missing	Complete	Complete	Complete	Complete	Complete	Complete	Complete	Complete	Complete	Complete
EOG090703QV	Fragmented	Missing	Fragmented	Complete	Complete	Complete	Fragmented	Fragmented	Fragmented	Complete	Complete	Complete
EOG090703QZ	Missing	Missing	Complete	Complete	Complete	Complete	Complete	Complete	Complete	Complete	Complete	Complete
EOG090703R6	Fragmented	Fragmented	Complete	Complete	Complete	Complete	Complete	Complete	Complete	Complete	Complete	Complete
EOG090703R7	Fragmented	Missing	Fragmented	Fragmented	Fragmented	Fragmented	Fragmented	Fragmented	Fragmented	Complete	Fragmented	Complete
EOG090703R8	Fragmented	Missing	Fragmented	Complete	Complete	Complete	Complete	Complete	Complete	Complete	Complete	Complete
EOG090703R9	Fragmented	Missing	Complete	Complete	Complete	Complete	Complete	Complete	Complete	Complete	Complete	Complete
EOG090703RC	Fragmented	Missing	Complete	Complete	Complete	Complete	Complete	Complete	Complete	Complete	Complete	Complete
EOG090703RD	Missing	Missing	Missing	Fragmented	Fragmented	Fragmented	Missing	Missing	Missing	Complete	Fragmented	Complete
EOG090703RE	Fragmented	Missing	Complete	Complete	Complete	Complete	Complete	Complete	Complete	Complete	Complete	Complete
EOG090703RH	Missing	Missing	Complete	Complete	Complete	Complete	Complete	Complete	Complete	Complete	Complete	Complete
EOG090703RJ	Fragmented	Missing	Fragmented	Complete	Complete	Complete	Complete	Complete	Complete	Complete	Complete	Complete
EOG090703RL	Missing	Missing	Missing	Complete	Complete	Complete	Complete	Complete	Complete	Complete	Complete	Complete
EOG090703RQ	Fragmented	Missing	Fragmented	Fragmented	Fragmented	Fragmented	Complete	Complete	Complete	Missing	Complete	Complete
EOG090703RS	Missing	Missing	Complete	Complete	Complete	Complete	Complete	Complete	Complete	Complete	Complete	Complete
EOG090703RW	Fragmented	Missing	Fragmented	Complete	Complete	Complete	Complete	Complete	Complete	Complete	Complete	Complete
EOG090703RX	Missing	Missing	Complete	Complete	Complete	Complete	Missing	Missing	Missing	Duplicated	Complete	Duplicated
EOG090703RY	Fragmented	Missing	Complete	Complete	Complete	Complete	Complete	Complete	Complete	Complete	Complete	Complete
EOG090703RZ	Fragmented	Missing	Fragmented	Fragmented	Fragmented	Fragmented	Complete	Complete	Complete	Duplicated	Complete	Duplicated
EOG090703S0	Fragmented	Missing	Complete	Complete	Complete	Complete	Complete	Complete	Complete	Complete	Complete	Complete
EOG090703S1	Fragmented	Fragmented	Complete	Complete	Complete	Complete	Complete	Complete	Complete	Complete	Complete	Complete
EOG090703S2	Fragmented	Missing	Complete	Complete	Complete	Complete	Complete	Complete	Complete	Complete	Complete	Complete
EOG090703SC	Fragmented	Missing	Complete	Complete	Complete	Complete	Complete	Complete	Complete	Complete	Complete	Complete
EOG090703SM	Fragmented	Missing	Complete	Complete	Complete	Complete	Complete	Complete	Complete	Complete	Complete	Complete
EOG090703SP	Fragmented	Missing	Complete	Fragmented	Complete	Complete	Fragmented	Fragmented	Fragmented	Complete	Complete	Complete
EOG090703SR	Fragmented	Missing	Complete	Complete	Complete	Complete	Complete	Complete	Complete	Complete	Complete	Complete
EOG090703ST	Missing	Missing	Missing	Missing	Missing	Missing	Missing	Missing	Missing	Complete	Missing	Complete
EOG090703SV	Missing	Missing	Complete	Complete	Complete	Complete	Complete	Complete	Complete	Complete	Complete	Complete
EOG090703T0	Fragmented	Missing	Missing	Missing	Fragmented	Fragmented	Complete	Complete	Complete	Complete	Complete	Complete
EOG090703TA	Complete	Missing	Complete	Complete	Complete	Complete	Complete	Complete	Complete	Complete	Complete	Complete
EOG090703TC	Complete	Missing	Fragmented	Complete	Complete	Complete	Complete	Complete	Complete	Complete	Complete	Complete
EOG090703TO	Complete	Missing	Complete	Complete	Complete	Complete	Complete	Complete	Complete	Complete	Complete	Complete
EOG090703U0	Missing	Missing	Missing	Missing	Missing	Missing	Complete	Complete	Complete	Complete	Complete	Complete
EOG090703U2	Missing	Missing	Complete	Fragmented	Complete	Complete	Complete	Complete	Complete	Complete	Complete	Complete
EOG090703U3	Fragmented	Missing	Complete	Complete	Complete	Complete	Complete	Complete	Complete	Complete	Complete	Complete
EOG090703U6	Missing	Missing	Complete	Complete	Complete	Complete	Fragmented	Fragmented	Fragmented	Complete	Complete	Complete
EOG090703U7	Missing	Missing	Complete	Complete	Complete	Complete	Complete	Complete	Complete	Complete	Complete	Complete
EOG090703U8	Fragmented	Missing	Fragmented	Fragmented	Fragmented	Fragmented	Fragmented	Fragmented	Fragmented	Complete	Fragmented	Complete
EOG090703U9	Missing	Missing	Complete	Complete	Complete	Complete	Complete	Complete	Complete	Complete	Complete	Complete
EOG090703UE	Fragmented	Missing	Fragmented	Complete	Complete	Complete	Missing	Missing	Missing	Complete	Complete	Complete
EOG090703UO	Complete	Missing	Complete	Duplicated	Duplicated	Duplicated	Complete	Complete	Complete	Duplicated	Duplicated	Duplicated
EOG090703UR	Missing	Missing	Complete	Complete	Fragmented	Complete	Complete	Complete	Complete	Complete	Complete	Complete
EOG090703UT	Fragmented	Missing	Complete	Complete	Complete	Complete	Complete	Complete	Complete	Complete	Complete	Complete
EOG090703UV	Missing	Missing	Missing	Missing	Missing	Missing	Missing	Missing	Missing	Missing	Missing	Missing
EOG090703UW	Missing	Missing	Complete	Complete	Complete	Complete	Complete	Complete	Complete	Complete	Complete	Complete
EOG090703V6	Missing	Missing	Complete	Complete	Complete	Complete	Fragmented	Fragmented	Fragmented	Complete	Complete	Complete
EOG090703VD	Fragmented	Missing	Complete	Complete	Complete	Complete	Missing	Fragmented	Fragmented	Complete	Complete	Complete
EOG090703VF	Fragmented	Missing	Fragmented	Complete	Complete	Complete	Complete	Complete	Complete	Complete	Complete	Complete
EOG090703VG	Fragmented	Missing	Missing	Fragmented	Fragmented	Fragmented	Fragmented	Fragmented	Fragmented	Complete	Fragmented	Complete
EOG090703VI	Complete	Missing	Complete	Complete	Complete	Complete	Complete	Complete	Complete	Complete	Complete	Complete
EOG090703VP	Missing	Missing	Complete	Complete	Complete	Complete	Complete	Complete	Complete	Complete	Complete	Complete
EOG090703VU	Fragmented	Missing	Complete	Complete	Complete	Complete	Complete	Complete	Complete	Complete	Complete	Complete
EOG090703W6	Complete	Missing	Complete	Complete	Complete	Complete	Complete	Complete	Complete	Complete	Complete	Complete
EOG090703WF	Fragmented	Missing	Complete	Complete	Complete	Complete	Complete	Complete	Complete	Complete	Complete	Complete
EOG090703WR	Complete	Missing	Missing	Missing	Missing	Missing	Complete	Complete	Complete	Complete	Complete	Complete
EOG090703WT	Missing	Missing	Missing	Missing	Missing	Missing	Complete	Complete	Complete	Complete	Complete	Complete
EOG090703WX	Complete	Missing	Complete	Complete	Complete	Complete	Complete	Complete	Complete	Complete	Complete	Complete
EOG090703X0	Fragmented	Missing	Complete	Complete	Complete	Complete	Complete	Complete	Complete	Complete	Complete	Complete
EOG090703X3	Missing	Missing	Complete	Complete	Complete	Complete	Complete	Complete	Complete	Complete	Complete	Complete
EOG090703X4	Missing	Missing	Complete	Complete	Complete	Complete	Fragmented	Fragmented	Fragmented	Complete	Complete	Complete
EOG090703X6	Fragmented	Missing	Complete	Complete	Complete	Complete	Fragmented	Fragmented	Fragmented	Complete	Complete	Complete
EOG090703XA	Fragmented	Missing	Fragmented	Complete	Complete	Complete	Complete	Complete	Complete	Complete	Complete	Complete
EOG090703XB	Missing	Missing	Missing	Complete	Complete	Complete	Complete	Complete	Complete	Complete	Complete	Complete
EOG090703XN	Missing	Missing	Missing	Missing	Missing	Missing	Complete	Complete	Complete	Missing	Complete	Complete
EOG090703XS	Missing	Missing	Missing	Complete	Complete	Complete	Complete	Complete	Complete	Complete	Complete	Complete
EOG090703XX	Missing	Missing	Complete	Complete	Complete	Complete	Complete	Complete	Complete	Complete	Complete	Complete
EOG090703Y1	Fragmented	Missing	Complete	Complete	Complete	Complete	Complete	Complete	Complete	Complete	Complete	Complete
EOG090703Y2	Missing	Missing	Complete	Complete	Complete	Complete	Complete	Complete	Complete	Complete	Complete	Complete
EOG090703Y3	Missing	Missing	Missing	Missing	Missing	Missing	Complete	Complete	Complete	Missing	Complete	Complete
EOG090703Y4	Missing	Missing	Complete	Complete	Complete	Complete	Complete	Complete	Complete	Complete	Complete	Complete
EOG090703Y7	Missing	Missing	Complete	Complete	Complete	Complete	Complete	Complete	Complete	Complete	Complete	Complete
EOG090703YG	Fragmented	Missing	Complete	Complete	Complete	Complete	Complete	Complete	Complete	Complete	Complete	Complete
EOG090703YI	Missing	Missing	Fragmented	Fragmented	Fragmented	Fragmented	Complete	Complete	Complete	Complete	Complete	Complete
EOG090703YM	Missing	Missing	Complete	Complete	Complete	Complete	Complete	Complete	Complete	Complete	Complete	Complete
EOG090703YT	Fragmented	Missing	Complete	Complete	Complete	Complete	Complete	Complete	Complete	Complete	Complete	Complete
EOG090703YZ	Missing	Missing	Missing	Complete	Complete	Complete	Fragmented	Fragmented	Fragmented	Complete	Complete	Complete
EOG090703Z0	Fragmented	Missing	Fragmented	Complete	Complete	Complete	Complete	Complete	Complete	Missing	Complete	Complete
EOG090703Z7	Missing	Missing	Fragmented	Fragmented	Missing	Fragmented	Fragmented	Fragmented	Fragmented	Complete	Fragmented	Complete
EOG090703ZD	Complete	Complete	Complete	Complete	Complete	Complete	Complete	Complete	Complete	Complete	Complete	Complete
EOG090703ZE	Fragmented	Missing	Complete	Complete	Complete	Complete	Complete	Complete	Complete	Complete	Complete	Complete
EOG090703ZG	Missing	Missing	Missing	Missing	Missing	Missing	Missing	Missing	Missing	Missing	Missing	Missing
EOG090703ZL	Complete	Missing	Fragmented	Complete	Complete	Complete	Complete	Complete	Complete	Complete	Complete	Complete
EOG090703ZM	Fragmented	Missing	Complete	Complete	Complete	Complete	Complete	Complete	Complete	Complete	Complete	Complete
EOG090703ZP	Missing	Missing	Fragmented	Complete	Complete	Complete	Complete	Complete	Complete	Complete	Complete	Complete
EOG090703ZY	Fragmented	Missing	Complete	Complete	Complete	Complete	Complete	Complete	Complete	Complete	Complete	Complete
EOG09070401	Fragmented	Missing	Complete	Complete	Complete	Complete	Complete	Complete	Complete	Complete	Complete	Complete
EOG09070405	Complete	Fragmented	Fragmented	Complete	Complete	Complete	Fragmented	Fragmented	Fragmented	Complete	Complete	Complete
EOG09070406	Fragmented	Missing	Complete	Complete	Complete	Complete	Complete	Complete	Complete	Complete	Complete	Complete
EOG09070409	Complete	Missing	Missing	Missing	Missing	Missing	Fragmented	Complete	Complete	Missing	Complete	Complete
EOG0907040C	Missing	Missing	Fragmented	Complete	Complete	Complete	Fragmented	Fragmented	Fragmented	Complete	Complete	Complete
EOG0907040I	Fragmented	Missing	Complete	Complete	Complete	Complete	Complete	Complete	Complete	Complete	Complete	Complete
EOG0907040R	Missing	Missing	Missing	Missing	Missing	Missing	Missing	Missing	Missing	Complete	Missing	Complete
EOG0907040V	Fragmented	Fragmented	Complete	Complete	Complete	Complete	Complete	Complete	Complete	Complete	Complete	Complete
EOG0907040Y	Fragmented	Missing	Complete	Complete	Complete	Complete	Complete	Complete	Complete	Duplicated	Complete	Duplicated
EOG09070418	Missing	Missing	Complete	Complete	Complete	Complete	Complete	Complete	Complete	Complete	Complete	Complete
EOG0907041A	Missing	Missing	Complete	Complete	Complete	Complete	Complete	Complete	Complete	Complete	Complete	Complete
EOG0907041B	Complete	Missing	Complete	Complete	Complete	Complete	Missing	Missing	Missing	Missing	Complete	Complete
EOG0907041C	Complete	Missing	Complete	Complete	Complete	Complete	Complete	Complete	Complete	Complete	Complete	Complete
EOG0907041E	Fragmented	Missing	Complete	Complete	Complete	Complete	Complete	Complete	Complete	Complete	Complete	Complete
EOG0907041I	Missing	Missing	Complete	Complete	Complete	Complete	Complete	Complete	Complete	Complete	Complete	Complete
EOG0907041J	Fragmented	Missing	Complete	Complete	Complete	Complete	Complete	Complete	Complete	Complete	Complete	Complete
EOG0907041R	Fragmented	Missing	Complete	Complete	Complete	Complete	Complete	Complete	Complete	Complete	Complete	Complete
EOG0907041V	Missing	Missing	Fragmented	Complete	Complete	Complete	Complete	Complete	Complete	Complete	Complete	Complete
EOG0907041W	Fragmented	Missing	Complete	Complete	Complete	Complete	Complete	Complete	Complete	Complete	Complete	Complete
EOG0907041X	Missing	Missing	Missing	Complete	Complete	Complete	Complete	Complete	Complete	Complete	Complete	Complete
EOG0907041Z	Missing	Missing	Complete	Complete	Complete	Complete	Complete	Complete	Complete	Complete	Complete	Complete
EOG09070421	Complete	Missing	Complete	Complete	Complete	Complete	Fragmented	Complete	Complete	Duplicated	Complete	Duplicated
EOG09070425	Complete	Missing	Fragmented	Complete	Complete	Complete	Complete	Complete	Complete	Complete	Complete	Complete
EOG09070428	Missing	Missing	Missing	Complete	Complete	Complete	Fragmented	Fragmented	Fragmented	Complete	Complete	Complete
EOG0907042B	Missing	Missing	Fragmented	Fragmented	Complete	Complete	Complete	Complete	Complete	Complete	Complete	Complete
EOG0907042N	Missing	Missing	Missing	Missing	Missing	Missing	Complete	Complete	Complete	Complete	Complete	Complete
EOG0907042T	Complete	Missing	Complete	Complete	Complete	Complete	Missing	Complete	Complete	Complete	Complete	Complete
EOG0907042X	Complete	Missing	Complete	Complete	Complete	Complete	Complete	Complete	Complete	Complete	Complete	Complete
EOG09070431	Fragmented	Missing	Complete	Duplicated	Complete	Duplicated	Duplicated	Duplicated	Duplicated	Complete	Duplicated	Duplicated
EOG09070436	Fragmented	Missing	Complete	Complete	Complete	Complete	Missing	Complete	Complete	Complete	Complete	Complete
EOG0907043K	Missing	Missing	Fragmented	Complete	Complete	Complete	Complete	Complete	Complete	Complete	Complete	Complete
EOG0907043S	Missing	Missing	Complete	Complete	Complete	Complete	Complete	Complete	Complete	Complete	Complete	Complete
EOG0907043X	Missing	Missing	Complete	Complete	Complete	Complete	Complete	Complete	Complete	Complete	Complete	Complete
EOG0907043Y	Missing	Missing	Complete	Complete	Complete	Complete	Complete	Complete	Complete	Complete	Complete	Complete
EOG0907043Z	Missing	Missing	Missing	Missing	Missing	Missing	Missing	Missing	Missing	Complete	Missing	Complete
EOG09070443	Missing	Missing	Complete	Complete	Complete	Complete	Complete	Complete	Complete	Complete	Complete	Complete
EOG09070445	Complete	Missing	Missing	Missing	Missing	Missing	Missing	Missing	Missing	Complete	Missing	Complete
EOG09070448	Fragmented	Missing	Complete	Complete	Complete	Complete	Complete	Complete	Complete	Complete	Complete	Complete
EOG0907044C	Missing	Missing	Complete	Complete	Complete	Complete	Complete	Complete	Complete	Complete	Complete	Complete
EOG0907044D	Fragmented	Missing	Complete	Complete	Complete	Complete	Complete	Complete	Complete	Complete	Complete	Complete
EOG0907044J	Fragmented	Missing	Complete	Complete	Complete	Complete	Complete	Complete	Complete	Complete	Complete	Complete
EOG0907044K	Fragmented	Missing	Complete	Complete	Complete	Complete	Complete	Complete	Complete	Complete	Complete	Complete
EOG0907044Z	Missing	Missing	Missing	Missing	Missing	Missing	Missing	Missing	Missing	Missing	Missing	Missing
EOG09070453	Fragmented	Missing	Complete	Complete	Complete	Complete	Complete	Complete	Complete	Complete	Complete	Complete
EOG09070454	Fragmented	Missing	Complete	Complete	Complete	Complete	Complete	Complete	Complete	Fragmented	Complete	Complete
EOG0907045B	Missing	Missing	Complete	Complete	Complete	Complete	Fragmented	Fragmented	Fragmented	Complete	Complete	Complete
EOG0907045C	Missing	Missing	Complete	Complete	Complete	Complete	Complete	Complete	Complete	Complete	Complete	Complete
EOG0907045F	Fragmented	Missing	Complete	Complete	Complete	Complete	Complete	Complete	Complete	Complete	Complete	Complete
EOG0907045G	Fragmented	Missing	Complete	Complete	Complete	Complete	Complete	Complete	Complete	Complete	Complete	Complete
EOG0907045L	Missing	Missing	Complete	Complete	Complete	Complete	Fragmented	Fragmented	Fragmented	Complete	Complete	Complete
EOG0907045S	Fragmented	Missing	Complete	Complete	Complete	Complete	Complete	Complete	Complete	Complete	Complete	Complete
EOG0907045U	Fragmented	Missing	Complete	Complete	Complete	Complete	Complete	Complete	Complete	Complete	Complete	Complete
EOG0907045Z	Missing	Missing	Complete	Complete	Complete	Complete	Complete	Complete	Complete	Complete	Complete	Complete
EOG09070461	Missing	Missing	Complete	Fragmented	Fragmented	Complete	Fragmented	Fragmented	Fragmented	Complete	Complete	Complete
EOG09070466	Missing	Missing	Fragmented	Fragmented	Complete	Complete	Complete	Complete	Complete	Complete	Complete	Complete
EOG09070467	Missing	Missing	Complete	Complete	Complete	Complete	Complete	Complete	Complete	Complete	Complete	Complete
EOG09070468	Fragmented	Missing	Complete	Complete	Complete	Complete	Complete	Complete	Complete	Complete	Complete	Complete
EOG0907046A	Complete	Missing	Complete	Complete	Complete	Complete	Complete	Complete	Complete	Complete	Complete	Complete
EOG0907046C	Fragmented	Missing	Complete	Complete	Complete	Complete	Fragmented	Complete	Complete	Complete	Complete	Complete
EOG0907046E	Missing	Missing	Complete	Complete	Complete	Complete	Complete	Complete	Complete	Complete	Complete	Complete
EOG0907046G	Complete	Missing	Duplicated	Duplicated	Duplicated	Duplicated	Duplicated	Duplicated	Duplicated	Complete	Duplicated	Duplicated
EOG0907046R	Missing	Missing	Missing	Missing	Missing	Missing	Missing	Missing	Missing	Missing	Missing	Missing
EOG0907046X	Fragmented	Missing	Complete	Complete	Complete	Complete	Duplicated	Duplicated	Duplicated	Complete	Duplicated	Duplicated
EOG09070471	Missing	Missing	Complete	Complete	Complete	Complete	Complete	Complete	Complete	Complete	Complete	Complete
EOG09070474	Fragmented	Missing	Complete	Complete	Complete	Complete	Complete	Complete	Complete	Complete	Complete	Complete
EOG09070477	Fragmented	Missing	Complete	Complete	Complete	Complete	Complete	Complete	Complete	Complete	Complete	Complete
EOG09070478	Fragmented	Missing	Missing	Fragmented	Fragmented	Fragmented	Fragmented	Fragmented	Fragmented	Complete	Fragmented	Complete
EOG0907047G	Complete	Complete	Complete	Complete	Complete	Complete	Complete	Missing	Complete	Duplicated	Complete	Duplicated
EOG0907047M	Missing	Missing	Complete	Complete	Complete	Complete	Complete	Complete	Complete	Complete	Complete	Complete
EOG0907047O	Missing	Missing	Complete	Complete	Complete	Complete	Complete	Complete	Complete	Complete	Complete	Complete
EOG0907047P	Fragmented	Missing	Complete	Complete	Complete	Complete	Fragmented	Fragmented	Fragmented	Complete	Complete	Complete
EOG0907047S	Missing	Missing	Complete	Complete	Complete	Complete	Complete	Complete	Complete	Complete	Complete	Complete
EOG0907047V	Fragmented	Missing	Complete	Complete	Complete	Complete	Complete	Complete	Complete	Complete	Complete	Complete
EOG0907047W	Missing	Missing	Complete	Complete	Complete	Complete	Complete	Complete	Complete	Complete	Complete	Complete
EOG0907047Y	Fragmented	Missing	Fragmented	Fragmented	Fragmented	Fragmented	Fragmented	Fragmented	Fragmented	Complete	Fragmented	Complete
EOG09070480	Fragmented	Missing	Fragmented	Complete	Complete	Complete	Complete	Complete	Complete	Complete	Complete	Complete
EOG09070481	Missing	Missing	Fragmented	Complete	Complete	Complete	Fragmented	Fragmented	Fragmented	Complete	Complete	Complete
EOG09070483	Fragmented	Missing	Complete	Complete	Complete	Complete	Complete	Complete	Complete	Complete	Complete	Complete
EOG09070485	Missing	Missing	Missing	Missing	Missing	Missing	Missing	Missing	Missing	Missing	Missing	Missing
EOG09070487	Fragmented	Missing	Fragmented	Missing	Missing	Fragmented	Fragmented	Fragmented	Fragmented	Fragmented	Fragmented	Fragmented
EOG0907048A	Missing	Missing	Complete	Complete	Complete	Complete	Fragmented	Fragmented	Fragmented	Complete	Complete	Complete
EOG0907048B	Missing	Missing	Complete	Missing	Missing	Complete	Complete	Complete	Complete	Complete	Complete	Complete
EOG0907048I	Missing	Missing	Complete	Complete	Complete	Complete	Complete	Complete	Complete	Complete	Complete	Complete
EOG0907048M	Missing	Missing	Complete	Complete	Complete	Complete	Complete	Complete	Complete	Complete	Complete	Complete
EOG0907048U	Missing	Missing	Complete	Complete	Complete	Complete	Fragmented	Fragmented	Fragmented	Complete	Complete	Complete
EOG0907048Y	Fragmented	Missing	Complete	Complete	Complete	Complete	Complete	Complete	Complete	Complete	Complete	Complete
EOG09070493	Missing	Missing	Complete	Complete	Complete	Complete	Complete	Complete	Complete	Missing	Complete	Complete
EOG09070498	Missing	Missing	Missing	Missing	Missing	Missing	Complete	Complete	Complete	Complete	Complete	Complete
EOG09070499	Fragmented	Missing	Complete	Complete	Complete	Complete	Complete	Complete	Complete	Complete	Complete	Complete
EOG0907049B	Fragmented	Fragmented	Complete	Complete	Complete	Complete	Complete	Complete	Complete	Complete	Complete	Complete
EOG0907049J	Missing	Missing	Complete	Complete	Complete	Complete	Complete	Complete	Complete	Complete	Complete	Complete
EOG0907049L	Missing	Missing	Complete	Complete	Complete	Complete	Complete	Complete	Complete	Complete	Complete	Complete
EOG0907049U	Fragmented	Missing	Complete	Complete	Complete	Complete	Complete	Complete	Complete	Complete	Complete	Complete
EOG0907049Y	Fragmented	Missing	Fragmented	Fragmented	Fragmented	Fragmented	Complete	Complete	Complete	Complete	Complete	Complete
EOG090704A2	Missing	Missing	Duplicated	Duplicated	Duplicated	Duplicated	Duplicated	Duplicated	Duplicated	Duplicated	Duplicated	Duplicated
EOG090704A9	Complete	Missing	Complete	Complete	Complete	Complete	Complete	Complete	Complete	Complete	Complete	Complete
EOG090704AE	Missing	Missing	Complete	Complete	Complete	Complete	Complete	Complete	Complete	Duplicated	Complete	Duplicated
EOG090704AJ	Fragmented	Missing	Fragmented	Complete	Complete	Complete	Complete	Complete	Complete	Complete	Complete	Complete
EOG090704AM	Fragmented	Missing	Missing	Missing	Missing	Missing	Missing	Missing	Missing	Complete	Missing	Complete
EOG090704AO	Complete	Missing	Fragmented	Complete	Complete	Complete	Complete	Complete	Complete	Complete	Complete	Complete
EOG090704AQ	Missing	Missing	Fragmented	Complete	Complete	Complete	Complete	Complete	Complete	Complete	Complete	Complete
EOG090704AT	Fragmented	Missing	Fragmented	Complete	Complete	Complete	Complete	Complete	Complete	Complete	Complete	Complete
EOG090704AU	Fragmented	Missing	Fragmented	Complete	Complete	Complete	Complete	Complete	Complete	Complete	Complete	Complete
EOG090704AX	Fragmented	Missing	Complete	Complete	Complete	Complete	Complete	Complete	Complete	Complete	Complete	Complete
EOG090704AY	Missing	Missing	Complete	Complete	Complete	Complete	Fragmented	Fragmented	Fragmented	Complete	Complete	Complete
EOG090704B2	Missing	Missing	Complete	Complete	Complete	Complete	Complete	Complete	Complete	Complete	Complete	Complete
EOG090704BI	Fragmented	Missing	Complete	Complete	Complete	Complete	Complete	Complete	Complete	Complete	Complete	Complete
EOG090704BM	Fragmented	Missing	Complete	Complete	Complete	Complete	Complete	Complete	Complete	Complete	Complete	Complete
EOG090704BO	Missing	Missing	Complete	Fragmented	Complete	Complete	Fragmented	Fragmented	Fragmented	Complete	Complete	Complete
EOG090704BP	Complete	Missing	Complete	Duplicated	Duplicated	Duplicated	Duplicated	Complete	Duplicated	Duplicated	Duplicated	Duplicated
EOG090704BQ	Missing	Missing	Complete	Complete	Complete	Complete	Complete	Complete	Complete	Complete	Complete	Complete
EOG090704BT	Missing	Missing	Complete	Complete	Complete	Complete	Complete	Complete	Complete	Complete	Complete	Complete
EOG090704BU	Complete	Missing	Complete	Complete	Complete	Complete	Complete	Complete	Complete	Complete	Complete	Complete
EOG090704C6	Fragmented	Missing	Complete	Complete	Complete	Complete	Complete	Complete	Complete	Missing	Complete	Complete
EOG090704CA	Missing	Missing	Fragmented	Complete	Complete	Complete	Fragmented	Fragmented	Fragmented	Fragmented	Complete	Complete
EOG090704CB	Fragmented	Missing	Complete	Complete	Complete	Complete	Complete	Complete	Complete	Complete	Complete	Complete
EOG090704CE	Missing	Missing	Missing	Missing	Missing	Missing	Missing	Missing	Missing	Missing	Missing	Missing
EOG090704CH	Missing	Missing	Complete	Complete	Complete	Complete	Complete	Complete	Complete	Complete	Complete	Complete
EOG090704CI	Fragmented	Missing	Complete	Complete	Complete	Complete	Complete	Complete	Complete	Complete	Complete	Complete
EOG090704CL	Complete	Missing	Complete	Complete	Complete	Complete	Complete	Complete	Complete	Complete	Complete	Complete
EOG090704CP	Missing	Missing	Missing	Missing	Missing	Missing	Missing	Missing	Missing	Complete	Missing	Complete
EOG090704CY	Fragmented	Missing	Fragmented	Complete	Complete	Complete	Complete	Complete	Complete	Complete	Complete	Complete
EOG090704D5	Missing	Missing	Missing	Complete	Complete	Complete	Complete	Complete	Complete	Complete	Complete	Complete
EOG090704D6	Missing	Missing	Complete	Complete	Complete	Complete	Complete	Complete	Complete	Complete	Complete	Complete
EOG090704DI	Missing	Missing	Missing	Missing	Fragmented	Fragmented	Complete	Complete	Complete	Complete	Complete	Complete
EOG090704DO	Fragmented	Missing	Complete	Complete	Complete	Complete	Complete	Complete	Complete	Complete	Complete	Complete
EOG090704DQ	Missing	Missing	Fragmented	Fragmented	Fragmented	Fragmented	Complete	Complete	Complete	Complete	Complete	Complete
EOG090704DU	Fragmented	Missing	Missing	Complete	Complete	Complete	Complete	Complete	Complete	Complete	Complete	Complete
EOG090704E0	Missing	Missing	Missing	Missing	Missing	Missing	Fragmented	Fragmented	Fragmented	Complete	Fragmented	Complete
EOG090704E1	Fragmented	Missing	Complete	Complete	Complete	Complete	Missing	Complete	Complete	Complete	Complete	Complete
EOG090704E3	Complete	Complete	Complete	Complete	Complete	Complete	Complete	Complete	Complete	Complete	Complete	Complete
EOG090704E6	Fragmented	Missing	Complete	Complete	Complete	Complete	Complete	Complete	Complete	Complete	Complete	Complete
EOG090704E8	Missing	Missing	Fragmented	Complete	Complete	Complete	Complete	Complete	Complete	Complete	Complete	Complete
EOG090704E9	Fragmented	Missing	Fragmented	Complete	Complete	Complete	Fragmented	Fragmented	Fragmented	Complete	Complete	Complete
EOG090704ED	Fragmented	Missing	Complete	Complete	Complete	Complete	Missing	Fragmented	Fragmented	Complete	Complete	Complete
EOG090704EE	Missing	Missing	Missing	Missing	Missing	Missing	Missing	Missing	Missing	Complete	Missing	Complete
EOG090704EG	Fragmented	Missing	Complete	Complete	Complete	Complete	Complete	Complete	Complete	Complete	Complete	Complete
EOG090704EH	Missing	Missing	Complete	Complete	Complete	Complete	Fragmented	Complete	Complete	Complete	Complete	Complete
EOG090704EJ	Missing	Missing	Complete	Complete	Complete	Complete	Complete	Complete	Complete	Complete	Complete	Complete
EOG090704ER	Fragmented	Missing	Complete	Complete	Complete	Complete	Complete	Complete	Complete	Complete	Complete	Complete
EOG090704EW	Missing	Missing	Complete	Complete	Complete	Complete	Complete	Complete	Complete	Complete	Complete	Complete
EOG090704EX	Fragmented	Missing	Complete	Complete	Complete	Complete	Complete	Complete	Complete	Complete	Complete	Complete
EOG090704F3	Missing	Missing	Complete	Complete	Complete	Complete	Complete	Complete	Complete	Complete	Complete	Complete
EOG090704F9	Missing	Missing	Missing	Missing	Missing	Missing	Missing	Missing	Missing	Complete	Missing	Complete
EOG090704FB	Missing	Missing	Complete	Complete	Complete	Complete	Complete	Complete	Complete	Complete	Complete	Complete
EOG090704FF	Complete	Missing	Complete	Complete	Complete	Complete	Complete	Complete	Complete	Complete	Complete	Complete
EOG090704G0	Fragmented	Missing	Complete	Complete	Complete	Complete	Fragmented	Fragmented	Fragmented	Complete	Complete	Complete
EOG090704G1	Fragmented	Missing	Duplicated	Duplicated	Duplicated	Duplicated	Complete	Complete	Complete	Complete	Duplicated	Duplicated
EOG090704G2	Fragmented	Missing	Complete	Complete	Complete	Complete	Fragmented	Fragmented	Fragmented	Complete	Complete	Complete
EOG090704G3	Missing	Missing	Complete	Complete	Complete	Complete	Complete	Complete	Complete	Complete	Complete	Complete
EOG090704G8	Complete	Missing	Complete	Complete	Complete	Complete	Complete	Complete	Complete	Complete	Complete	Complete
EOG090704G9	Missing	Missing	Complete	Complete	Complete	Complete	Complete	Complete	Complete	Complete	Complete	Complete
EOG090704GK	Missing	Missing	Missing	Missing	Missing	Missing	Fragmented	Fragmented	Fragmented	Complete	Fragmented	Complete
EOG090704GP	Missing	Missing	Missing	Fragmented	Fragmented	Fragmented	Fragmented	Fragmented	Fragmented	Complete	Fragmented	Complete
EOG090704GQ	Missing	Missing	Missing	Complete	Complete	Complete	Missing	Missing	Missing	Complete	Complete	Complete
EOG090704GX	Missing	Missing	Complete	Complete	Complete	Complete	Complete	Complete	Complete	Complete	Complete	Complete
EOG090704H0	Fragmented	Missing	Complete	Complete	Complete	Complete	Complete	Complete	Complete	Complete	Complete	Complete
EOG090704H1	Fragmented	Missing	Missing	Complete	Complete	Complete	Fragmented	Fragmented	Fragmented	Complete	Complete	Complete
EOG090704H6	Missing	Missing	Complete	Complete	Complete	Complete	Complete	Complete	Complete	Complete	Complete	Complete
EOG090704H7	Missing	Missing	Complete	Complete	Complete	Complete	Fragmented	Fragmented	Fragmented	Complete	Complete	Complete
EOG090704HA	Missing	Missing	Missing	Complete	Complete	Complete	Complete	Complete	Complete	Duplicated	Complete	Duplicated
EOG090704HF	Missing	Missing	Complete	Complete	Complete	Complete	Complete	Complete	Complete	Complete	Complete	Complete
EOG090704HG	Missing	Missing	Complete	Complete	Complete	Complete	Fragmented	Complete	Complete	Complete	Complete	Complete
EOG090704HI	Fragmented	Missing	Complete	Complete	Complete	Complete	Complete	Complete	Complete	Complete	Complete	Complete
EOG090704HR	Fragmented	Missing	Fragmented	Complete	Complete	Complete	Complete	Complete	Complete	Complete	Complete	Complete
EOG090704HS	Complete	Missing	Complete	Complete	Complete	Complete	Complete	Complete	Complete	Complete	Complete	Complete
EOG090704HY	Fragmented	Missing	Fragmented	Fragmented	Fragmented	Fragmented	Fragmented	Fragmented	Fragmented	Complete	Fragmented	Complete
EOG090704HZ	Missing	Missing	Complete	Complete	Complete	Complete	Complete	Complete	Complete	Complete	Complete	Complete
EOG090704I6	Missing	Missing	Complete	Complete	Complete	Complete	Complete	Complete	Complete	Complete	Complete	Complete
EOG090704IA	Fragmented	Missing	Complete	Complete	Complete	Complete	Complete	Complete	Complete	Complete	Complete	Complete
EOG090704IB	Fragmented	Missing	Fragmented	Complete	Complete	Complete	Complete	Complete	Complete	Complete	Complete	Complete
EOG090704IF	Fragmented	Missing	Complete	Complete	Complete	Complete	Complete	Complete	Complete	Complete	Complete	Complete
EOG090704IH	Complete	Missing	Complete	Complete	Complete	Complete	Complete	Complete	Complete	Complete	Complete	Complete
EOG090704IJ	Missing	Missing	Missing	Missing	Missing	Missing	Missing	Missing	Missing	Missing	Missing	Missing
EOG090704IK	Missing	Missing	Complete	Complete	Complete	Complete	Missing	Missing	Missing	Fragmented	Complete	Complete
EOG090704IM	Missing	Missing	Fragmented	Complete	Complete	Complete	Complete	Complete	Complete	Complete	Complete	Complete
EOG090704IO	Complete	Missing	Complete	Complete	Complete	Complete	Complete	Complete	Complete	Complete	Complete	Complete
EOG090704IZ	Missing	Missing	Complete	Complete	Complete	Complete	Complete	Complete	Complete	Complete	Complete	Complete
EOG090704J3	Complete	Missing	Complete	Complete	Complete	Complete	Duplicated	Complete	Duplicated	Complete	Duplicated	Duplicated
EOG090704J4	Missing	Missing	Missing	Complete	Complete	Complete	Complete	Complete	Complete	Complete	Complete	Complete
EOG090704J5	Missing	Missing	Fragmented	Complete	Complete	Complete	Complete	Complete	Complete	Complete	Complete	Complete
EOG090704JA	Fragmented	Missing	Fragmented	Complete	Complete	Complete	Fragmented	Fragmented	Fragmented	Complete	Complete	Complete
EOG090704JB	Missing	Missing	Complete	Complete	Complete	Complete	Missing	Complete	Complete	Complete	Complete	Complete
EOG090704JN	Complete	Missing	Complete	Complete	Complete	Complete	Complete	Duplicated	Duplicated	Duplicated	Duplicated	Duplicated
EOG090704JX	Missing	Missing	Complete	Complete	Complete	Complete	Complete	Complete	Complete	Complete	Complete	Complete
EOG090704K2	Missing	Missing	Missing	Missing	Missing	Missing	Missing	Missing	Missing	Missing	Missing	Missing
EOG090704K4	Fragmented	Missing	Complete	Complete	Complete	Complete	Complete	Complete	Complete	Complete	Complete	Complete
EOG090704KF	Complete	Missing	Complete	Complete	Complete	Complete	Complete	Complete	Complete	Complete	Complete	Complete
EOG090704KG	Complete	Complete	Complete	Complete	Complete	Complete	Fragmented	Fragmented	Fragmented	Complete	Complete	Complete
EOG090704KR	Missing	Missing	Missing	Fragmented	Complete	Complete	Complete	Complete	Complete	Complete	Complete	Complete
EOG090704KS	Complete	Missing	Complete	Complete	Complete	Complete	Complete	Complete	Complete	Complete	Complete	Complete
EOG090704KT	Fragmented	Missing	Missing	Fragmented	Fragmented	Fragmented	Complete	Complete	Complete	Complete	Complete	Complete
EOG090704KU	Fragmented	Missing	Complete	Complete	Complete	Complete	Complete	Complete	Complete	Complete	Complete	Complete
EOG090704KW	Fragmented	Missing	Complete	Complete	Complete	Complete	Complete	Complete	Complete	Complete	Complete	Complete
EOG090704KZ	Missing	Missing	Missing	Missing	Missing	Missing	Missing	Missing	Missing	Complete	Missing	Complete
EOG090704L1	Missing	Missing	Complete	Complete	Complete	Complete	Complete	Complete	Complete	Complete	Complete	Complete
EOG090704L3	Complete	Missing	Fragmented	Complete	Complete	Complete	Complete	Complete	Complete	Fragmented	Complete	Complete
EOG090704L6	Missing	Missing	Missing	Complete	Complete	Complete	Complete	Complete	Complete	Complete	Complete	Complete
EOG090704L8	Missing	Missing	Complete	Complete	Complete	Complete	Complete	Complete	Complete	Complete	Complete	Complete
EOG090704LC	Fragmented	Missing	Duplicated	Complete	Complete	Duplicated	Fragmented	Fragmented	Fragmented	Complete	Duplicated	Duplicated
EOG090704LR	Missing	Missing	Fragmented	Complete	Complete	Complete	Complete	Complete	Complete	Complete	Complete	Complete
EOG090704LV	Missing	Missing	Complete	Complete	Complete	Complete	Complete	Complete	Complete	Complete	Complete	Complete
EOG090704LY	Fragmented	Missing	Complete	Complete	Complete	Complete	Complete	Complete	Complete	Complete	Complete	Complete
EOG090704LZ	Fragmented	Missing	Complete	Complete	Complete	Complete	Complete	Complete	Complete	Complete	Complete	Complete
EOG090704M1	Complete	Missing	Complete	Complete	Complete	Complete	Fragmented	Complete	Complete	Complete	Complete	Complete
EOG090704MA	Missing	Missing	Complete	Complete	Complete	Complete	Fragmented	Fragmented	Fragmented	Complete	Complete	Complete
EOG090704MB	Complete	Missing	Complete	Complete	Complete	Complete	Complete	Complete	Complete	Duplicated	Complete	Duplicated
EOG090704ME	Missing	Missing	Complete	Complete	Complete	Complete	Complete	Complete	Complete	Complete	Complete	Complete
EOG090704MF	Missing	Missing	Fragmented	Fragmented	Fragmented	Fragmented	Missing	Missing	Missing	Complete	Fragmented	Complete
EOG090704MP	Complete	Missing	Fragmented	Complete	Complete	Complete	Fragmented	Fragmented	Fragmented	Complete	Complete	Complete
EOG090704MU	Fragmented	Missing	Complete	Complete	Complete	Complete	Complete	Complete	Complete	Complete	Complete	Complete
EOG090704MV	Fragmented	Missing	Complete	Complete	Complete	Complete	Complete	Complete	Complete	Complete	Complete	Complete
EOG090704MX	Missing	Missing	Complete	Complete	Complete	Complete	Complete	Complete	Complete	Complete	Complete	Complete
EOG090704N1	Missing	Missing	Complete	Complete	Complete	Complete	Complete	Complete	Complete	Complete	Complete	Complete
EOG090704N4	Fragmented	Missing	Complete	Complete	Complete	Complete	Complete	Complete	Complete	Complete	Complete	Complete
EOG090704N8	Missing	Missing	Complete	Complete	Complete	Complete	Missing	Missing	Missing	Complete	Complete	Complete
EOG090704N9	Missing	Missing	Complete	Complete	Complete	Complete	Complete	Complete	Complete	Complete	Complete	Complete
EOG090704ND	Fragmented	Missing	Complete	Complete	Complete	Complete	Complete	Complete	Complete	Complete	Complete	Complete
EOG090704NH	Fragmented	Missing	Complete	Complete	Complete	Complete	Complete	Complete	Complete	Complete	Complete	Complete
EOG090704NJ	Missing	Missing	Fragmented	Complete	Complete	Complete	Fragmented	Fragmented	Fragmented	Complete	Complete	Complete
EOG090704NR	Fragmented	Missing	Missing	Fragmented	Fragmented	Fragmented	Complete	Complete	Complete	Complete	Complete	Complete
EOG090704O2	Missing	Missing	Complete	Complete	Complete	Complete	Complete	Complete	Complete	Complete	Complete	Complete
EOG090704O5	Missing	Missing	Missing	Fragmented	Fragmented	Fragmented	Fragmented	Fragmented	Fragmented	Complete	Fragmented	Complete
EOG090704O7	Missing	Missing	Complete	Complete	Complete	Complete	Missing	Complete	Complete	Complete	Complete	Complete
EOG090704OD	Missing	Missing	Missing	Complete	Complete	Complete	Complete	Complete	Complete	Complete	Complete	Complete
EOG090704OE	Fragmented	Missing	Complete	Complete	Complete	Complete	Complete	Complete	Complete	Complete	Complete	Complete
EOG090704OF	Fragmented	Missing	Complete	Complete	Complete	Complete	Complete	Complete	Complete	Complete	Complete	Complete
EOG090704OH	Missing	Missing	Complete	Complete	Complete	Complete	Complete	Complete	Complete	Complete	Complete	Complete
EOG090704OK	Complete	Missing	Complete	Complete	Complete	Complete	Complete	Complete	Complete	Complete	Complete	Complete
EOG090704OT	Missing	Missing	Fragmented	Complete	Complete	Complete	Complete	Complete	Complete	Complete	Complete	Complete
EOG090704OU	Missing	Missing	Complete	Complete	Complete	Complete	Complete	Complete	Complete	Complete	Complete	Complete
EOG090704OY	Missing	Missing	Complete	Complete	Complete	Complete	Fragmented	Fragmented	Fragmented	Complete	Complete	Complete
EOG090704P3	Missing	Missing	Complete	Complete	Complete	Complete	Complete	Complete	Complete	Complete	Complete	Complete
EOG090704P6	Fragmented	Missing	Complete	Complete	Complete	Complete	Complete	Complete	Complete	Complete	Complete	Complete
EOG090704PA	Missing	Missing	Complete	Complete	Complete	Complete	Complete	Complete	Complete	Complete	Complete	Complete
EOG090704PC	Missing	Missing	Complete	Complete	Complete	Complete	Complete	Complete	Complete	Complete	Complete	Complete
EOG090704PI	Missing	Missing	Missing	Missing	Missing	Missing	Missing	Missing	Missing	Missing	Missing	Missing
EOG090704PK	Fragmented	Missing	Complete	Complete	Complete	Complete	Complete	Complete	Complete	Complete	Complete	Complete
EOG090704PQ	Fragmented	Missing	Complete	Complete	Complete	Complete	Complete	Complete	Complete	Complete	Complete	Complete
EOG090704PZ	Missing	Missing	Complete	Complete	Complete	Complete	Fragmented	Fragmented	Fragmented	Complete	Complete	Complete
EOG090704Q2	Complete	Missing	Complete	Complete	Complete	Complete	Complete	Complete	Complete	Complete	Complete	Complete
EOG090704Q3	Fragmented	Missing	Complete	Complete	Complete	Complete	Complete	Complete	Complete	Complete	Complete	Complete
EOG090704Q5	Missing	Missing	Missing	Missing	Missing	Missing	Missing	Missing	Missing	Complete	Missing	Complete
EOG090704QG	Missing	Missing	Complete	Complete	Complete	Complete	Complete	Complete	Complete	Complete	Complete	Complete
EOG090704QJ	Missing	Missing	Complete	Complete	Complete	Complete	Complete	Complete	Complete	Complete	Complete	Complete
EOG090704QK	Fragmented	Missing	Complete	Complete	Complete	Complete	Complete	Complete	Complete	Complete	Complete	Complete
EOG090704QM	Missing	Missing	Missing	Missing	Missing	Missing	Missing	Missing	Missing	Complete	Missing	Complete
EOG090704QR	Missing	Missing	Complete	Complete	Complete	Complete	Complete	Complete	Complete	Complete	Complete	Complete
EOG090704QU	Fragmented	Missing	Complete	Complete	Complete	Complete	Complete	Complete	Complete	Complete	Complete	Complete
EOG090704QV	Fragmented	Missing	Complete	Complete	Complete	Complete	Complete	Complete	Complete	Complete	Complete	Complete
EOG090704R6	Fragmented	Missing	Complete	Complete	Complete	Complete	Complete	Complete	Complete	Complete	Complete	Complete
EOG090704RB	Missing	Missing	Complete	Complete	Complete	Complete	Fragmented	Fragmented	Fragmented	Complete	Complete	Complete
EOG090704RL	Complete	Missing	Missing	Fragmented	Complete	Complete	Fragmented	Fragmented	Fragmented	Complete	Complete	Complete
EOG090704RM	Missing	Missing	Duplicated	Complete	Duplicated	Duplicated	Complete	Complete	Complete	Complete	Duplicated	Duplicated
EOG090704RN	Fragmented	Missing	Missing	Complete	Complete	Complete	Complete	Complete	Complete	Complete	Complete	Complete
EOG090704RP	Missing	Missing	Complete	Complete	Complete	Complete	Fragmented	Complete	Complete	Complete	Complete	Complete
EOG090704RS	Missing	Missing	Missing	Complete	Complete	Complete	Fragmented	Complete	Complete	Complete	Complete	Complete
EOG090704RZ	Missing	Missing	Complete	Complete	Complete	Complete	Complete	Complete	Complete	Complete	Complete	Complete
EOG090704S1	Missing	Missing	Complete	Complete	Complete	Complete	Fragmented	Fragmented	Fragmented	Complete	Complete	Complete
EOG090704S7	Missing	Missing	Complete	Complete	Complete	Complete	Fragmented	Fragmented	Fragmented	Complete	Complete	Complete
EOG090704SA	Missing	Missing	Complete	Complete	Complete	Complete	Fragmented	Fragmented	Fragmented	Complete	Complete	Complete
EOG090704SG	Complete	Missing	Complete	Complete	Complete	Complete	Complete	Complete	Complete	Complete	Complete	Complete
EOG090704SK	Fragmented	Missing	Complete	Complete	Complete	Complete	Complete	Complete	Complete	Complete	Complete	Complete
EOG090704SM	Complete	Missing	Missing	Missing	Complete	Complete	Missing	Complete	Complete	Complete	Complete	Complete
EOG090704T0	Complete	Missing	Fragmented	Complete	Complete	Complete	Complete	Complete	Complete	Complete	Complete	Complete
EOG090704T4	Fragmented	Missing	Missing	Missing	Fragmented	Fragmented	Fragmented	Fragmented	Fragmented	Complete	Fragmented	Complete
EOG090704T8	Missing	Missing	Missing	Complete	Complete	Complete	Complete	Complete	Complete	Complete	Complete	Complete
EOG090704TB	Missing	Missing	Complete	Complete	Complete	Complete	Complete	Complete	Complete	Complete	Complete	Complete
EOG090704TE	Missing	Missing	Missing	Complete	Complete	Complete	Complete	Complete	Complete	Complete	Complete	Complete
EOG090704TF	Missing	Missing	Complete	Complete	Complete	Complete	Complete	Complete	Complete	Complete	Complete	Complete
EOG090704TK	Missing	Missing	Missing	Missing	Missing	Missing	Missing	Missing	Missing	Complete	Missing	Complete
EOG090704TM	Missing	Missing	Complete	Complete	Complete	Complete	Complete	Complete	Complete	Complete	Complete	Complete
EOG090704TU	Fragmented	Missing	Complete	Complete	Complete	Complete	Complete	Complete	Complete	Complete	Complete	Complete
EOG090704U1	Complete	Missing	Complete	Complete	Complete	Complete	Complete	Complete	Complete	Complete	Complete	Complete
EOG090704U4	Missing	Missing	Fragmented	Complete	Complete	Complete	Fragmented	Fragmented	Fragmented	Complete	Complete	Complete
EOG090704U8	Missing	Missing	Complete	Complete	Complete	Complete	Complete	Complete	Complete	Complete	Complete	Complete
EOG090704UP	Missing	Missing	Complete	Complete	Complete	Complete	Fragmented	Fragmented	Fragmented	Complete	Complete	Complete
EOG090704UV	Complete	Missing	Complete	Complete	Complete	Complete	Complete	Complete	Complete	Complete	Complete	Complete
EOG090704V4	Missing	Missing	Complete	Complete	Complete	Complete	Complete	Complete	Complete	Complete	Complete	Complete
EOG090704V6	Fragmented	Missing	Complete	Complete	Complete	Complete	Complete	Complete	Complete	Complete	Complete	Complete
EOG090704V9	Fragmented	Missing	Complete	Complete	Complete	Complete	Complete	Complete	Complete	Complete	Complete	Complete
EOG090704VM	Fragmented	Missing	Complete	Complete	Complete	Complete	Complete	Complete	Complete	Missing	Complete	Complete
EOG090704VO	Missing	Missing	Complete	Complete	Complete	Complete	Complete	Complete	Complete	Complete	Complete	Complete
EOG090704VX	Fragmented	Missing	Complete	Complete	Complete	Complete	Complete	Complete	Complete	Complete	Complete	Complete
EOG090704W0	Missing	Missing	Missing	Complete	Complete	Complete	Fragmented	Fragmented	Fragmented	Complete	Complete	Complete
EOG090704W4	Complete	Missing	Fragmented	Complete	Complete	Complete	Complete	Complete	Complete	Complete	Complete	Complete
EOG090704WF	Missing	Missing	Complete	Complete	Complete	Complete	Fragmented	Fragmented	Fragmented	Complete	Complete	Complete
EOG090704WP	Fragmented	Missing	Complete	Complete	Complete	Complete	Complete	Missing	Complete	Complete	Complete	Complete
EOG090704X1	Complete	Missing	Missing	Complete	Complete	Complete	Complete	Complete	Complete	Complete	Complete	Complete
EOG090704X4	Fragmented	Missing	Complete	Complete	Complete	Complete	Complete	Complete	Complete	Complete	Complete	Complete
EOG090704X7	Fragmented	Missing	Complete	Complete	Complete	Complete	Complete	Complete	Complete	Duplicated	Complete	Duplicated
EOG090704X8	Fragmented	Missing	Complete	Complete	Complete	Complete	Complete	Complete	Complete	Complete	Complete	Complete
EOG090704XD	Missing	Missing	Complete	Complete	Complete	Complete	Complete	Complete	Complete	Complete	Complete	Complete
EOG090704XH	Fragmented	Missing	Missing	Complete	Complete	Complete	Complete	Complete	Complete	Complete	Complete	Complete
EOG090704XL	Fragmented	Missing	Complete	Complete	Complete	Complete	Complete	Complete	Complete	Complete	Complete	Complete
EOG090704XM	Fragmented	Missing	Complete	Complete	Complete	Complete	Complete	Fragmented	Complete	Complete	Complete	Complete
EOG090704XN	Missing	Missing	Complete	Complete	Complete	Complete	Complete	Complete	Complete	Complete	Complete	Complete
EOG090704XP	Missing	Missing	Complete	Complete	Complete	Complete	Complete	Complete	Complete	Complete	Complete	Complete
EOG090704XQ	Fragmented	Missing	Complete	Complete	Complete	Complete	Complete	Complete	Complete	Complete	Complete	Complete
EOG090704XR	Fragmented	Missing	Duplicated	Duplicated	Duplicated	Duplicated	Duplicated	Duplicated	Duplicated	Complete	Duplicated	Duplicated
EOG090704XX	Fragmented	Missing	Complete	Complete	Complete	Complete	Complete	Complete	Complete	Complete	Complete	Complete
EOG090704Y3	Fragmented	Missing	Complete	Complete	Complete	Complete	Complete	Complete	Complete	Complete	Complete	Complete
EOG090704Y4	Fragmented	Missing	Complete	Complete	Complete	Complete	Fragmented	Complete	Complete	Duplicated	Complete	Duplicated
EOG090704Y9	Fragmented	Missing	Complete	Complete	Complete	Complete	Complete	Complete	Complete	Complete	Complete	Complete
EOG090704YD	Missing	Missing	Complete	Complete	Complete	Complete	Complete	Complete	Complete	Complete	Complete	Complete
EOG090704YE	Missing	Missing	Fragmented	Fragmented	Fragmented	Fragmented	Duplicated	Duplicated	Duplicated	Complete	Duplicated	Duplicated
EOG090704YF	Missing	Missing	Complete	Complete	Complete	Complete	Complete	Complete	Complete	Complete	Complete	Complete
EOG090704YG	Fragmented	Missing	Missing	Complete	Complete	Complete	Complete	Complete	Complete	Complete	Complete	Complete
EOG090704YH	Fragmented	Missing	Complete	Complete	Complete	Complete	Complete	Complete	Complete	Complete	Complete	Complete
EOG090704YI	Missing	Missing	Complete	Complete	Complete	Complete	Complete	Complete	Complete	Complete	Complete	Complete
EOG090704YL	Missing	Missing	Missing	Missing	Missing	Missing	Missing	Missing	Missing	Complete	Missing	Complete
EOG090704YM	Missing	Missing	Missing	Missing	Missing	Missing	Fragmented	Fragmented	Fragmented	Complete	Fragmented	Complete
EOG090704YO	Fragmented	Missing	Complete	Complete	Complete	Complete	Complete	Complete	Complete	Complete	Complete	Complete
EOG090704YQ	Missing	Missing	Complete	Complete	Complete	Complete	Complete	Complete	Complete	Complete	Complete	Complete
EOG090704YR	Missing	Missing	Complete	Complete	Complete	Complete	Complete	Complete	Complete	Complete	Complete	Complete
EOG090704YV	Fragmented	Missing	Complete	Complete	Complete	Complete	Complete	Complete	Complete	Complete	Complete	Complete
EOG090704Z0	Fragmented	Missing	Complete	Complete	Complete	Complete	Fragmented	Fragmented	Fragmented	Complete	Complete	Complete
EOG090704Z4	Missing	Missing	Complete	Complete	Complete	Complete	Complete	Complete	Complete	Complete	Complete	Complete
EOG090704Z9	Complete	Missing	Complete	Complete	Complete	Complete	Complete	Complete	Complete	Complete	Complete	Complete
EOG090704ZC	Fragmented	Missing	Missing	Complete	Complete	Complete	Fragmented	Fragmented	Fragmented	Complete	Complete	Complete
EOG090704ZE	Missing	Missing	Complete	Complete	Complete	Complete	Fragmented	Fragmented	Fragmented	Complete	Complete	Complete
EOG090704ZH	Fragmented	Missing	Fragmented	Complete	Complete	Complete	Fragmented	Fragmented	Fragmented	Complete	Complete	Complete
EOG090704ZI	Missing	Missing	Complete	Complete	Complete	Complete	Fragmented	Fragmented	Fragmented	Fragmented	Complete	Complete
EOG090704ZL	Fragmented	Missing	Complete	Complete	Complete	Complete	Complete	Complete	Complete	Complete	Complete	Complete
EOG090704ZP	Missing	Missing	Missing	Complete	Complete	Complete	Complete	Complete	Complete	Complete	Complete	Complete
EOG090704ZQ	Missing	Missing	Complete	Complete	Complete	Complete	Missing	Missing	Missing	Complete	Complete	Complete
EOG090704ZT	Missing	Missing	Complete	Complete	Complete	Complete	Complete	Complete	Complete	Complete	Complete	Complete
EOG09070500	Fragmented	Missing	Complete	Complete	Complete	Complete	Complete	Complete	Complete	Complete	Complete	Complete
EOG09070504	Missing	Missing	Fragmented	Fragmented	Fragmented	Fragmented	Fragmented	Fragmented	Fragmented	Complete	Fragmented	Complete
EOG09070508	Complete	Complete	Complete	Complete	Complete	Complete	Fragmented	Fragmented	Fragmented	Missing	Complete	Complete
EOG0907050D	Complete	Missing	Duplicated	Complete	Complete	Duplicated	Complete	Complete	Complete	Complete	Duplicated	Duplicated
EOG0907050N	Fragmented	Missing	Complete	Complete	Complete	Complete	Complete	Complete	Complete	Complete	Complete	Complete
EOG0907050O	Missing	Missing	Fragmented	Complete	Complete	Complete	Duplicated	Duplicated	Duplicated	Complete	Duplicated	Duplicated
EOG0907050P	Fragmented	Missing	Complete	Duplicated	Duplicated	Duplicated	Complete	Complete	Complete	Complete	Duplicated	Duplicated
EOG0907050R	Fragmented	Missing	Complete	Complete	Complete	Complete	Complete	Complete	Complete	Complete	Complete	Complete
EOG0907050V	Missing	Missing	Missing	Missing	Missing	Missing	Missing	Missing	Missing	Missing	Missing	Missing
EOG09070510	Fragmented	Missing	Missing	Missing	Missing	Missing	Missing	Missing	Missing	Complete	Missing	Complete
EOG09070511	Duplicated	Missing	Complete	Complete	Complete	Complete	Complete	Complete	Complete	Complete	Complete	Complete
EOG0907051B	Fragmented	Missing	Complete	Complete	Complete	Complete	Complete	Fragmented	Complete	Complete	Complete	Complete
EOG0907051F	Fragmented	Missing	Complete	Complete	Complete	Complete	Complete	Complete	Complete	Complete	Complete	Complete
EOG0907051G	Missing	Missing	Missing	Complete	Complete	Complete	Complete	Complete	Complete	Complete	Complete	Complete
EOG0907051N	Fragmented	Complete	Complete	Complete	Complete	Complete	Complete	Complete	Complete	Complete	Complete	Complete
EOG0907051O	Missing	Missing	Missing	Missing	Missing	Missing	Missing	Missing	Missing	Missing	Missing	Missing
EOG0907051Q	Missing	Missing	Complete	Complete	Complete	Complete	Complete	Complete	Complete	Complete	Complete	Complete
EOG09070526	Missing	Missing	Complete	Complete	Complete	Complete	Complete	Complete	Complete	Complete	Complete	Complete
EOG0907052D	Complete	Missing	Fragmented	Complete	Complete	Complete	Complete	Complete	Complete	Complete	Complete	Complete
EOG0907052E	Missing	Missing	Missing	Missing	Missing	Missing	Missing	Missing	Missing	Complete	Missing	Complete
EOG0907052I	Missing	Missing	Complete	Complete	Complete	Complete	Complete	Complete	Complete	Complete	Complete	Complete
EOG0907052L	Complete	Missing	Missing	Complete	Complete	Complete	Complete	Complete	Complete	Complete	Complete	Complete
EOG0907052O	Fragmented	Missing	Complete	Complete	Complete	Complete	Complete	Fragmented	Complete	Complete	Complete	Complete
EOG0907052R	Missing	Missing	Complete	Complete	Complete	Complete	Complete	Complete	Complete	Complete	Complete	Complete
EOG0907052S	Missing	Missing	Missing	Complete	Complete	Complete	Complete	Complete	Complete	Complete	Complete	Complete
EOG0907052U	Missing	Missing	Complete	Complete	Complete	Complete	Complete	Complete	Complete	Complete	Complete	Complete
EOG0907052Y	Fragmented	Missing	Complete	Complete	Complete	Complete	Complete	Complete	Complete	Complete	Complete	Complete
EOG09070530	Missing	Missing	Complete	Complete	Complete	Complete	Complete	Complete	Complete	Complete	Complete	Complete
EOG09070534	Complete	Missing	Complete	Complete	Complete	Complete	Complete	Complete	Complete	Complete	Complete	Complete
EOG09070535	Missing	Missing	Complete	Complete	Complete	Complete	Complete	Complete	Complete	Complete	Complete	Complete
EOG09070538	Fragmented	Missing	Complete	Complete	Complete	Complete	Complete	Complete	Complete	Complete	Complete	Complete
EOG0907053B	Fragmented	Missing	Fragmented	Complete	Complete	Complete	Complete	Complete	Complete	Complete	Complete	Complete
EOG0907053D	Fragmented	Missing	Fragmented	Complete	Complete	Complete	Complete	Complete	Complete	Complete	Complete	Complete
EOG0907053F	Fragmented	Missing	Complete	Complete	Complete	Complete	Complete	Complete	Complete	Complete	Complete	Complete
EOG0907053J	Missing	Missing	Complete	Complete	Complete	Complete	Complete	Complete	Complete	Complete	Complete	Complete
EOG0907053P	Missing	Missing	Complete	Complete	Complete	Complete	Missing	Missing	Missing	Complete	Complete	Complete
EOG0907053Q	Fragmented	Missing	Complete	Complete	Complete	Complete	Fragmented	Fragmented	Fragmented	Complete	Complete	Complete
EOG0907053R	Missing	Missing	Complete	Complete	Complete	Complete	Complete	Complete	Complete	Complete	Complete	Complete
EOG0907053S	Fragmented	Missing	Complete	Complete	Complete	Complete	Complete	Complete	Complete	Complete	Complete	Complete
EOG0907053X	Missing	Missing	Complete	Complete	Complete	Complete	Complete	Complete	Complete	Complete	Complete	Complete
EOG0907053Y	Missing	Missing	Complete	Complete	Complete	Complete	Complete	Complete	Complete	Complete	Complete	Complete
EOG0907054B	Fragmented	Missing	Fragmented	Fragmented	Fragmented	Fragmented	Complete	Complete	Complete	Complete	Complete	Complete
EOG0907054C	Missing	Missing	Complete	Complete	Complete	Complete	Fragmented	Fragmented	Fragmented	Complete	Complete	Complete
EOG0907054E	Missing	Missing	Complete	Complete	Complete	Complete	Fragmented	Missing	Fragmented	Complete	Complete	Complete
EOG0907054Q	Missing	Missing	Complete	Complete	Duplicated	Duplicated	Fragmented	Fragmented	Fragmented	Complete	Duplicated	Duplicated
EOG0907054S	Missing	Missing	Fragmented	Complete	Complete	Complete	Fragmented	Fragmented	Fragmented	Complete	Complete	Complete
EOG09070550	Missing	Missing	Complete	Complete	Complete	Complete	Complete	Complete	Complete	Complete	Complete	Complete
EOG09070555	Missing	Missing	Complete	Complete	Complete	Complete	Fragmented	Fragmented	Fragmented	Fragmented	Complete	Complete
EOG09070556	Missing	Missing	Complete	Complete	Complete	Complete	Complete	Complete	Complete	Complete	Complete	Complete
EOG09070558	Missing	Missing	Complete	Complete	Complete	Complete	Complete	Complete	Complete	Missing	Complete	Complete
EOG0907055I	Complete	Missing	Missing	Fragmented	Complete	Complete	Complete	Complete	Complete	Complete	Complete	Complete
EOG0907055M	Missing	Missing	Complete	Complete	Complete	Complete	Complete	Complete	Complete	Complete	Complete	Complete
EOG0907055P	Missing	Missing	Complete	Complete	Complete	Complete	Fragmented	Fragmented	Fragmented	Complete	Complete	Complete
EOG0907055R	Complete	Missing	Missing	Complete	Complete	Complete	Complete	Complete	Complete	Complete	Complete	Complete
EOG0907055T	Complete	Missing	Complete	Complete	Complete	Complete	Complete	Complete	Complete	Complete	Complete	Complete
EOG0907055X	Fragmented	Missing	Complete	Complete	Complete	Complete	Complete	Complete	Complete	Complete	Complete	Complete
EOG09070562	Fragmented	Missing	Missing	Complete	Complete	Complete	Complete	Complete	Complete	Complete	Complete	Complete
EOG0907056J	Fragmented	Missing	Complete	Complete	Complete	Complete	Complete	Complete	Complete	Complete	Complete	Complete
EOG0907056R	Missing	Missing	Complete	Complete	Complete	Complete	Complete	Complete	Complete	Complete	Complete	Complete
EOG0907056S	Missing	Missing	Fragmented	Complete	Complete	Complete	Complete	Complete	Complete	Complete	Complete	Complete
EOG0907056W	Fragmented	Fragmented	Complete	Complete	Complete	Complete	Complete	Complete	Complete	Complete	Complete	Complete
EOG09070571	Fragmented	Missing	Complete	Complete	Complete	Complete	Fragmented	Fragmented	Fragmented	Complete	Complete	Complete
EOG09070578	Missing	Missing	Complete	Complete	Complete	Complete	Complete	Complete	Complete	Complete	Complete	Complete
EOG0907057B	Fragmented	Missing	Missing	Complete	Complete	Complete	Complete	Complete	Complete	Complete	Complete	Complete
EOG0907057C	Fragmented	Missing	Complete	Complete	Complete	Complete	Complete	Complete	Complete	Complete	Complete	Complete
EOG0907057E	Missing	Missing	Complete	Complete	Complete	Complete	Complete	Complete	Complete	Complete	Complete	Complete
EOG0907057K	Missing	Missing	Fragmented	Fragmented	Fragmented	Fragmented	Fragmented	Fragmented	Fragmented	Complete	Fragmented	Complete
EOG0907057O	Complete	Complete	Complete	Complete	Complete	Complete	Complete	Complete	Complete	Complete	Complete	Complete
EOG0907057P	Missing	Missing	Complete	Complete	Complete	Complete	Complete	Complete	Complete	Complete	Complete	Complete
EOG0907057Q	Missing	Missing	Complete	Complete	Complete	Complete	Complete	Complete	Complete	Complete	Complete	Complete
EOG0907057V	Complete	Missing	Fragmented	Complete	Complete	Complete	Complete	Complete	Complete	Fragmented	Complete	Complete
EOG0907057X	Missing	Missing	Complete	Complete	Complete	Complete	Fragmented	Fragmented	Fragmented	Complete	Complete	Complete
EOG0907057Y	Fragmented	Missing	Missing	Missing	Missing	Missing	Missing	Missing	Missing	Complete	Missing	Complete
EOG09070581	Missing	Missing	Fragmented	Fragmented	Fragmented	Fragmented	Complete	Complete	Complete	Complete	Complete	Complete
EOG09070588	Complete	Fragmented	Complete	Complete	Complete	Complete	Complete	Complete	Complete	Complete	Complete	Complete
EOG0907058B	Fragmented	Missing	Complete	Complete	Complete	Complete	Complete	Complete	Complete	Complete	Complete	Complete
EOG0907058D	Complete	Missing	Complete	Complete	Complete	Complete	Complete	Complete	Complete	Complete	Complete	Complete
EOG0907058H	Complete	Missing	Complete	Complete	Complete	Complete	Complete	Complete	Complete	Complete	Complete	Complete
EOG0907058I	Missing	Missing	Complete	Complete	Complete	Complete	Complete	Complete	Complete	Complete	Complete	Complete
EOG0907058M	Fragmented	Missing	Complete	Complete	Complete	Complete	Duplicated	Fragmented	Duplicated	Complete	Duplicated	Duplicated
EOG0907058N	Fragmented	Missing	Complete	Complete	Complete	Complete	Complete	Complete	Complete	Complete	Complete	Complete
EOG0907058V	Fragmented	Complete	Complete	Complete	Complete	Complete	Complete	Complete	Complete	Complete	Complete	Complete
EOG09070593	Missing	Missing	Missing	Missing	Missing	Missing	Missing	Missing	Missing	Missing	Missing	Missing
EOG09070595	Missing	Missing	Missing	Missing	Missing	Missing	Missing	Missing	Missing	Missing	Missing	Missing
EOG0907059G	Missing	Missing	Missing	Missing	Missing	Missing	Missing	Missing	Missing	Missing	Missing	Missing
EOG0907059O	Fragmented	Missing	Missing	Complete	Complete	Complete	Complete	Complete	Complete	Complete	Complete	Complete
EOG0907059S	Missing	Missing	Complete	Complete	Complete	Complete	Complete	Complete	Complete	Complete	Complete	Complete
EOG0907059U	Missing	Missing	Missing	Missing	Missing	Missing	Fragmented	Fragmented	Fragmented	Fragmented	Fragmented	Fragmented
EOG0907059Y	Complete	Missing	Complete	Complete	Complete	Complete	Complete	Complete	Complete	Complete	Complete	Complete
EOG090705A2	Complete	Missing	Fragmented	Complete	Complete	Complete	Fragmented	Fragmented	Fragmented	Complete	Complete	Complete
EOG090705A4	Complete	Missing	Fragmented	Complete	Complete	Complete	Complete	Complete	Complete	Complete	Complete	Complete
EOG090705A8	Missing	Missing	Complete	Complete	Complete	Complete	Complete	Complete	Complete	Complete	Complete	Complete
EOG090705AD	Missing	Missing	Complete	Complete	Complete	Complete	Complete	Complete	Complete	Complete	Complete	Complete
EOG090705AE	Fragmented	Missing	Fragmented	Complete	Complete	Complete	Complete	Complete	Complete	Complete	Complete	Complete
EOG090705AM	Missing	Missing	Complete	Missing	Missing	Complete	Complete	Complete	Complete	Complete	Complete	Complete
EOG090705AO	Missing	Missing	Complete	Complete	Complete	Complete	Missing	Complete	Complete	Complete	Complete	Complete
EOG090705AR	Missing	Missing	Missing	Missing	Missing	Missing	Missing	Missing	Missing	Complete	Missing	Complete
EOG090705AU	Missing	Missing	Complete	Complete	Complete	Complete	Complete	Complete	Complete	Complete	Complete	Complete
EOG090705AV	Missing	Missing	Missing	Missing	Missing	Missing	Fragmented	Fragmented	Fragmented	Duplicated	Fragmented	Duplicated
EOG090705B3	Complete	Missing	Complete	Complete	Complete	Complete	Complete	Complete	Complete	Complete	Complete	Complete
EOG090705B6	Fragmented	Missing	Complete	Complete	Complete	Complete	Complete	Complete	Complete	Missing	Complete	Complete
EOG090705B9	Missing	Missing	Complete	Complete	Complete	Complete	Complete	Complete	Complete	Complete	Complete	Complete
EOG090705BG	Missing	Missing	Complete	Complete	Complete	Complete	Complete	Complete	Complete	Complete	Complete	Complete
EOG090705BH	Fragmented	Missing	Fragmented	Fragmented	Fragmented	Fragmented	Complete	Complete	Complete	Complete	Complete	Complete
EOG090705BK	Fragmented	Missing	Complete	Complete	Complete	Complete	Complete	Complete	Complete	Complete	Complete	Complete
EOG090705BL	Complete	Missing	Fragmented	Complete	Complete	Complete	Complete	Complete	Complete	Complete	Complete	Complete
EOG090705BQ	Fragmented	Missing	Complete	Complete	Complete	Complete	Complete	Complete	Complete	Duplicated	Complete	Duplicated
EOG090705BU	Missing	Missing	Fragmented	Missing	Missing	Fragmented	Complete	Complete	Complete	Complete	Complete	Complete
EOG090705C2	Missing	Missing	Fragmented	Complete	Fragmented	Complete	Complete	Complete	Complete	Complete	Complete	Complete
EOG090705C4	Missing	Missing	Complete	Complete	Complete	Complete	Missing	Missing	Missing	Complete	Complete	Complete
EOG090705C5	Missing	Missing	Complete	Complete	Duplicated	Duplicated	Complete	Complete	Complete	Duplicated	Duplicated	Duplicated
EOG090705C7	Fragmented	Missing	Complete	Complete	Complete	Complete	Complete	Complete	Complete	Complete	Complete	Complete
EOG090705C9	Missing	Missing	Missing	Missing	Missing	Missing	Complete	Complete	Complete	Complete	Complete	Complete
EOG090705CT	Missing	Missing	Complete	Complete	Complete	Complete	Fragmented	Fragmented	Fragmented	Complete	Complete	Complete
EOG090705CU	Complete	Missing	Complete	Complete	Complete	Complete	Complete	Complete	Complete	Duplicated	Complete	Duplicated
EOG090705CY	Duplicated	Complete	Duplicated	Duplicated	Duplicated	Duplicated	Duplicated	Duplicated	Duplicated	Duplicated	Duplicated	Duplicated
EOG090705CZ	Missing	Missing	Complete	Complete	Complete	Complete	Complete	Complete	Complete	Complete	Complete	Complete
EOG090705D0	Fragmented	Missing	Complete	Complete	Complete	Complete	Complete	Complete	Complete	Complete	Complete	Complete
EOG090705D4	Fragmented	Missing	Missing	Missing	Missing	Missing	Fragmented	Fragmented	Fragmented	Complete	Fragmented	Complete
EOG090705D6	Complete	Missing	Complete	Complete	Complete	Complete	Complete	Complete	Complete	Complete	Complete	Complete
EOG090705D7	Missing	Missing	Complete	Complete	Complete	Complete	Complete	Complete	Complete	Complete	Complete	Complete
EOG090705DD	Missing	Missing	Missing	Complete	Complete	Complete	Complete	Complete	Complete	Complete	Complete	Complete
EOG090705DI	Missing	Missing	Missing	Missing	Missing	Missing	Missing	Missing	Missing	Missing	Missing	Missing
EOG090705DN	Fragmented	Missing	Missing	Complete	Complete	Complete	Complete	Complete	Complete	Complete	Complete	Complete
EOG090705DQ	Fragmented	Missing	Complete	Complete	Complete	Complete	Complete	Complete	Complete	Complete	Complete	Complete
EOG090705DV	Missing	Missing	Complete	Complete	Complete	Complete	Complete	Complete	Complete	Complete	Complete	Complete
EOG090705DW	Missing	Missing	Complete	Complete	Complete	Complete	Complete	Complete	Complete	Complete	Complete	Complete
EOG090705E2	Missing	Missing	Fragmented	Complete	Complete	Complete	Fragmented	Fragmented	Fragmented	Complete	Complete	Complete
EOG090705E4	Fragmented	Missing	Fragmented	Complete	Complete	Complete	Complete	Complete	Complete	Complete	Complete	Complete
EOG090705E7	Missing	Missing	Complete	Complete	Complete	Complete	Complete	Complete	Complete	Complete	Complete	Complete
EOG090705E9	Complete	Missing	Fragmented	Complete	Complete	Complete	Complete	Complete	Complete	Complete	Complete	Complete
EOG090705EB	Fragmented	Missing	Complete	Complete	Complete	Complete	Complete	Complete	Complete	Complete	Complete	Complete
EOG090705EH	Missing	Missing	Missing	Missing	Missing	Missing	Missing	Fragmented	Fragmented	Complete	Fragmented	Complete
EOG090705EK	Missing	Missing	Complete	Complete	Complete	Complete	Complete	Complete	Complete	Complete	Complete	Complete
EOG090705EM	Fragmented	Missing	Complete	Complete	Complete	Complete	Complete	Complete	Complete	Complete	Complete	Complete
EOG090705EO	Fragmented	Missing	Complete	Complete	Complete	Complete	Complete	Complete	Complete	Complete	Complete	Complete
EOG090705F0	Missing	Missing	Complete	Complete	Complete	Complete	Fragmented	Fragmented	Fragmented	Complete	Complete	Complete
EOG090705F2	Fragmented	Missing	Complete	Complete	Complete	Complete	Complete	Complete	Complete	Complete	Complete	Complete
EOG090705F3	Missing	Missing	Complete	Complete	Complete	Complete	Missing	Missing	Missing	Complete	Complete	Complete
EOG090705F4	Missing	Missing	Complete	Complete	Complete	Complete	Duplicated	Duplicated	Duplicated	Duplicated	Duplicated	Duplicated
EOG090705F5	Complete	Missing	Complete	Complete	Complete	Complete	Complete	Complete	Complete	Complete	Complete	Complete
EOG090705FA	Fragmented	Missing	Complete	Complete	Complete	Complete	Complete	Complete	Complete	Complete	Complete	Complete
EOG090705FD	Missing	Missing	Complete	Complete	Complete	Complete	Complete	Complete	Complete	Complete	Complete	Complete
EOG090705FF	Missing	Missing	Complete	Complete	Complete	Complete	Fragmented	Fragmented	Fragmented	Complete	Complete	Complete
EOG090705FG	Fragmented	Missing	Complete	Complete	Complete	Complete	Missing	Missing	Missing	Complete	Complete	Complete
EOG090705FL	Missing	Missing	Complete	Complete	Complete	Complete	Complete	Complete	Complete	Complete	Complete	Complete
EOG090705FP	Missing	Missing	Complete	Complete	Complete	Complete	Duplicated	Duplicated	Duplicated	Duplicated	Duplicated	Duplicated
EOG090705FS	Fragmented	Missing	Fragmented	Fragmented	Fragmented	Fragmented	Complete	Complete	Complete	Complete	Complete	Complete
EOG090705FV	Fragmented	Missing	Complete	Complete	Complete	Complete	Missing	Complete	Complete	Complete	Complete	Complete
EOG090705FY	Complete	Missing	Complete	Complete	Complete	Complete	Fragmented	Complete	Complete	Complete	Complete	Complete
EOG090705G1	Duplicated	Complete	Fragmented	Complete	Complete	Complete	Complete	Complete	Complete	Complete	Complete	Complete
EOG090705G2	Missing	Missing	Complete	Complete	Complete	Complete	Complete	Complete	Complete	Complete	Complete	Complete
EOG090705G5	Missing	Missing	Fragmented	Complete	Complete	Complete	Complete	Complete	Complete	Complete	Complete	Complete
EOG090705GB	Complete	Missing	Complete	Complete	Complete	Complete	Complete	Complete	Complete	Complete	Complete	Complete
EOG090705GI	Fragmented	Missing	Complete	Complete	Complete	Complete	Complete	Complete	Complete	Complete	Complete	Complete
EOG090705GK	Fragmented	Missing	Complete	Complete	Complete	Complete	Complete	Complete	Complete	Complete	Complete	Complete
EOG090705GS	Fragmented	Missing	Duplicated	Duplicated	Duplicated	Duplicated	Complete	Complete	Complete	Duplicated	Duplicated	Duplicated
EOG090705GT	Missing	Missing	Missing	Complete	Complete	Complete	Complete	Complete	Complete	Complete	Complete	Complete
EOG090705H1	Fragmented	Missing	Complete	Complete	Complete	Complete	Complete	Complete	Complete	Complete	Complete	Complete
EOG090705H3	Complete	Missing	Fragmented	Fragmented	Fragmented	Fragmented	Fragmented	Fragmented	Fragmented	Complete	Fragmented	Complete
EOG090705H5	Fragmented	Missing	Complete	Complete	Complete	Complete	Complete	Complete	Complete	Complete	Complete	Complete
EOG090705H6	Complete	Complete	Duplicated	Complete	Complete	Duplicated	Complete	Complete	Complete	Complete	Duplicated	Duplicated
EOG090705H7	Missing	Missing	Missing	Missing	Missing	Missing	Missing	Missing	Missing	Complete	Missing	Complete
EOG090705H8	Missing	Missing	Complete	Complete	Complete	Complete	Complete	Complete	Complete	Complete	Complete	Complete
EOG090705HI	Fragmented	Missing	Fragmented	Complete	Complete	Complete	Complete	Complete	Complete	Complete	Complete	Complete
EOG090705HN	Missing	Missing	Fragmented	Complete	Complete	Complete	Complete	Complete	Complete	Complete	Complete	Complete
EOG090705HR	Missing	Missing	Complete	Complete	Complete	Complete	Complete	Complete	Complete	Complete	Complete	Complete
EOG090705HS	Missing	Missing	Fragmented	Fragmented	Fragmented	Fragmented	Fragmented	Fragmented	Fragmented	Complete	Fragmented	Complete
EOG090705I3	Missing	Missing	Complete	Complete	Complete	Complete	Complete	Complete	Complete	Complete	Complete	Complete
EOG090705IA	Missing	Missing	Missing	Missing	Missing	Missing	Fragmented	Fragmented	Fragmented	Complete	Fragmented	Complete
EOG090705IB	Fragmented	Missing	Complete	Complete	Complete	Complete	Complete	Complete	Complete	Complete	Complete	Complete
EOG090705IH	Complete	Missing	Complete	Complete	Complete	Complete	Complete	Complete	Complete	Complete	Complete	Complete
EOG090705IN	Complete	Missing	Fragmented	Complete	Complete	Complete	Fragmented	Fragmented	Fragmented	Complete	Complete	Complete
EOG090705IP	Fragmented	Missing	Complete	Complete	Complete	Complete	Complete	Complete	Complete	Complete	Complete	Complete
EOG090705IV	Complete	Missing	Fragmented	Complete	Complete	Complete	Complete	Complete	Complete	Complete	Complete	Complete
EOG090705IX	Fragmented	Missing	Complete	Complete	Complete	Complete	Complete	Complete	Complete	Complete	Complete	Complete
EOG090705IZ	Missing	Missing	Missing	Complete	Fragmented	Complete	Complete	Complete	Complete	Complete	Complete	Complete
EOG090705J0	Fragmented	Missing	Complete	Complete	Complete	Complete	Complete	Complete	Complete	Complete	Complete	Complete
EOG090705J5	Missing	Missing	Complete	Complete	Complete	Complete	Complete	Complete	Complete	Complete	Complete	Complete
EOG090705J9	Fragmented	Missing	Fragmented	Fragmented	Fragmented	Fragmented	Fragmented	Fragmented	Fragmented	Complete	Fragmented	Complete
EOG090705JA	Missing	Missing	Complete	Complete	Complete	Complete	Complete	Complete	Complete	Complete	Complete	Complete
EOG090705JE	Missing	Missing	Complete	Complete	Complete	Complete	Complete	Complete	Complete	Complete	Complete	Complete
EOG090705JP	Missing	Missing	Missing	Fragmented	Fragmented	Fragmented	Fragmented	Fragmented	Fragmented	Duplicated	Fragmented	Duplicated
EOG090705K4	Fragmented	Missing	Missing	Fragmented	Fragmented	Fragmented	Complete	Complete	Complete	Complete	Complete	Complete
EOG090705KA	Complete	Missing	Complete	Complete	Complete	Complete	Complete	Complete	Complete	Complete	Complete	Complete
EOG090705KB	Missing	Missing	Complete	Complete	Complete	Complete	Complete	Complete	Complete	Complete	Complete	Complete
EOG090705KF	Fragmented	Missing	Missing	Complete	Complete	Complete	Complete	Complete	Complete	Complete	Complete	Complete
EOG090705KG	Complete	Missing	Complete	Complete	Complete	Complete	Complete	Complete	Complete	Missing	Complete	Complete
EOG090705KM	Missing	Missing	Complete	Complete	Complete	Complete	Complete	Complete	Complete	Complete	Complete	Complete
EOG090705KO	Fragmented	Missing	Complete	Complete	Complete	Complete	Complete	Complete	Complete	Duplicated	Complete	Duplicated
EOG090705KX	Fragmented	Missing	Missing	Complete	Complete	Complete	Complete	Complete	Complete	Complete	Complete	Complete
EOG090705L0	Fragmented	Missing	Complete	Complete	Complete	Complete	Complete	Complete	Complete	Complete	Complete	Complete
EOG090705L1	Fragmented	Missing	Fragmented	Fragmented	Fragmented	Fragmented	Complete	Complete	Complete	Complete	Complete	Complete
EOG090705L8	Missing	Missing	Fragmented	Fragmented	Complete	Complete	Fragmented	Fragmented	Fragmented	Complete	Complete	Complete
EOG090705LE	Missing	Missing	Complete	Complete	Complete	Complete	Complete	Complete	Complete	Complete	Complete	Complete
EOG090705LK	Missing	Missing	Missing	Missing	Missing	Missing	Missing	Missing	Missing	Complete	Missing	Complete
EOG090705LP	Fragmented	Missing	Fragmented	Complete	Complete	Complete	Complete	Complete	Complete	Complete	Complete	Complete
EOG090705LS	Missing	Missing	Complete	Complete	Complete	Complete	Complete	Complete	Complete	Duplicated	Complete	Duplicated
EOG090705M0	Missing	Missing	Complete	Complete	Complete	Complete	Complete	Complete	Complete	Complete	Complete	Complete
EOG090705M4	Missing	Missing	Complete	Complete	Complete	Complete	Complete	Complete	Complete	Complete	Complete	Complete
EOG090705M5	Fragmented	Missing	Complete	Complete	Complete	Complete	Complete	Complete	Complete	Complete	Complete	Complete
EOG090705MI	Missing	Missing	Complete	Complete	Complete	Complete	Complete	Complete	Complete	Complete	Complete	Complete
EOG090705ML	Fragmented	Missing	Complete	Complete	Complete	Complete	Complete	Complete	Complete	Complete	Complete	Complete
EOG090705MX	Fragmented	Missing	Complete	Complete	Complete	Complete	Fragmented	Fragmented	Fragmented	Complete	Complete	Complete
EOG090705N1	Fragmented	Missing	Missing	Complete	Complete	Complete	Missing	Missing	Missing	Complete	Complete	Complete
EOG090705N3	Fragmented	Missing	Complete	Complete	Complete	Complete	Complete	Complete	Complete	Missing	Complete	Complete
EOG090705N4	Missing	Missing	Complete	Complete	Complete	Complete	Complete	Complete	Complete	Complete	Complete	Complete
EOG090705N7	Missing	Missing	Complete	Complete	Complete	Complete	Complete	Complete	Complete	Complete	Complete	Complete
EOG090705NJ	Fragmented	Missing	Complete	Complete	Complete	Complete	Complete	Complete	Complete	Complete	Complete	Complete
EOG090705NM	Fragmented	Missing	Complete	Complete	Complete	Complete	Complete	Complete	Complete	Complete	Complete	Complete
EOG090705NS	Fragmented	Missing	Fragmented	Complete	Fragmented	Complete	Complete	Complete	Complete	Complete	Complete	Complete
EOG090705NZ	Fragmented	Missing	Complete	Complete	Complete	Complete	Complete	Complete	Complete	Complete	Complete	Complete
EOG090705O0	Complete	Missing	Complete	Complete	Complete	Complete	Complete	Complete	Complete	Complete	Complete	Complete
EOG090705O1	Missing	Missing	Complete	Complete	Complete	Complete	Complete	Complete	Complete	Complete	Complete	Complete
EOG090705O7	Complete	Missing	Complete	Complete	Complete	Complete	Complete	Complete	Complete	Complete	Complete	Complete
EOG090705OB	Fragmented	Missing	Complete	Complete	Complete	Complete	Complete	Complete	Complete	Complete	Complete	Complete
EOG090705OC	Fragmented	Missing	Fragmented	Complete	Complete	Complete	Fragmented	Fragmented	Fragmented	Complete	Complete	Complete
EOG090705OG	Fragmented	Missing	Complete	Complete	Complete	Complete	Complete	Complete	Complete	Complete	Complete	Complete
EOG090705OK	Missing	Missing	Missing	Fragmented	Complete	Complete	Complete	Complete	Complete	Complete	Complete	Complete
EOG090705OM	Missing	Missing	Complete	Complete	Complete	Complete	Complete	Complete	Complete	Complete	Complete	Complete
EOG090705OU	Complete	Missing	Complete	Complete	Complete	Complete	Complete	Complete	Complete	Complete	Complete	Complete
EOG090705OZ	Complete	Missing	Complete	Complete	Complete	Complete	Complete	Complete	Complete	Complete	Complete	Complete
EOG090705P4	Fragmented	Missing	Fragmented	Complete	Complete	Complete	Complete	Complete	Complete	Complete	Complete	Complete
EOG090705PA	Complete	Missing	Complete	Complete	Complete	Complete	Complete	Complete	Complete	Complete	Complete	Complete
EOG090705PE	Missing	Missing	Complete	Complete	Complete	Complete	Complete	Complete	Complete	Complete	Complete	Complete
EOG090705PF	Complete	Missing	Complete	Complete	Complete	Complete	Complete	Complete	Complete	Complete	Complete	Complete
EOG090705PI	Fragmented	Missing	Fragmented	Complete	Complete	Complete	Complete	Complete	Complete	Complete	Complete	Complete
EOG090705PJ	Missing	Missing	Fragmented	Fragmented	Fragmented	Fragmented	Fragmented	Fragmented	Fragmented	Complete	Fragmented	Complete
EOG090705PK	Complete	Missing	Complete	Complete	Complete	Complete	Complete	Complete	Complete	Complete	Complete	Complete
EOG090705PR	Missing	Missing	Complete	Complete	Complete	Complete	Complete	Complete	Complete	Complete	Complete	Complete
EOG090705PS	Missing	Missing	Duplicated	Duplicated	Duplicated	Duplicated	Duplicated	Duplicated	Duplicated	Duplicated	Duplicated	Duplicated
EOG090705PY	Complete	Missing	Duplicated	Duplicated	Duplicated	Duplicated	Duplicated	Duplicated	Duplicated	Complete	Duplicated	Duplicated
EOG090705PZ	Complete	Missing	Complete	Complete	Complete	Complete	Complete	Complete	Complete	Complete	Complete	Complete
EOG090705Q2	Missing	Missing	Missing	Complete	Complete	Complete	Complete	Complete	Complete	Complete	Complete	Complete
EOG090705Q5	Missing	Missing	Fragmented	Fragmented	Fragmented	Fragmented	Complete	Complete	Complete	Complete	Complete	Complete
EOG090705QA	Fragmented	Missing	Complete	Complete	Complete	Complete	Complete	Complete	Complete	Complete	Complete	Complete
EOG090705QE	Fragmented	Missing	Fragmented	Complete	Complete	Complete	Complete	Fragmented	Complete	Complete	Complete	Complete
EOG090705QM	Missing	Missing	Missing	Complete	Complete	Complete	Fragmented	Fragmented	Fragmented	Complete	Complete	Complete
EOG090705QO	Missing	Missing	Complete	Duplicated	Complete	Duplicated	Complete	Complete	Complete	Complete	Duplicated	Duplicated
EOG090705QY	Missing	Missing	Complete	Complete	Complete	Complete	Complete	Complete	Complete	Complete	Complete	Complete
EOG090705QZ	Fragmented	Missing	Complete	Complete	Complete	Complete	Complete	Complete	Complete	Complete	Complete	Complete
EOG090705R3	Missing	Missing	Complete	Complete	Complete	Complete	Complete	Complete	Complete	Complete	Complete	Complete
EOG090705R5	Fragmented	Missing	Duplicated	Complete	Complete	Duplicated	Complete	Complete	Complete	Complete	Duplicated	Duplicated
EOG090705RQ	Fragmented	Missing	Missing	Missing	Missing	Missing	Complete	Complete	Complete	Complete	Complete	Complete
EOG090705RW	Complete	Missing	Complete	Complete	Complete	Complete	Complete	Complete	Complete	Complete	Complete	Complete
EOG090705RZ	Fragmented	Missing	Duplicated	Complete	Complete	Duplicated	Duplicated	Duplicated	Duplicated	Complete	Duplicated	Duplicated
EOG090705S9	Fragmented	Missing	Complete	Complete	Complete	Complete	Complete	Complete	Complete	Complete	Complete	Complete
EOG090705SC	Fragmented	Missing	Missing	Duplicated	Duplicated	Duplicated	Complete	Complete	Complete	Duplicated	Duplicated	Duplicated
EOG090705SD	Fragmented	Missing	Complete	Complete	Complete	Complete	Complete	Complete	Complete	Complete	Complete	Complete
EOG090705SG	Complete	Missing	Complete	Complete	Complete	Complete	Complete	Complete	Complete	Complete	Complete	Complete
EOG090705SH	Missing	Missing	Complete	Complete	Complete	Complete	Complete	Complete	Complete	Complete	Complete	Complete
EOG090705SM	Missing	Missing	Complete	Complete	Complete	Complete	Missing	Fragmented	Fragmented	Complete	Complete	Complete
EOG090705SN	Missing	Complete	Complete	Complete	Complete	Complete	Complete	Complete	Complete	Complete	Complete	Complete
EOG090705SP	Fragmented	Missing	Complete	Complete	Complete	Complete	Complete	Complete	Complete	Complete	Complete	Complete
EOG090705SS	Fragmented	Missing	Complete	Complete	Complete	Complete	Complete	Complete	Complete	Complete	Complete	Complete
EOG090705ST	Complete	Missing	Missing	Complete	Complete	Complete	Complete	Complete	Complete	Complete	Complete	Complete
EOG090705SZ	Fragmented	Missing	Fragmented	Complete	Complete	Complete	Complete	Complete	Complete	Complete	Complete	Complete
EOG090705T1	Complete	Missing	Complete	Complete	Complete	Complete	Complete	Complete	Complete	Complete	Complete	Complete
EOG090705T4	Missing	Missing	Complete	Complete	Complete	Complete	Duplicated	Duplicated	Duplicated	Complete	Duplicated	Duplicated
EOG090705TB	Missing	Missing	Complete	Complete	Complete	Complete	Complete	Complete	Complete	Complete	Complete	Complete
EOG090705TF	Complete	Complete	Complete	Complete	Complete	Complete	Complete	Complete	Complete	Complete	Complete	Complete
EOG090705TL	Missing	Missing	Fragmented	Complete	Complete	Complete	Complete	Complete	Complete	Complete	Complete	Complete
EOG090705TM	Complete	Missing	Complete	Complete	Complete	Complete	Complete	Complete	Complete	Complete	Complete	Complete
EOG090705TO	Missing	Missing	Complete	Complete	Complete	Complete	Complete	Complete	Complete	Complete	Complete	Complete
EOG090705TP	Fragmented	Missing	Complete	Complete	Complete	Complete	Complete	Complete	Complete	Complete	Complete	Complete
EOG090705TS	Fragmented	Missing	Complete	Complete	Complete	Complete	Missing	Missing	Missing	Missing	Complete	Complete
EOG090705U1	Missing	Missing	Complete	Complete	Complete	Complete	Fragmented	Fragmented	Fragmented	Complete	Complete	Complete
EOG090705U9	Missing	Missing	Complete	Complete	Complete	Complete	Complete	Complete	Complete	Complete	Complete	Complete
EOG090705UE	Missing	Missing	Complete	Complete	Complete	Complete	Complete	Complete	Complete	Complete	Complete	Complete
EOG090705UH	Fragmented	Missing	Complete	Complete	Complete	Complete	Complete	Complete	Complete	Complete	Complete	Complete
EOG090705UL	Complete	Missing	Missing	Complete	Complete	Complete	Complete	Complete	Complete	Complete	Complete	Complete
EOG090705UX	Fragmented	Missing	Complete	Complete	Complete	Complete	Missing	Complete	Complete	Complete	Complete	Complete
EOG090705VC	Missing	Missing	Fragmented	Complete	Complete	Complete	Complete	Complete	Complete	Complete	Complete	Complete
EOG090705VE	Fragmented	Missing	Complete	Complete	Complete	Complete	Complete	Complete	Complete	Complete	Complete	Complete
EOG090705VL	Fragmented	Missing	Missing	Missing	Missing	Missing	Fragmented	Fragmented	Fragmented	Missing	Fragmented	Fragmented
EOG090705VS	Complete	Missing	Complete	Complete	Complete	Complete	Complete	Complete	Complete	Complete	Complete	Complete
EOG090705VU	Fragmented	Missing	Complete	Complete	Complete	Complete	Complete	Complete	Complete	Complete	Complete	Complete
EOG090705VX	Missing	Missing	Complete	Complete	Complete	Complete	Complete	Complete	Complete	Complete	Complete	Complete
EOG090705W5	Fragmented	Missing	Complete	Complete	Complete	Complete	Fragmented	Fragmented	Fragmented	Complete	Complete	Complete
EOG090705WH	Missing	Missing	Complete	Complete	Complete	Complete	Complete	Complete	Complete	Complete	Complete	Complete
EOG090705WJ	Complete	Missing	Complete	Complete	Complete	Complete	Complete	Complete	Complete	Missing	Complete	Complete
EOG090705WK	Missing	Missing	Complete	Complete	Complete	Complete	Complete	Complete	Complete	Complete	Complete	Complete
EOG090705WL	Missing	Missing	Complete	Complete	Complete	Complete	Complete	Complete	Complete	Complete	Complete	Complete
[truncated: 1,951 more rows]
