# Supplementary material for: Draft genome assembly of the invasive cane toad, Rhinella marina
Source: Gigascience. 2018 Aug 7;7(9):giy095. doi: 10.1093/gigascience/giy095 (PMC6145236; doi:10.1093/gigascience/giy095)
Supplement: Additional Files [file giy095_supplemental_files.zip › Table S3.xlsx]

## Sheet: Table S3 Field Key
Field	Description	Example
Gene	Gene identifier	RMA_00000001-RA
Prot	Protein sequence identifier	pred_RHIMB__RMA_00000001-RA
Desc	MAKER Description	Protein of unknown function
MAKER	unknown/similar classification based on MAKER annotation	unknown
ProtLen	Length of protein sequence	479
AED	MAKER Annotation Edit Distance (AED); 0 (good) to 1 (bad)	0.46
Hit	Top Quest For Orthologues (QFO) blastp hit	tr_DANRE__A0A0G2L679
QryCov	%Coverage of MAKER protein by top QFO hit	55.95
HitCov	%Coverage of top QFO hit by MAKER protein	24.95
HitLen	Length of top QFO hit protein sequence	1078
HitStart	Start position of blastp alignments in top QFO hit	784
HitEnd	End position of blastp alignments in top QFO hit	1052
CovPerc	Min percentage coverage of Query or Hit versus QFO	24.95
HitX	Top Xenopus tropicalis blastp hit	tr_XENTR__F6Y2F9
QryCovX	%Coverage of MAKER protein by top Xenopus hit	58.04
HitCovX	%Coverage of top Xenopus hit by MAKER protein	20.63
HitLenX	Length of top Xenopus hit protein sequence	1299
HitStartX	Start position of blastp alignments in top Xenopus hit	1008
HitEndX	End position of blastp alignments in top Xenopus hit	1275
CovPercX	Min percentage coverage of Query or Hit versus Xenopus	20.63
GeneX	Number of MAKER genes sharing HitX as top Xenopus hit	376
Length	Length of transcript	1440
EffectiveLength	Effective length of transcript for expression analysis	1245.55
TPM	RNA-Seq Transcripts per Million	0.893925
NumReads	Number of RNA-Seq reads mapped to transcript	20
Class	Annotation class of gene*	unknown
ExpClass	Expression class	V Low
	*High quality gene set: quality-similar & quality-unknown

## Sheet: Table S3. Predicted genes
Gene	Prot	Desc	MAKER	ProtLen	AED	Hit	QryCov	HitCov	HitLen	HitStart	HitEnd	CovPerc	HitX	QryCovX	HitCovX	HitLenX	HitStartX	HitEndX	CovPercX	GeneX	Length	EffectiveLength	TPM	NumReads	Class	ExpClass
RMA_00000001-RA	pred_RHIMB__RMA_00000001-RA	Protein of unknown function	unknown	479	0.46	tr_DANRE__A0A0G2L679	55.95	24.95	1078	784	1052	24.95	tr_XENTR__F6Y2F9	58.04	20.63	1299	1008	1275	20.63	376	1440	1245.55	0.893925	20	unknown	V Low
RMA_00000002-RA	prot_RHIMB__RMA_00000002-RA	Similar to ADGRL2 Adhesion G protein-coupled receptor L2 (Homo sapiens)	similar	1386	0.18	tr_CHICK__A0A1D5PDV9	97.84	95.9	1464	1	1404	95.9	tr_XENTR__F7CFV6	97.76	95.9	1487	2	1427	95.9	4	5007	4812.55	44.3978	3838	quality-similar	Med
RMA_00000003-RA	pred_RHIMB__RMA_00000003-RA	Protein of unknown function	unknown	198	0.8	NA	0	0	0	0	0	0	0	0	0	0	0	0	0	0	601	413.148	0.412386	3.0604	unknown	V Low
RMA_00000004-RA	pred_RHIMB__RMA_00000004-RA	Protein of unknown function	unknown	412	0.08	tr_MOUSE__F7C950	97.82	49.44	1606	678	1471	49.44	tr_XENTR__A0A1B8Y4S0	72.82	91.52	342	13	325	72.82	2	1395	1200.55	0.158982	3.42843	unknown	V Low
RMA_00000005-RA	pred_RHIMB__RMA_00000005-RA	Protein of unknown function	unknown	115	0.08	NA	0	0	0	0	0	0	0	0	0	0	0	0	0	0	400	226.038	3.94068	16	unknown	Low
RMA_00000006-RA	pred_RHIMB__RMA_00000006-RA	Protein of unknown function	unknown	91	0.33	NA	0	0	0	0	0	0	0	0	0	0	0	0	0	0	276	120.766	3.68789	8	unknown	Low
RMA_00000007-RA	pred_RHIMB__RMA_00000007-RA	Protein of unknown function	unknown	252	0.52	NA	0	0	0	0	0	0	0	0	0	0	0	0	0	0	759	567.097	10.8224	110.242	unknown	Med
RMA_00000008-RA	pred_RHIMB__RMA_00000008-RA	Protein of unknown function	unknown	182	0.38	NA	0	0	0	0	0	0	0	0	0	0	0	0	0	0	857	663.974	3.25808	38.858	unknown	Low
RMA_00000009-RA	pred_RHIMB__RMA_00000009-RA	Protein of unknown function	unknown	83	0.47	NA	0	0	0	0	0	0	0	0	0	0	0	0	0	0	252	101.896	0.546354	1	unknown	V Low
RMA_00000010-RA	pred_RHIMB__RMA_00000010-RA	Protein of unknown function	unknown	106	0.69	NA	0	0	0	0	0	0	0	0	0	0	0	0	0	0	321	157.629	9.30961	26.3593	unknown	Low
RMA_00000011-RA	pred_RHIMB__RMA_00000011-RA	Protein of unknown function	unknown	70	0.27	NA	0	0	0	0	0	0	0	0	0	0	0	0	0	0	336	170.316	20.5928	63	unknown	Med
RMA_00000012-RA	pred_RHIMB__RMA_00000012-RA	Protein of unknown function	unknown	195	0.23	NA	0	0	0	0	0	0	0	0	0	0	0	0	0	0	1166	971.55	10.7484	187.576	unknown	Med
RMA_00000013-RA	pred_RHIMB__RMA_00000013-RA	Protein of unknown function	unknown	68	0.45	NA	0	0	0	0	0	0	0	0	0	0	0	0	0	0	207	68.399	0	0	unknown	V Low
RMA_00000014-RA	pred_RHIMB__RMA_00000014-RA	Protein of unknown function	unknown	166	0.39	NA	0	0	0	0	0	0	0	0	0	0	0	0	0	0	501	318.302	0	0	unknown	V Low
RMA_00000015-RA	pred_RHIMB__RMA_00000015-RA	Protein of unknown function	unknown	104	0.62	tr_MONDO__F6ZHD1	52.88	7.77	746	1	58	7.77	0	0	0	0	0	0	0	0	315	152.615	63.1076	173	unknown	Med
RMA_00000016-RA	prot_RHIMB__RMA_00000016-RA	Similar to ADGRL4 Adhesion G protein-coupled receptor L4 (Homo sapiens)	similar	625	0.32	tr_CHICK__A0A1D5P4K2	98.72	78.81	788	162	782	78.81	tr_XENTR__L7N3V3	88.48	39.95	1457	532	1113	39.95	2	1878	1683.55	51.0237	1543	similar	Med
RMA_00000017-RA	prot_RHIMB__RMA_00000017-RA	Similar to Vitellogenin (Fragment) (Acipenser transmontanus)	similar	271	0.48	tr_XENTR__A0A1B8XTG1	16.24	16.67	264	76	119	16.24	tr_XENTR__A0A1B8XTG1	16.24	16.67	264	76	119	16.24	2	816	623.366	27.3572	306.325	similar	Med
RMA_00000018-RA	prot_RHIMB__RMA_00000018-RA	Similar to Vitellogenin (Fragment) (Acipenser transmontanus)	similar	146	0.1	tr_LEPOC__W5MVE2	89.73	7.6	1644	479	603	7.6	tr_XENTR__L7N325	85.62	10.16	1250	481	607	10.16	3	541	355.96	1.40758	9	similar	Low
RMA_00000019-RA	prot_RHIMB__RMA_00000019-RA	Similar to VTG1 Vitellogenin-1 (Gallus gallus)	similar	445	0.1	VIT1_CHICK__P87498	98.2	24.16	1912	1451	1912	24.16	tr_XENTR__F6W4K0	97.08	24.27	1887	1430	1887	24.27	2	1633	1438.55	9.48142	245	similar	Low
RMA_00000020-RA	pred_RHIMB__RMA_00000020-RA	Protein of unknown function	unknown	104	0.13	NA	0	0	0	0	0	0	0	0	0	0	0	0	0	0	407	232.304	6.47053	27	unknown	Low
RMA_00000021-RA	pred_RHIMB__RMA_00000021-RA	Protein of unknown function	unknown	202	0.41	NA	0	0	0	0	0	0	0	0	0	0	0	0	0	0	609	420.84	0	0	unknown	V Low
RMA_00000022-RA	pred_RHIMB__RMA_00000022-RA	Protein of unknown function	unknown	126	0.45	NA	0	0	0	0	0	0	0	0	0	0	0	0	0	0	381	209.254	0	0	unknown	V Low
RMA_00000023-RA	pred_RHIMB__RMA_00000023-RA	Protein of unknown function	unknown	78	0.47	NA	0	0	0	0	0	0	0	0	0	0	0	0	0	0	237	90.4175	0.615715	1	unknown	V Low
RMA_00000024-RA	pred_RHIMB__RMA_00000024-RA	Protein of unknown function	unknown	103	0.46	NA	0	0	0	0	0	0	0	0	0	0	0	0	0	0	312	150.107	0	0	unknown	V Low
RMA_00000025-RA	pred_RHIMB__RMA_00000025-RA	Protein of unknown function	unknown	150	0.44	NA	0	0	0	0	0	0	0	0	0	0	0	0	0	0	453	273.857	1.21972	6	unknown	Low
RMA_00000026-RA	prot_RHIMB__RMA_00000026-RA	Similar to PTGFR Prostaglandin F2-alpha receptor (Homo sapiens)	similar	376	0.02	tr_XENTR__F6WQW4	100	99.47	378	3	378	99.47	tr_XENTR__F6WQW4	100	99.47	378	3	378	99.47	1	2333	2138.55	35.4039	1360	quality-similar	Med
RMA_00000027-RA	prot_RHIMB__RMA_00000027-RA	Similar to Gipc1 PDZ domain-containing protein GIPC1 (Rattus norvegicus)	similar	333	0.04	tr_XENTR__B1H191	100	100	331	1	331	100	tr_XENTR__B1H191	100	100	331	1	331	100	1	2048	1853.55	40.3971	1345	quality-similar	Med
RMA_00000028-RA	prot_RHIMB__RMA_00000028-RA	Similar to DNAJB4 DnaJ homolog subfamily B member 4 (Pongo abelii)	similar	338	0.03	tr_CHICK__F1NKV0	100	100	339	1	339	100	tr_XENTR__F7EID3	89.64	85.39	356	1	304	85.39	1	1615	1420.55	44.951	1147	quality-similar	Med
RMA_00000029-RA	prot_RHIMB__RMA_00000029-RA	Similar to FUBP1 Far upstream element-binding protein 1 (Homo sapiens)	similar	595	0.15	tr_XENTR__Q6P3Q5	74.12	74.58	653	1	487	74.12	tr_XENTR__Q6P3Q5	74.12	74.58	653	1	487	74.12	1	2919	2724.55	46.6695	2284	similar	Med
RMA_00000030-RA	prot_RHIMB__RMA_00000030-RA	Similar to NEXN Nexilin (Homo sapiens)	similar	684	0.11	tr_XENTR__F6S3L8	99.56	95.32	748	33	745	95.32	tr_XENTR__F6S3L8	99.56	95.32	748	33	745	95.32	1	2580	2385.55	49.7077	2130	quality-similar	Med
RMA_00000031-RA	prot_RHIMB__RMA_00000031-RA	Similar to miga1 Mitoguardin 1 (Xenopus laevis)	similar	388	0.23	tr_MONDO__H9H9P6	94.85	82.17	589	6	575	82.17	tr_XENTR__F6SNJ4	93.56	83.33	582	3	576	83.33	1	1665	1470.55	25.8567	683	similar	Med
RMA_00000032-RA	prot_RHIMB__RMA_00000032-RA	Similar to usp33 Ubiquitin carboxyl-terminal hydrolase 33 (Xenopus tropicalis)	similar	803	0.1	UBP33_XENTR__Q28CN3	100	100	892	1	892	100	UBP33_XENTR__Q28CN3	100	100	892	1	892	100	1	3684	3489.55	44.2876	2776	quality-similar	Med
RMA_00000033-RA	prot_RHIMB__RMA_00000033-RA	Similar to ZZZ3 ZZ-type zinc finger-containing protein 3 (Homo sapiens)	similar	845	0.07	tr_XENTR__F7D4N1	95.86	100	893	1	893	95.86	tr_XENTR__F7D4N1	95.86	100	893	1	893	95.86	1	2807	2612.55	41.8087	1962	quality-similar	Med
RMA_00000034-RA	prot_RHIMB__RMA_00000034-RA	Similar to AK5 Adenylate kinase isoenzyme 5 (Homo sapiens)	similar	1872	0.14	tr_XENTR__F6SUI0	23.29	92.35	562	1	519	23.29	tr_XENTR__F6SUI0	23.29	92.35	562	1	519	23.29	1	5619	5424.55	12.9719	1263.97	similar	Med
RMA_00000035-RA	pred_RHIMB__RMA_00000035-RA	Protein of unknown function	unknown	744	0.19	tr_MOUSE__F7C950	93.28	86.67	1606	26	1417	86.67	tr_XENTR__A0A1B8Y5L2	67.2	50.16	630	67	382	50.16	43	2235	2040.55	0.0282844	1.03672	unknown	V Low
RMA_00000036-RA	prot_RHIMB__RMA_00000036-RA	Similar to PIGK GPI-anchor transamidase (Pongo abelii)	similar	370	0.27	tr_XENTR__F7DCB8	98.38	97.45	392	11	392	97.45	tr_XENTR__F7DCB8	98.38	97.45	392	11	392	97.45	1	1362	1167.55	43.1047	904	similar	Med
RMA_00000037-RA	pred_RHIMB__RMA_00000037-RA	Protein of unknown function	unknown	94	0.45	NA	0	0	0	0	0	0	0	0	0	0	0	0	0	0	285	128.017	143.074	329	unknown	High
RMA_00000038-RA	prot_RHIMB__RMA_00000038-RA	Similar to ST6GALNAC5 Alpha-N-acetylgalactosaminide alpha-2,6-sialyltransferase 5 (Homo sapiens)	similar	284	0.09	tr_XENTR__F7DC83	90.14	100	289	1	289	90.14	tr_XENTR__F7DC83	90.14	100	289	1	289	90.14	1	1682	1487.55	39.7452	1062	quality-similar	Med
RMA_00000039-RA	pred_RHIMB__RMA_00000039-RA	Protein of unknown function	unknown	150	0.23	NA	0	0	0	0	0	0	0	0	0	0	0	0	0	0	453	273.857	11.6164	57.1432	unknown	Med
RMA_00000040-RA	prot_RHIMB__RMA_00000040-RA	Similar to ST6GALNAC3 Alpha-N-acetylgalactosaminide alpha-2,6-sialyltransferase 3 (Homo sapiens)	similar	619	0.21	tr_CHICK__A0A1D5PGE8	37.96	77.05	305	70	304	37.96	tr_XENTR__F6Q5S6	36.51	75.33	300	73	298	36.51	2	2114	1919.55	10.2463	353.294	similar	Med
RMA_00000041-RA	pred_RHIMB__RMA_00000041-RA	Protein of unknown function	unknown	518	0.32	tr_MOUSE__F7C950	89	35.68	1606	781	1353	35.68	tr_XENTR__A0A1B8Y5L2	61.97	48.41	630	67	371	48.41	43	1557	1362.55	0.245402	6.00618	unknown	V Low
RMA_00000042-RA	pred_RHIMB__RMA_00000042-RA	Protein of unknown function	unknown	371	0.29	NA	0	0	0	0	0	0	0	0	0	0	0	0	0	0	1262	1067.55	5.78851	111	unknown	Low
RMA_00000043-RA	prot_RHIMB__RMA_00000043-RA	Similar to Msh4 MutS protein homolog 4 (Mus musculus)	similar	786	0.19	tr_CANLF__E2RJA9	97.46	98.6	930	14	930	97.46	tr_XENTR__F7CER9	87.15	98.01	854	1	837	87.15	1	2988	2793.55	19.4104	974	quality-similar	Med
RMA_00000044-RA	prot_RHIMB__RMA_00000044-RA	Similar to RABGGTB Geranylgeranyl transferase type-2 subunit beta (Bos taurus)	similar	291	0.04	tr_XENTR__F7CEP1	100	85.34	341	51	341	85.34	tr_XENTR__F7CEP1	100	85.34	341	51	341	85.34	1	1352	1157.55	43.91	913	similar	Med
RMA_00000045-RA	prot_RHIMB__RMA_00000045-RA	Similar to ACADM Medium-chain specific acyl-CoA dehydrogenase, mitochondrial (Homo sapiens)	similar	379	0.33	ACADM_HUMAN__P11310	87.07	94.77	421	7	405	87.07	tr_XENTR__F7ER17	86.28	80.75	426	10	410	80.75	1	1140	945.55	67.7089	1150	similar	Med
RMA_00000046-RA	pred_RHIMB__RMA_00000046-RA	Protein of unknown function	unknown	401	0.19	tr_NEMVE__A7T4X7	81.55	97.81	319	5	316	81.55	tr_XENTR__A0A1B8XSU4	75.81	97.63	295	5	292	75.81	5	1206	1011.55	5.9989	109	unknown	Low
RMA_00000047-RA	pred_RHIMB__RMA_00000047-RA	Protein of unknown function	unknown	135	0.37	NA	0	0	0	0	0	0	0	0	0	0	0	0	0	0	408	233.201	1.67109	7	unknown	Low
RMA_00000048-RA	pred_RHIMB__RMA_00000048-RA	Protein of unknown function	unknown	286	0.35	tr_GORGO__G3QZE6	82.87	12.08	2244	1646	1916	12.08	tr_XENTR__A0A1B8Y3B1	95.8	44.77	679	64	367	44.77	4	861	667.924	0.666799	8	unknown	V Low
RMA_00000049-RA	pred_RHIMB__RMA_00000049-RA	Protein of unknown function	unknown	135	0.63	NA	0	0	0	0	0	0	0	0	0	0	0	0	0	0	408	233.201	0.477453	2	unknown	V Low
RMA_00000050-RA	pred_RHIMB__RMA_00000050-RA	Protein of unknown function	unknown	141	0.34	NA	0	0	0	0	0	0	0	0	0	0	0	0	0	0	512	328.617	5.42117	32	unknown	Low
RMA_00000051-RA	prot_RHIMB__RMA_00000051-RA	Similar to slc44a5 Choline transporter-like protein 5 (Xenopus tropicalis)	similar	661	0.12	CTL5_XENTR__B0JZD0	98.03	98.32	714	13	714	98.03	CTL5_XENTR__B0JZD0	98.03	98.32	714	13	714	98.03	2	3495	3300.55	39.7727	2357.98	quality-similar	Med
RMA_00000052-RA	prot_RHIMB__RMA_00000052-RA	Similar to LHX8 LIM/homeobox protein Lhx8 (Homo sapiens)	similar	374	0.08	tr_XENTR__Q28CD2	100	100	374	1	374	100	tr_XENTR__Q28CD2	100	100	374	1	374	100	1	1700	1505.55	22.889	619	quality-similar	Med
RMA_00000053-RA	pred_RHIMB__RMA_00000053-RA	Protein of unknown function	unknown	186	0.23	NA	0	0	0	0	0	0	0	0	0	0	0	0	0	0	561	374.894	3.26698	22	unknown	Low
RMA_00000054-RA	prot_RHIMB__RMA_00000054-RA	Similar to TYW3 tRNA wybutosine-synthesizing protein 3 homolog (Bos taurus)	similar	196	0.44	tr_XENTR__F7EK24	55.1	43.82	251	141	250	43.82	tr_XENTR__F7EK24	55.1	43.82	251	141	250	43.82	1	591	403.541	95.8803	695	similar	Med
RMA_00000055-RA	prot_RHIMB__RMA_00000055-RA	Similar to CRYZ Zeta-crystallin (Bos taurus)	similar	546	0.31	tr_XENTR__F7EK13	58.06	100	329	1	329	58.06	tr_XENTR__F7EK13	58.06	100	329	1	329	58.06	1	2677	2482.55	63.1491	2816	similar	Med
RMA_00000056-RA	prot_RHIMB__RMA_00000056-RA	Similar to ERICH3 Glutamate-rich protein 3 (Homo sapiens)	similar	2053	0.07	tr_XENTR__F7EK06	24.21	94.99	599	15	583	24.21	tr_XENTR__F7EK06	24.21	94.99	599	15	583	24.21	1	6209	6014.55	16.2754	1758.34	similar	Med
RMA_00000057-RA	prot_RHIMB__RMA_00000057-RA	Similar to PEG3 Paternally-expressed gene 3 protein (Bos taurus)	similar	1462	0.52	tr_NEMVE__A7S6I0	29.48	98.77	408	1	403	29.48	tr_XENTR__A0A1B8XT83	22.57	83.11	219	2	183	22.57	6	4389	4194.55	1.21655	91.6608	similar	Low
RMA_00000058-RA	prot_RHIMB__RMA_00000058-RA	Similar to TNNI3K Serine/threonine-protein kinase TNNI3K (Homo sapiens)	similar	637	0.16	tr_XENTR__F7EQZ5	100	82.28	835	149	835	82.28	tr_XENTR__F7EQZ5	100	82.28	835	149	835	82.28	1	1914	1719.55	19.4577	601	similar	Med
RMA_00000059-RA	prot_RHIMB__RMA_00000059-RA	Similar to LRRC53 Leucine-rich repeat-containing protein 53 (Macaca fascicularis)	similar	528	0.29	tr_GORGO__G3R721	61.74	26.38	1247	5	333	26.38	tr_XENTR__F6ZMC6	44.51	44.29	639	35	317	44.29	3	1587	1392.55	4.71741	118	similar	Low
RMA_00000060-RA	prot_RHIMB__RMA_00000060-RA	Similar to LRRC53 Leucine-rich repeat-containing protein 53 (Homo sapiens)	similar	683	0.22	tr_GORGO__G3R721	89.9	48.52	1247	547	1151	48.52	0	0	0	0	0	0	0	0	2052	1857.55	3.8362	128	similar	Low
RMA_00000061-RA	prot_RHIMB__RMA_00000061-RA	Similar to Sperm acrosomal protein FSA-ACR.1 (Fragment) (Vulpes vulpes)	similar	273	0.26	tr_XENTR__A0A1B8XY96	82.42	42.33	541	249	477	42.33	tr_XENTR__A0A1B8XY96	82.42	42.33	541	249	477	42.33	3	822	629.3	0.973122	11	similar	V Low
RMA_00000062-RA	pred_RHIMB__RMA_00000062-RA	Protein of unknown function	unknown	175	0.36	NA	0	0	0	0	0	0	0	0	0	0	0	0	0	0	876	682.8	7.4764	91.6967	unknown	Low
RMA_00000063-RA	prot_RHIMB__RMA_00000063-RA	Similar to Tank TRAF family member-associated NF-kappa-B activator (Mus musculus)	similar	538	0.15	tr_XENTR__F6ZSV9	87.17	97.73	484	1	473	87.17	tr_XENTR__F6ZSV9	87.17	97.73	484	1	473	87.17	3	1714	1519.55	46.8163	1277.85	similar	Med
RMA_00000064-RA	pred_RHIMB__RMA_00000064-RA	Protein of unknown function	unknown	383	0.29	tr_XENTR__A0A1B8Y7H0	56.4	77.97	286	13	235	56.4	tr_XENTR__A0A1B8Y7H0	56.4	77.97	286	13	235	56.4	454	1152	957.55	0.290697	5	unknown	V Low
RMA_00000065-RA	pred_RHIMB__RMA_00000065-RA	Protein of unknown function	unknown	111	0.47	NA	0	0	0	0	0	0	0	0	0	0	0	0	0	0	436	258.367	31.8901	148	unknown	Med
RMA_00000066-RA	prot_RHIMB__RMA_00000066-RA	Similar to RBMS1 RNA-binding motif, single-stranded-interacting protein 1 (Bos taurus)	similar	320	0.29	tr_MONDO__F7GH32	100	79.16	403	85	403	79.16	tr_XENTR__F6ZSD9	100	84.03	382	62	382	84.03	1	963	769.289	64.5517	892	similar	Med
RMA_00000067-RA	prot_RHIMB__RMA_00000067-RA	Similar to ITGB6 Integrin beta-6 (Homo sapiens)	similar	759	0.12	tr_XENTR__F6VN77	93.68	96.14	778	1	748	93.68	tr_XENTR__F6VN77	93.68	96.14	778	1	748	93.68	1	2775	2580.55	11.9301	553	quality-similar	Med
RMA_00000068-RA	pred_RHIMB__RMA_00000068-RA	Protein of unknown function	unknown	129	0.79	tr_XENTR__F6WSL3	31.01	14.6	274	170	209	14.6	tr_XENTR__F6WSL3	31.01	14.6	274	170	209	14.6	61	390	217.194	0.771948	3.01165	unknown	V Low
RMA_00000069-RA	prot_RHIMB__RMA_00000069-RA	Similar to PLA2R1 Secretory phospholipase A2 receptor (Bos taurus)	similar	798	0.39	tr_XENTR__F6PVH0	86.34	59.56	1454	222	1178	59.56	tr_XENTR__F6PVH0	86.34	59.56	1454	222	1178	59.56	1	2561	2366.55	51.33	2182	similar	Med
RMA_00000070-RA	pred_RHIMB__RMA_00000070-RA	Protein of unknown function	unknown	127	0.32	NA	0	0	0	0	0	0	0	0	0	0	0	0	0	0	384	211.893	3.07629	11.7088	unknown	Low
RMA_00000071-RA	prot_RHIMB__RMA_00000071-RA	Similar to LY75 Lymphocyte antigen 75 (Homo sapiens)	similar	1318	0.26	tr_XENTR__F6QVN1	97.34	99.82	1671	1	1668	97.34	tr_XENTR__F6QVN1	97.34	99.82	1671	1	1668	97.34	1	5287	5070.55	51.9873	4735	similar	Med
RMA_00000072-RA	pred_RHIMB__RMA_00000072-RA	Protein of unknown function	unknown	76	0.27	NA	0	0	0	0	0	0	0	0	0	0	0	0	0	0	231	85.9106	3.24008	5	unknown	Low
RMA_00000073-RA	pred_RHIMB__RMA_00000073-RA	Protein of unknown function	unknown	116	0.64	NA	0	0	0	0	0	0	0	0	0	0	0	0	0	0	351	183.167	1.21575	4	unknown	Low
RMA_00000074-RA	prot_RHIMB__RMA_00000074-RA	Similar to CD302 CD302 antigen (Trichosurus vulpecula)	similar	246	0.02	tr_XENTR__F7E0G1	81.3	86.78	242	31	240	81.3	tr_XENTR__F7E0G1	81.3	86.78	242	31	240	81.3	1	971	777.243	75.9244	1060	similar	Med
RMA_00000075-RA	prot_RHIMB__RMA_00000075-RA	Similar to MARCH7 E3 ubiquitin-protein ligase MARCH7 (Homo sapiens)	similar	807	0.05	tr_XENTR__L7N491	84.76	98.51	737	1	726	84.76	tr_XENTR__L7N491	84.76	98.51	737	1	726	84.76	1	2469	2274.55	39.7487	1624	similar	Med
RMA_00000076-RA	pred_RHIMB__RMA_00000076-RA	Protein of unknown function	unknown	146	0.26	NA	0	0	0	0	0	0	0	0	0	0	0	0	0	0	441	262.896	0.423524	2	unknown	V Low
RMA_00000077-RA	prot_RHIMB__RMA_00000077-RA	Similar to BAZ2B Bromodomain adjacent to zinc finger domain protein 2B (Homo sapiens)	similar	1057	0.05	tr_XENTR__F6QSX8	99.05	49.53	2114	1	1047	49.53	tr_XENTR__F6QSX8	99.05	49.53	2114	1	1047	49.53	1	7081	6886.55	32.8375	4062	similar	Med
RMA_00000078-RA	prot_RHIMB__RMA_00000078-RA	Similar to WDSUB1 WD repeat, SAM and U-box domain-containing protein 1 (Homo sapiens)	similar	464	0.15	tr_XENTR__F6QSC2	97.41	96.91	485	1	470	96.91	tr_XENTR__F6QSC2	97.41	96.91	485	1	470	96.91	1	2281	2086.55	31.8038	1192	quality-similar	Med
RMA_00000079-RA	prot_RHIMB__RMA_00000079-RA	Similar to TANC1 Protein TANC1 (Homo sapiens)	similar	2095	0.08	tr_XENTR__F6QS73	73.6	89.99	1789	180	1789	73.6	tr_XENTR__F6QS73	73.6	89.99	1789	180	1789	73.6	1	7481	7286.55	29.8888	3912	similar	Med
RMA_00000080-RA	prot_RHIMB__RMA_00000080-RA	Similar to dapl1-a Death-associated protein-like 1-A (Xenopus laevis)	similar	111	0.21	DAPL1_XENTR__Q28CI6	100	100	113	1	113	100	DAPL1_XENTR__Q28CI6	100	100	113	1	113	100	1	682	491.618	59.2251	523	quality-similar	Med
RMA_00000081-RA	prot_RHIMB__RMA_00000081-RA	Similar to PKP4 Plakophilin-4 (Homo sapiens)	similar	1252	0.22	tr_XENTR__F6SVH4	98.24	99.92	1197	2	1197	98.24	tr_XENTR__F6SVH4	98.24	99.92	1197	2	1197	98.24	2	3759	3564.55	35.2465	2256.78	quality-similar	Med
RMA_00000082-RA	pred_RHIMB__RMA_00000082-RA	Protein of unknown function	unknown	226	0.92	NA	0	0	0	0	0	0	0	0	0	0	0	0	0	0	792	599.672	4.38385	47.2212	unknown	Low
RMA_00000083-RA	prot_RHIMB__RMA_00000083-RA	Similar to CCDC148 Coiled-coil domain-containing protein 148 (Macaca fascicularis)	similar	407	0.4	tr_XENTR__F6SVC9	96.31	93.64	519	34	519	93.64	tr_XENTR__F6SVC9	96.31	93.64	519	34	519	93.64	1	1224	1029.55	44.2862	819	similar	Med
RMA_00000084-RA	prot_RHIMB__RMA_00000084-RA	Similar to UPP2 Uridine phosphorylase 2 (Homo sapiens)	similar	317	0.2	tr_XENTR__F6QXQ0	99.37	98.13	321	1	315	98.13	tr_XENTR__F6QXQ0	99.37	98.13	321	1	315	98.13	1	1482	1287.55	64.2993	1487.09	quality-similar	Med
RMA_00000085-RA	pred_RHIMB__RMA_00000085-RA	Protein of unknown function	unknown	131	0.26	NA	0	0	0	0	0	0	0	0	0	0	0	0	0	0	396	222.492	24.0209	96	unknown	Med
RMA_00000086-RA	prot_RHIMB__RMA_00000086-RA	Similar to ACVR1 Activin receptor type-1 (Gallus gallus)	similar	509	0.26	tr_XENTR__F6SV95	100	100	512	1	512	100	tr_XENTR__F6SV95	100	100	512	1	512	100	2	3092	2897.55	39.6946	2066	similar	Med
RMA_00000087-RA	prot_RHIMB__RMA_00000087-RA	Similar to ACVR1C Activin receptor type-1C (Homo sapiens)	similar	449	0.32	tr_XENTR__F7AVJ1	99.55	99.6	498	3	498	99.55	tr_XENTR__F7AVJ1	99.55	99.6	498	3	498	99.55	1	2385	2190.55	42.9503	1690	similar	Med
RMA_00000088-RA	pred_RHIMB__RMA_00000088-RA	Protein of unknown function	unknown	117	0.19	NA	0	0	0	0	0	0	0	0	0	0	0	0	0	0	354	185.743	0	0	unknown	V Low
RMA_00000089-RA	pred_RHIMB__RMA_00000089-RA	Protein of unknown function	unknown	100	0.64	NA	0	0	0	0	0	0	0	0	0	0	0	0	0	0	303	142.666	28.8765	74	unknown	Med
RMA_00000090-RA	prot_RHIMB__RMA_00000090-RA	Similar to Cytip Cytohesin-interacting protein (Mus musculus)	similar	441	0.07	CYTIP_MOUSE__Q91VY6	81.86	99.72	359	1	358	81.86	tr_XENTR__F7ESG2	71.88	86.65	352	48	352	71.88	2	1646	1451.55	53.771	1402	similar	Med
RMA_00000091-RA	prot_RHIMB__RMA_00000091-RA	Similar to ERMN Ermin (Homo sapiens)	similar	178	0.02	tr_LEPOC__W5MF39	78.65	31.62	389	267	389	31.62	0	0	0	0	0	0	0	0	2136	1941.55	41.2901	1440	similar	Med
RMA_00000092-RA	prot_RHIMB__RMA_00000092-RA	Similar to GALNT5 Polypeptide N-acetylgalactosaminyltransferase 5 (Homo sapiens)	similar	1048	0.03	tr_PANTR__H2QIU5	99.81	99.79	940	1	938	99.79	tr_XENTR__F6R935	45.99	93.7	508	4	479	45.99	3	4964	4769.55	19.4226	1664	quality-similar	Med
RMA_00000093-RA	prot_RHIMB__RMA_00000093-RA	Similar to GPD2 Glycerol-3-phosphate dehydrogenase, mitochondrial (Bos taurus)	similar	696	0.13	tr_XENTR__F6QX50	96.84	99.86	728	1	727	96.84	tr_XENTR__F6QX50	96.84	99.86	728	1	727	96.84	1	2856	2661.55	46.7075	2233	quality-similar	Med
RMA_00000094-RA	prot_RHIMB__RMA_00000094-RA	Similar to NR4A2 Nuclear receptor subfamily 4 group A member 2 (Bos taurus)	similar	597	0.05	tr_MONDO__F6SX93	100	100	598	1	598	100	NR4A2_XENTR__A4IIG7	100	100	591	1	591	100	2	3062	2867.55	35.4116	1824	quality-similar	Med
RMA_00000095-RA	prot_RHIMB__RMA_00000095-RA	Similar to Prkcd Protein kinase C delta type (Mus musculus)	similar	680	0.02	tr_XENTR__A0A1B8XWQ5	52.35	86.12	425	55	420	52.35	tr_XENTR__A0A1B8XWQ5	52.35	86.12	425	55	420	52.35	7	3039	2844.55	4.93647	252.231	similar	Low
RMA_00000096-RA	prot_RHIMB__RMA_00000096-RA	Similar to Gan Gigaxonin (Mus musculus)	similar	568	0.17	tr_XENTR__F6WU31	99.12	98.51	606	9	605	98.51	tr_XENTR__F6WU31	99.12	98.51	606	9	605	98.51	1	2213	2018.55	21.6778	786	quality-similar	Med
RMA_00000097-RA	prot_RHIMB__RMA_00000097-RA	Similar to cmip C-Maf-inducing protein (Xenopus laevis)	similar	887	0.22	tr_MONDO__F6VKG8	81.74	99.49	777	1	773	81.74	tr_XENTR__F7ENW6	78.02	100	736	1	736	78.02	1	2959	2764.55	39.2482	1949	similar	Med
RMA_00000098-RA	prot_RHIMB__RMA_00000098-RA	Similar to cenpn-b Centromere protein N-B (Xenopus laevis)	similar	320	0.35	CENPN_XENTR__Q5XGF1	69.38	70.98	348	1	308	69.38	CENPN_XENTR__Q5XGF1	69.38	70.98	348	1	308	69.38	1	963	769.289	49.1375	679	similar	Med
RMA_00000099-RA	prot_RHIMB__RMA_00000099-RA	Similar to CDYL2 Chromodomain Y-like protein 2 (Homo sapiens)	similar	457	0.21	tr_XENTR__F6US16	74.4	73.09	498	5	368	73.09	tr_XENTR__F6US16	74.4	73.09	498	5	368	73.09	1	1706	1511.55	35.0996	953	similar	Med
RMA_00000100-RA	prot_RHIMB__RMA_00000100-RA	Similar to DYNLRB2 Dynein light chain roadblock-type 2 (Bos taurus)	similar	95	0.25	tr_XENTR__Q28GY3	100	98.96	96	2	96	98.96	tr_XENTR__Q28GY3	100	98.96	96	2	96	98.96	1	288	130.433	103.717	243	quality-similar	High
RMA_00000101-RA	prot_RHIMB__RMA_00000101-RA	Similar to PRKCQ Protein kinase C theta type (Homo sapiens)	similar	583	0.22	tr_XENTR__F6Y827	40.14	71	331	37	271	40.14	tr_XENTR__F6Y827	40.14	71	331	37	271	40.14	8	1752	1557.55	2.11873	59.277	similar	Low
RMA_00000102-RA	pred_RHIMB__RMA_00000102-RA	Protein of unknown function	unknown	246	0.43	NA	0	0	0	0	0	0	0	0	0	0	0	0	0	0	741	549.362	0.483995	4.77603	unknown	V Low
RMA_00000103-RA	prot_RHIMB__RMA_00000103-RA	Similar to Prkcq Protein kinase C theta type (Mus musculus)	similar	654	0.03	tr_XENTR__A0A1B8XWQ5	54.43	86.12	425	55	420	54.43	tr_XENTR__A0A1B8XWQ5	54.43	86.12	425	55	420	54.43	7	2958	2763.55	7.7247	383.457	similar	Low
RMA_00000104-RA	pred_RHIMB__RMA_00000104-RA	Protein of unknown function	unknown	168	0.42	NA	0	0	0	0	0	0	0	0	0	0	0	0	0	0	507	323.94	0.383665	2.23247	unknown	V Low
RMA_00000105-RA	prot_RHIMB__RMA_00000105-RA	Similar to maf Transcription factor Maf (Xenopus tropicalis)	similar	169	0.29	MAF_XENTR__Q0V9K1	100	48.3	352	7	351	48.3	MAF_XENTR__Q0V9K1	100	48.3	352	7	351	48.3	1	510	326.744	93.5398	549	similar	Med
RMA_00000106-RA	prot_RHIMB__RMA_00000106-RA	Similar to Wwox WW domain-containing oxidoreductase (Mus musculus)	similar	174	0.77	WWOX_MOUSE__Q91WL8	32.76	13.77	414	352	408	13.77	0	0	0	0	0	0	0	0	525	340.834	28.5843	175	similar	Med
RMA_00000107-RA	pred_RHIMB__RMA_00000107-RA	Protein of unknown function	unknown	108	0.01	NA	0	0	0	0	0	0	0	0	0	0	0	0	0	0	417	241.251	19.6147	85	unknown	Med
RMA_00000108-RA	prot_RHIMB__RMA_00000108-RA	Similar to WWOX WW domain-containing oxidoreductase (Gallus gallus)	similar	465	0.11	tr_CHICK__F1NXW7	71.61	99.72	352	1	352	71.61	tr_XENTR__F6V6M2	25.38	95.17	145	1	138	25.38	1	1408	1213.55	35.4154	772	similar	Med
RMA_00000109-RA	pred_RHIMB__RMA_00000109-RA	Protein of unknown function	unknown	444	0.1	tr_DANRE__X1WHF8	83.56	97.34	413	12	413	83.56	0	0	0	0	0	0	0	0	1335	1140.55	42.4168	869	unknown	Med
RMA_00000110-RA	prot_RHIMB__RMA_00000110-RA	Similar to clec3a C-type lectin domain family 3 member A homolog (Xenopus laevis)	similar	195	0.19	tr_XENTR__F6V6G2	100	100	193	1	193	100	tr_XENTR__F6V6G2	100	100	193	1	193	100	1	676	485.775	29.3384	256	quality-similar	Med
RMA_00000111-RA	prot_RHIMB__RMA_00000111-RA	Similar to VAT1L Synaptic vesicle membrane protein VAT-1 homolog-like (Homo sapiens)	similar	393	0.23	tr_XENTR__F6V6F3	100	100	413	1	413	100	tr_XENTR__F6V6F3	100	100	413	1	413	100	1	3195	3000.55	31.0404	1673	quality-similar	Med
RMA_00000112-RA	prot_RHIMB__RMA_00000112-RA	Similar to NUDT7 Peroxisomal coenzyme A diphosphatase NUDT7 (Homo sapiens)	similar	270	0.04	tr_XENTR__F6V6C1	74.44	85.53	235	14	214	74.44	tr_XENTR__F6V6C1	74.44	85.53	235	14	214	74.44	2	1266	1071.55	48.2653	929	similar	Med
RMA_00000113-RA	prot_RHIMB__RMA_00000113-RA	Similar to ADAMTS18 A disintegrin and metalloproteinase with thrombospondin motifs 18 (Homo sapiens)	similar	1235	0.16	tr_XENTR__F6V657	87.85	96.89	1189	3	1154	87.85	tr_XENTR__F6V657	87.85	96.89	1189	3	1154	87.85	1	3708	3513.55	3.27987	207	similar	Low
RMA_00000114-RA	prot_RHIMB__RMA_00000114-RA	Similar to TY3B-I Transposon Ty3-I Gag-Pol polyprotein (Saccharomyces cerevisiae (strain ATCC 204508 / S288c))	similar	672	0.46	tr_TRICA__A0A139W938	64.73	55.17	783	345	776	55.17	tr_XENTR__F6T9R4	32.29	8.91	1963	733	907	8.91	47	2083	1888.55	0.760142	25.7864	transposon	V Low
RMA_00000115-RA	pred_RHIMB__RMA_00000115-RA	Protein of unknown function	unknown	495	0.92	NA	0	0	0	0	0	0	0	0	0	0	0	0	0	0	1488	1293.55	0.387339	9	unknown	V Low
RMA_00000116-RA	prot_RHIMB__RMA_00000116-RA	Similar to FGF9 Fibroblast growth factor 9 (Sus scrofa)	similar	214	0.14	tr_XENTR__F6ZB49	100	100	208	1	208	100	tr_XENTR__F6ZB49	100	100	208	1	208	100	1	1113	918.55	34.3647	567	quality-similar	Med
RMA_00000117-RA	prot_RHIMB__RMA_00000117-RA	Similar to MICU2 Calcium uptake protein 2, mitochondrial (Homo sapiens)	similar	431	0.25	tr_XENTR__F6SLI7	83.76	99.46	368	3	368	83.76	tr_XENTR__F6SLI7	83.76	99.46	368	3	368	83.76	1	1396	1201.55	38.8734	839	similar	Med
RMA_00000118-RA	prot_RHIMB__RMA_00000118-RA	Similar to Zdhhc20 Probable palmitoyltransferase ZDHHC20 (Mus musculus)	similar	397	0.1	tr_CHICK__A0A1D5NYY6	88.16	97.25	363	1	353	88.16	tr_XENTR__F6TC06	87.91	96.98	364	1	353	87.91	1	3499	3304.55	43.7514	2597	similar	Med
RMA_00000119-RA	prot_RHIMB__RMA_00000119-RA	Similar to ska3 Spindle and kinetochore-associated protein 3 (Xenopus laevis)	similar	466	0.26	SKA3_XENTR__B0BM16	88.63	86.63	561	1	486	86.63	SKA3_XENTR__B0BM16	88.63	86.63	561	1	486	86.63	1	1813	1618.55	30.7843	895	similar	Med
RMA_00000120-RA	pred_RHIMB__RMA_00000120-RA	Protein of unknown function	unknown	68	0.48	NA	0	0	0	0	0	0	0	0	0	0	0	0	0	0	207	68.399	12.8183	15.7488	unknown	Med
RMA_00000121-RA	pred_RHIMB__RMA_00000121-RA	Protein of unknown function	unknown	136	0.29	NA	0	0	0	0	0	0	0	0	0	0	0	0	0	0	411	235.883	3.00956	12.7517	unknown	Low
RMA_00000122-RA	prot_RHIMB__RMA_00000122-RA	Similar to SAP18 Histone deacetylase complex subunit SAP18 (Pongo abelii)	similar	153	0.05	tr_XENTR__Q28FL5	100	100	153	1	153	100	tr_XENTR__Q28FL5	100	100	153	1	153	100	1	689	498.444	49.7314	445.262	quality-similar	Med
RMA_00000123-RA	prot_RHIMB__RMA_00000123-RA	Similar to LATS2 Serine/threonine-protein kinase LATS2 (Homo sapiens)	similar	1106	0.04	tr_XENTR__F6SLE3	100	100	1081	1	1081	100	tr_XENTR__F6SLE3	100	100	1081	1	1081	100	1	4864	4669.55	22.5152	1888.5	quality-similar	Med
RMA_00000124-RA	pred_RHIMB__RMA_00000124-RA	Protein of unknown function	unknown	70	0.29	NA	0	0	0	0	0	0	0	0	0	0	0	0	0	0	289	131.24	2.54517	6	unknown	Low
RMA_00000125-RA	pred_RHIMB__RMA_00000125-RA	Protein of unknown function	unknown	85	0.27	NA	0	0	0	0	0	0	0	0	0	0	0	0	0	0	258	106.52	53.3093	102	unknown	Med
RMA_00000126-RA	prot_RHIMB__RMA_00000126-RA	Similar to xpo4 Exportin-4 (Xenopus laevis)	similar	1021	0.14	tr_MONDO__F6Z8P9	100	99.91	1154	2	1154	99.91	tr_XENTR__F7CAS1	91.09	89.01	1092	27	998	89.01	4	4161	3966.55	26.1757	1865	quality-similar	Med
RMA_00000127-RA	prot_RHIMB__RMA_00000127-RA	Similar to eef1akmt1 EEF1A lysine methyltransferase 1 (Xenopus laevis)	similar	218	0.14	tr_XENTR__A9JSB0	98.62	98.62	217	1	214	98.62	tr_XENTR__A9JSB0	98.62	98.62	217	1	214	98.62	1	871	677.838	47.9644	584	quality-similar	Med
RMA_00000128-RA	pred_RHIMB__RMA_00000128-RA	Protein of unknown function	unknown	159	0.26	NA	0	0	0	0	0	0	0	0	0	0	0	0	0	0	480	298.737	0	0	unknown	V Low
RMA_00000129-RA	prot_RHIMB__RMA_00000129-RA	Similar to IL17D Interleukin-17D (Homo sapiens)	similar	215	0.01	tr_XENTR__F7AI18	97.21	97.69	216	6	216	97.21	tr_XENTR__F7AI18	97.21	97.69	216	6	216	97.21	2	811	618.416	23.4959	261	quality-similar	Med
RMA_00000130-RA	prot_RHIMB__RMA_00000130-RA	Similar to Ift88 Intraflagellar transport protein 88 homolog (Mus musculus)	similar	766	0.16	tr_XENTR__F6W448	98.17	99.52	835	5	835	98.17	tr_XENTR__F6W448	98.17	99.52	835	5	835	98.17	1	2390	2195.55	39.3279	1551	quality-similar	Med
RMA_00000131-RA	pred_RHIMB__RMA_00000131-RA	Protein of unknown function	unknown	297	0.47	tr_CHLRE__A0A2K3CT35	61.95	10.89	3003	778	1104	10.89	tr_XENTR__F6YLL4	28.28	11.38	738	11	94	11.38	208	894	700.682	0.361376	4.54828	unknown	V Low
RMA_00000132-RA	prot_RHIMB__RMA_00000132-RA	Similar to CRYL1 Lambda-crystallin homolog (Homo sapiens)	similar	1239	0.31	tr_XENTR__F6TDU7	18.32	71.16	319	93	319	18.32	tr_XENTR__F6TDU7	18.32	71.16	319	93	319	18.32	1	3720	3525.55	13.817	875	similar	Med
RMA_00000133-RA	pred_RHIMB__RMA_00000133-RA	Protein of unknown function	unknown	763	0.17	tr_XENTR__A0A1B8XXQ9	30.93	90.08	262	21	256	30.93	tr_XENTR__A0A1B8XXQ9	30.93	90.08	262	21	256	30.93	75	3488	3293.55	0.831412	49.1868	unknown	V Low
RMA_00000134-RA	prot_RHIMB__RMA_00000134-RA	Similar to GJB6 Gap junction beta-6 protein (Gallus gallus)	similar	248	0.38	tr_XENTR__Q28ED4	100	100	248	1	248	100	tr_XENTR__Q28ED4	100	100	248	1	248	100	2	747	555.267	53.4389	533	similar	Med
RMA_00000135-RA	prot_RHIMB__RMA_00000135-RA	Similar to Gja3 Gap junction alpha-3 protein (Mus musculus)	similar	462	0.27	tr_XENTR__B0BM18	91.34	100	414	1	414	91.34	tr_XENTR__B0BM18	91.34	100	414	1	414	91.34	1	1389	1194.55	5.1731	111	similar	Low
RMA_00000136-RA	prot_RHIMB__RMA_00000136-RA	Similar to ZMYM2 Zinc finger MYM-type protein 2 (Pongo abelii)	similar	1345	0.1	tr_XENTR__K9J7N1	85.2	96.16	1327	4	1327	85.2	tr_XENTR__K9J7N1	85.2	96.16	1327	4	1327	85.2	1	5994	5799.55	37.9459	3953	similar	Med
RMA_00000137-RA	pred_RHIMB__RMA_00000137-RA	Protein of unknown function	unknown	171	0.27	NA	0	0	0	0	0	0	0	0	0	0	0	0	0	0	516	332.356	2.34507	14	unknown	Low
RMA_00000138-RA	pred_RHIMB__RMA_00000138-RA	Protein of unknown function	unknown	175	0.25	tr_XENTR__F6RBG2	68	42.11	266	7	118	42.11	tr_XENTR__F6RBG2	68	42.11	266	7	118	42.11	332	528	343.674	2.26785	14	unknown	Low
RMA_00000139-RA	prot_RHIMB__RMA_00000139-RA	Similar to LINE-1 reverse transcriptase homolog (Nycticebus coucang)	similar	422	0.46	tr_XENTR__F6ZNM9	94.79	98.48	396	7	396	94.79	tr_XENTR__F6ZNM9	94.79	98.48	396	7	396	94.79	180	1269	1074.55	1.70447	32.8991	line	Low
RMA_00000140-RA	prot_RHIMB__RMA_00000140-RA	Similar to PSPC1 Paraspeckle component 1 (Gallus gallus)	similar	1225	0.37	PSPC1_HUMAN__Q8WXF1	43.43	99.43	523	2	521	43.43	tr_XENTR__F7BKE4	42.2	75.65	653	157	650	42.2	2	3678	3483.55	18.9627	1186.56	similar	Med
RMA_00000141-RA	pred_RHIMB__RMA_00000141-RA	Protein of unknown function	unknown	180	0.26	NA	0	0	0	0	0	0	0	0	0	0	0	0	0	0	543	357.855	1.40013	9	unknown	Low
RMA_00000142-RA	pred_RHIMB__RMA_00000142-RA	Protein of unknown function	unknown	167	0.48	NA	0	0	0	0	0	0	0	0	0	0	0	0	0	0	504	321.124	0.693456	4	unknown	V Low
RMA_00000143-RA	prot_RHIMB__RMA_00000143-RA	Similar to PARP4 Poly [ADP-ribose] polymerase 4 (Homo sapiens)	similar	1419	0.32	tr_XENTR__F6TEQ8	72.94	89.7	1340	45	1246	72.94	tr_XENTR__F6TEQ8	72.94	89.7	1340	45	1246	72.94	1	7173	6978.55	38.5473	4832	similar	Med
RMA_00000144-RA	prot_RHIMB__RMA_00000144-RA	Similar to LINE-1 reverse transcriptase homolog (Nycticebus coucang)	similar	276	0.56	tr_MONDO__K7E1Q9	50.36	40.48	336	43	178	40.48	tr_XENTR__F7BEK4	36.23	7.74	1382	467	573	7.74	183	831	638.222	12.9971	149	line	Med
RMA_00000145-RA	pred_RHIMB__RMA_00000145-RA	Protein of unknown function	unknown	99	0.7	NA	0	0	0	0	0	0	0	0	0	0	0	0	0	0	300	140.218	11.514	29	unknown	Med
RMA_00000146-RA	pred_RHIMB__RMA_00000146-RA	Protein of unknown function	unknown	237	0.18	tr_XENTR__F6S2T5	50.63	44.66	262	126	242	44.66	tr_XENTR__F6S2T5	50.63	44.66	262	126	242	44.66	112	714	522.894	0.745275	7	unknown	V Low
RMA_00000147-RA	pred_RHIMB__RMA_00000147-RA	Protein of unknown function	unknown	220	0.48	tr_XENTR__F6Q4M0	80.91	38.81	487	67	255	38.81	tr_XENTR__F6Q4M0	80.91	38.81	487	67	255	38.81	128	663	473.123	4.11838	35	unknown	Low
RMA_00000148-RA	prot_RHIMB__RMA_00000148-RA	Similar to CENPJ Centromere protein J (Homo sapiens)	similar	1155	0.33	tr_GORGO__G3RF23	99.74	99.78	1338	4	1338	99.74	tr_XENTR__F7C5L4	77.14	100	967	1	967	77.14	1	4470	4275.55	27.2918	2096	similar	Med
RMA_00000149-RA	prot_RHIMB__RMA_00000149-RA	Similar to RNF17 RING finger protein 17 (Homo sapiens)	similar	1269	0.23	tr_PANTR__H2Q7A9	99.13	98.09	1620	29	1617	98.09	tr_XENTR__F6Y4L0	70.69	93.19	1160	1	1081	70.69	1	4120	3925.55	23.6411	1667	quality-similar	Med
RMA_00000150-RA	pred_RHIMB__RMA_00000150-RA	Protein of unknown function	unknown	102	0.96	NA	0	0	0	0	0	0	0	0	0	0	0	0	0	0	309	147.62	3.42877	9.09185	unknown	Low
RMA_00000151-RA	prot_RHIMB__RMA_00000151-RA	Similar to LINE-1 retrotransposable element ORF2 protein (Homo sapiens)	similar	1171	0.83	tr_XENTR__F6ZNM9	24.17	68.43	396	2	272	24.17	tr_XENTR__F6ZNM9	24.17	68.43	396	2	272	24.17	180	3516	3321.55	7.86849	469.462	line	Low
RMA_00000152-RA	pred_RHIMB__RMA_00000152-RA	Protein of unknown function	unknown	499	0.13	tr_XENTR__F7D139	17.43	52.1	167	1	87	17.43	tr_XENTR__F7D139	17.43	52.1	167	1	87	17.43	41	1500	1305.55	0.170568	4	unknown	V Low
RMA_00000153-RA	prot_RHIMB__RMA_00000153-RA	Similar to ARHGAP20 Rho GTPase-activating protein 20 (Homo sapiens)	similar	1102	0.06	tr_XENTR__F7CA82	97.19	99.83	1153	3	1153	97.19	tr_XENTR__F7CA82	97.19	99.83	1153	3	1153	97.19	1	4224	4029.55	30.9474	2240	quality-similar	Med
RMA_00000154-RA	prot_RHIMB__RMA_00000154-RA	Similar to FDX1 Adrenodoxin, mitochondrial (Fragment) (Gallus gallus)	similar	499	0.34	tr_XENTR__F7CAB2	22.24	67.66	167	55	167	22.24	tr_XENTR__F7CAB2	22.24	67.66	167	55	167	22.24	1	1646	1451.55	19.8285	517	similar	Med
RMA_00000155-RA	prot_RHIMB__RMA_00000155-RA	Similar to PRKCQ Protein kinase C theta type (Homo sapiens)	similar	456	0.25	tr_CHICK__A0A1D5NUL7	71.71	46.5	714	375	706	46.5	tr_XENTR__K9J8C1	69.96	97.31	334	5	329	69.96	8	2136	1941.55	7.30259	254.679	similar	Low
RMA_00000156-RA	prot_RHIMB__RMA_00000156-RA	Similar to LINE-1 retrotransposable element ORF2 protein (Homo sapiens)	similar	219	0.42	tr_DANRE__E7F4C8	86.76	25.47	793	222	423	25.47	tr_XENTR__F6W4X9	87.67	17.62	1169	629	834	17.62	396	660	470.202	0.473596	4	line	V Low
RMA_00000157-RA	prot_RHIMB__RMA_00000157-RA	Similar to Ackr3 Atypical chemokine receptor 3 (Rattus norvegicus)	similar	279	0.19	tr_MONDO__F7AC75	69.89	53.87	362	5	199	53.87	tr_XENTR__F6TAR6	79.21	70.83	312	1	312	70.83	1	840	647.124	62.371	725	similar	Med
RMA_00000158-RA	prot_RHIMB__RMA_00000158-RA	Similar to IQCA1 IQ and AAA domain-containing protein 1 (Homo sapiens)	similar	857	0.18	tr_XENTR__F6YE49	93.23	98.41	819	5	810	93.23	tr_XENTR__F6YE49	93.23	98.41	819	5	810	93.23	1	2901	2706.55	27.5832	1341	quality-similar	Med
RMA_00000159-RA	prot_RHIMB__RMA_00000159-RA	Similar to ASB18 Ankyrin repeat and SOCS box protein 18 (Homo sapiens)	similar	301	0.2	tr_XENTR__F6PQK3	89.7	85.99	464	63	461	85.99	tr_XENTR__F6PQK3	89.7	85.99	464	63	461	85.99	1	1570	1375.55	26.8735	664	similar	Med
RMA_00000160-RA	prot_RHIMB__RMA_00000160-RA	Similar to gbx2 Homeobox protein GBX-2 (Xenopus laevis)	similar	320	0.15	tr_XENTR__F6TY78	100	100	344	1	344	100	tr_XENTR__F6TY78	100	100	344	1	344	100	1	1512	1317.55	16.7325	396	quality-similar	Med
RMA_00000161-RA	prot_RHIMB__RMA_00000161-RA	Similar to agap1 Arf-GAP with GTPase, ANK repeat and PH domain-containing protein 1 (Xenopus laevis)	similar	1159	0.05	tr_PANTR__A0A2I3THP5	100	100	1151	1	1151	100	tr_XENTR__F6TBJ8	69.89	97.83	828	19	828	69.89	1	4157	3962.55	35.0673	2496	quality-similar	Med
RMA_00000162-RA	pred_RHIMB__RMA_00000162-RA	Protein of unknown function	unknown	439	0.16	NA	0	0	0	0	0	0	0	0	0	0	0	0	0	0	1320	1125.55	0.692461	14	unknown	V Low
RMA_00000163-RA	pred_RHIMB__RMA_00000163-RA	Protein of unknown function	unknown	200	0.67	NA	0	0	0	0	0	0	0	0	0	0	0	0	0	0	603	415.069	0.313084	2.33426	unknown	V Low
RMA_00000164-RA	prot_RHIMB__RMA_00000164-RA	Similar to agap1 Arf-GAP with GTPase, ANK repeat and PH domain-containing protein 1 (Xenopus laevis)	similar	91	0.76	tr_XENTR__F7AID3	59.34	100	54	1	54	59.34	tr_XENTR__F7AID3	59.34	100	54	1	54	59.34	1	276	120.766	95.5356	207.242	similar	Med
RMA_00000165-RA	pred_RHIMB__RMA_00000165-RA	Protein of unknown function	unknown	517	0.69	NA	0	0	0	0	0	0	0	0	0	0	0	0	0	0	1554	1359.55	7.30433	178.379	unknown	Low
RMA_00000166-RA	prot_RHIMB__RMA_00000166-RA	Similar to trub2 Probable tRNA pseudouridine synthase 2 (Xenopus tropicalis)	similar	253	0.42	TRUB2_XENTR__Q5XGG2	73.12	56.92	325	109	293	56.92	TRUB2_XENTR__Q5XGG2	73.12	56.92	325	109	293	56.92	1	1320	1125.55	44.8923	907.621	similar	Med
RMA_00000167-RA	prot_RHIMB__RMA_00000167-RA	Similar to SRPK1 SRSF protein kinase 1 (Homo sapiens)	similar	585	0.08	tr_MONDO__F6X887	100	100	660	1	660	100	tr_XENTR__F6RWX9	100	100	625	1	625	100	1	1758	1563.55	40.1989	1129	quality-similar	Med
RMA_00000168-RA	pred_RHIMB__RMA_00000168-RA	Protein of unknown function	unknown	321	0.5	NA	0	0	0	0	0	0	0	0	0	0	0	0	0	0	966	772.277	0.221022	3.06603	unknown	V Low
RMA_00000169-RA	prot_RHIMB__RMA_00000169-RA	Similar to TRPM8 Transient receptor potential cation channel subfamily M member 8 (Homo sapiens)	similar	1046	0.19	tr_CANLF__F1PET0	96.08	99.18	1104	10	1104	96.08	tr_XENTR__F6U8K3	96.94	96.67	1141	39	1141	96.67	1	4485	4290.55	36.2593	2794.48	quality-similar	Med
RMA_00000170-RA	prot_RHIMB__RMA_00000170-RA	Similar to SPP2 Secreted phosphoprotein 24 (Gallus gallus)	similar	184	0.04	tr_CANLF__E2RQP5	95.65	85.29	204	1	174	85.29	0	0	0	0	0	0	0	0	692	501.374	69.0655	622	similar	Med
RMA_00000171-RA	prot_RHIMB__RMA_00000171-RA	Similar to Arl4c ADP-ribosylation factor-like protein 4C (Mus musculus)	similar	193	0.03	tr_XENTR__Q28J03	100	100	193	1	193	100	tr_XENTR__Q28J03	100	100	193	1	193	100	1	582	394.929	64.2804	456	quality-similar	Med
RMA_00000172-RA	prot_RHIMB__RMA_00000172-RA	Similar to sh3bp4 SH3 domain-binding protein 4 (Xenopus tropicalis)	similar	963	0	SH3B4_XENTR__Q5U228	100	100	957	1	957	100	SH3B4_XENTR__Q5U228	100	100	957	1	957	100	1	4111	3916.55	31.5844	2222	quality-similar	Med
RMA_00000173-RA	prot_RHIMB__RMA_00000173-RA	Similar to Ugt1a1 UDP-glucuronosyltransferase 1-1 (Mus musculus)	similar	1676	0.24	tr_XENTR__F7CX77	43.97	96.44	534	20	534	43.97	tr_XENTR__F7CX77	43.97	96.44	534	20	534	43.97	1	5741	5546.55	33.1627	3304	similar	Med
RMA_00000174-RA	prot_RHIMB__RMA_00000174-RA	Similar to UGT1A6 UDP-glucuronosyltransferase 1-6 (Homo sapiens)	similar	293	0.47	tr_XENTR__F6R4L8	97.95	92.88	309	1	287	92.88	tr_XENTR__F6R4L8	97.95	92.88	309	1	287	92.88	2	882	688.764	65.2549	807.331	similar	Med
RMA_00000175-RA	prot_RHIMB__RMA_00000175-RA	Similar to Ugt1a1 UDP-glucuronosyltransferase 1-1 (Mus musculus)	similar	548	0.43	tr_XENTR__F6R4L8	47.08	83.5	309	24	281	47.08	tr_XENTR__F6R4L8	47.08	83.5	309	24	281	47.08	2	1727	1532.55	8.19767	225.669	similar	Low
RMA_00000176-RA	prot_RHIMB__RMA_00000176-RA	Similar to tpa-1 Protein kinase C-like 1 (Caenorhabditis elegans)	similar	184	0.5	tr_XENTR__F6VCI9	57.61	34.64	306	17	122	34.64	tr_XENTR__F6VCI9	57.61	34.64	306	17	122	34.64	7	555	369.199	24.962	165.542	similar	Med
RMA_00000177-RA	prot_RHIMB__RMA_00000177-RA	Similar to Usp40 Ubiquitin carboxyl-terminal hydrolase 40 (Mus musculus)	similar	713	0.29	tr_XENTR__F6UFJ3	92.15	63.56	1224	1	935	63.56	tr_XENTR__F6UFJ3	92.15	63.56	1224	1	935	63.56	1	3920	3725.55	36.8222	2464.16	similar	Med
RMA_00000178-RA	prot_RHIMB__RMA_00000178-RA	Similar to ag2 Anterior gradient protein 2 (Xenopus laevis)	similar	187	0.33	AG1_XENTR__Q6NVS9	100	100	187	1	187	100	AG1_XENTR__Q6NVS9	100	100	187	1	187	100	1	564	377.756	60.7181	412	similar	Med
RMA_00000179-RA	pred_RHIMB__RMA_00000179-RA	Protein of unknown function	unknown	289	0.38	tr_XENTR__F6YR55	99.31	38.27	716	443	716	38.27	tr_XENTR__F6YR55	99.31	38.27	716	443	716	38.27	13	870	676.845	2.71443	33.0017	unknown	Low
RMA_00000180-RA	prot_RHIMB__RMA_00000180-RA	Similar to ZMYM1 Zinc finger MYM-type protein 1 (Homo sapiens)	similar	550	0.28	tr_XENTR__F7ANP8	38.55	29.49	719	229	440	29.49	tr_XENTR__F7ANP8	38.55	29.49	719	229	440	29.49	8	1653	1458.55	3.96958	104	similar	Low
RMA_00000181-RA	prot_RHIMB__RMA_00000181-RA	Similar to Traf3ip1 TRAF3-interacting protein 1 (Rattus norvegicus)	similar	605	0.22	tr_CHICK__E1BRS6	99.83	97.14	665	19	664	97.14	tr_XENTR__F6PY07	98.51	99.18	611	1	606	98.51	1	2952	2757.55	31.3531	1553	quality-similar	Med
RMA_00000182-RA	prot_RHIMB__RMA_00000182-RA	Similar to ASB1 Ankyrin repeat and SOCS box protein 1 (Homo sapiens)	similar	322	0.39	tr_XENTR__F6TQ54	91.93	99.37	319	1	317	91.93	tr_XENTR__F6TQ54	91.93	99.37	319	1	317	91.93	2	1089	894.55	47.5468	764	similar	Med
RMA_00000183-RA	pred_RHIMB__RMA_00000183-RA	Protein of unknown function	unknown	401	0.42	tr_XENTR__F6TQ54	17.71	31.35	319	49	148	17.71	tr_XENTR__F6TQ54	17.71	31.35	319	49	148	17.71	2	1206	1011.55	4.87536	88.5853	unknown	Low
RMA_00000184-RA	prot_RHIMB__RMA_00000184-RA	Similar to hlh-13 Helix-loop-helix protein 13 (Caenorhabditis elegans)	similar	205	0.17	tr_LEPOC__W5MRS8	82.44	94.15	205	6	198	82.44	tr_XENTR__F7EMS8	28.78	21.85	270	121	179	21.85	2	618	429.51	2.72194	21	similar	Low
RMA_00000185-RA	prot_RHIMB__RMA_00000185-RA	Similar to HDAC4 Histone deacetylase 4 (Gallus gallus)	similar	784	0.1	tr_XENTR__F6TPS9	58.04	53.12	1073	1	570	53.12	tr_XENTR__F6TPS9	58.04	53.12	1073	1	570	53.12	1	6664	6469.55	33.801	3928	similar	Med
RMA_00000186-RA	prot_RHIMB__RMA_00000186-RA	Similar to NDUFA10 NADH dehydrogenase [ubiquinone] 1 alpha subcomplex subunit 10, mitochondrial (Homo sapiens)	similar	280	0.26	tr_XENTR__F7E6H3	100	89.97	389	40	389	89.97	tr_XENTR__F7E6H3	100	89.97	389	40	389	89.97	1	1104	909.55	57.2291	935	similar	Med
RMA_00000187-RA	pred_RHIMB__RMA_00000187-RA	Protein of unknown function	unknown	143	0.35	NA	0	0	0	0	0	0	0	0	0	0	0	0	0	0	432	254.732	3.71534	17	unknown	Low
RMA_00000188-RA	prot_RHIMB__RMA_00000188-RA	Similar to Prkcq Protein kinase C theta type (Rattus norvegicus)	similar	380	0.08	tr_XENTR__F6TE85	72.63	96.84	285	10	285	72.63	tr_XENTR__F6TE85	72.63	96.84	285	10	285	72.63	4	1931	1736.55	21.5282	671.525	similar	Med
RMA_00000189-RA	prot_RHIMB__RMA_00000189-RA	Similar to DIP2A Disco-interacting protein 2 homolog A (Homo sapiens)	similar	1021	0.1	tr_XENTR__A0JM39	100	69.87	1573	1	1099	69.87	tr_XENTR__A0JM39	100	69.87	1573	1	1099	69.87	1	8144	7949.55	36.0852	5152.75	similar	Med
RMA_00000190-RA	prot_RHIMB__RMA_00000190-RA	Similar to prmt2 Protein arginine N-methyltransferase 2 (Xenopus tropicalis)	similar	666	0.15	ANM2_XENTR__B3DLB3	54.95	83.6	433	54	415	54.95	ANM2_XENTR__B3DLB3	54.95	83.6	433	54	415	54.95	1	2001	1806.55	9.77643	317.247	similar	Low
RMA_00000191-RA	prot_RHIMB__RMA_00000191-RA	Similar to PCNT Pericentrin (Homo sapiens)	similar	4371	0.13	tr_LEPOC__W5MTC6	99.59	99.69	4455	2	4442	99.59	tr_XENTR__F6RDP8	99.57	100	2950	1	2950	99.57	1	13498	13303.6	29.1088	6956	quality-similar	Med
RMA_00000192-RA	pred_RHIMB__RMA_00000192-RA	Protein of unknown function	unknown	83	0.13	NA	0	0	0	0	0	0	0	0	0	0	0	0	0	0	252	101.896	2.78574	5.09878	unknown	Low
RMA_00000193-RA	pred_RHIMB__RMA_00000193-RA	Protein of unknown function	unknown	121	0.58	NA	0	0	0	0	0	0	0	0	0	0	0	0	0	0	366	196.131	10.6053	37.3627	unknown	Med
RMA_00000194-RA	prot_RHIMB__RMA_00000194-RA	Similar to C21orf58 Uncharacterized protein C21orf58 (Homo sapiens)	similar	246	0.13	tr_XENTR__F7DEW3	93.5	86.65	337	40	331	86.65	tr_XENTR__F7DEW3	93.5	86.65	337	40	331	86.65	1	1023	828.55	34.6707	516	similar	Med
RMA_00000195-RA	prot_RHIMB__RMA_00000195-RA	Similar to Lss Lanosterol synthase (Rattus norvegicus)	similar	654	0.15	tr_XENTR__F6ZMF7	93.12	89.75	722	2	649	89.75	tr_XENTR__F6ZMF7	93.12	89.75	722	2	649	89.75	1	2222	2027.55	39.2093	1428	similar	Med
RMA_00000196-RA	prot_RHIMB__RMA_00000196-RA	Similar to YBEY Putative ribonuclease (Homo sapiens)	similar	138	0.14	tr_GORGO__A0A2I2YQQ5	97.83	98.2	167	1	164	97.83	0	0	0	0	0	0	0	0	417	241.251	87.2277	378	quality-similar	Med
RMA_00000197-RA	prot_RHIMB__RMA_00000197-RA	Similar to MCM3AP Germinal-center associated nuclear protein (Homo sapiens)	similar	2172	0.19	GANP_HUMAN__O60318	78.73	98.89	1980	20	1977	78.73	tr_XENTR__F7DJN4	97.51	99.95	1966	1	1965	97.51	1	6971	6776.55	40.0429	4874.19	similar	Med
RMA_00000198-RA	pred_RHIMB__RMA_00000198-RA	Protein of unknown function	unknown	201	0.59	NA	0	0	0	0	0	0	0	0	0	0	0	0	0	0	606	417.952	7.02204	52.7178	unknown	Low
RMA_00000199-RA	pred_RHIMB__RMA_00000199-RA	Protein of unknown function	unknown	83	0.33	NA	0	0	0	0	0	0	0	0	0	0	0	0	0	0	252	101.896	23.7185	43.4123	unknown	Med
RMA_00000200-RA	pred_RHIMB__RMA_00000200-RA	Protein of unknown function	unknown	382	0.81	NA	0	0	0	0	0	0	0	0	0	0	0	0	0	0	1201	1006.55	5.83194	105.443	unknown	Low
RMA_00000201-RA	prot_RHIMB__RMA_00000201-RA	Similar to FTCD Formimidoyltransferase-cyclodeaminase (Gallus gallus)	similar	416	0.25	tr_XENTR__F7DJS4	100	100	540	1	540	100	tr_XENTR__F7DJS4	100	100	540	1	540	100	1	1516	1321.55	76.5767	1817.81	quality-similar	Med
RMA_00000202-RA	pred_RHIMB__RMA_00000202-RA	Protein of unknown function	unknown	151	0.01	NA	0	0	0	0	0	0	0	0	0	0	0	0	0	0	804	611.517	40.2389	442	unknown	Med
RMA_00000203-RA	pred_RHIMB__RMA_00000203-RA	Protein of unknown function	unknown	147	0.37	NA	0	0	0	0	0	0	0	0	0	0	0	0	0	0	444	265.625	0.209586	1	unknown	V Low
RMA_00000204-RA	prot_RHIMB__RMA_00000204-RA	Similar to GPR139 Probable G-protein coupled receptor 139 (Homo sapiens)	similar	206	0.22	tr_MONDO__F7G4C1	76.21	43.87	351	198	351	43.87	tr_XENTR__F6SCA6	64.56	40.51	311	186	311	40.51	4	621	432.413	20.4706	159	similar	Med
RMA_00000205-RA	prot_RHIMB__RMA_00000205-RA	Similar to GPRC5B G-protein coupled receptor family C group 5 member B (Homo sapiens)	similar	423	0.08	tr_XENTR__F6XBT1	87.71	93.92	395	9	379	87.71	tr_XENTR__F6XBT1	87.71	93.92	395	9	379	87.71	1	2227	2032.55	25.5	931	similar	Med
RMA_00000206-RA	prot_RHIMB__RMA_00000206-RA	Similar to IQCK IQ domain-containing protein K (Homo sapiens)	similar	189	0.14	tr_CHICK__A0A1L1RR86	82.54	53.91	230	99	222	53.91	0	0	0	0	0	0	0	0	623	434.339	38.9652	304	similar	Med
RMA_00000207-RA	prot_RHIMB__RMA_00000207-RA	Similar to KNOP1 Lysine-rich nucleolar protein 1 (Homo sapiens)	similar	495	0.03	tr_DANRE__B8A4H3	96.36	98.53	475	8	475	96.36	tr_XENTR__F7CWD4	76.57	46.87	958	378	826	46.87	24	1783	1588.55	48.0473	1371	quality-similar	Med
RMA_00000208-RA	prot_RHIMB__RMA_00000208-RA	Similar to UPF0505 protein C16orf62 homolog (Mus musculus)	similar	1730	0.25	tr_CANLF__F1PGW5	45.2	96.66	959	7	933	45.2	tr_XENTR__F6W9V8	45.61	97.4	963	8	945	45.61	1	5193	4998.55	38.0569	3417	similar	Med
RMA_00000209-RA	pred_RHIMB__RMA_00000209-RA	Protein of unknown function	unknown	219	0.31	NA	0	0	0	0	0	0	0	0	0	0	0	0	0	0	852	659.029	4.74104	56.1236	unknown	Low
RMA_00000210-RA	prot_RHIMB__RMA_00000210-RA	Similar to GDE1 Glycerophosphodiester phosphodiesterase 1 (Bos taurus)	similar	300	0.1	tr_MONDO__F7FE75	99.67	99.4	331	3	331	99.4	tr_XENTR__F6W9P3	74.67	98.8	251	4	251	74.67	1	1079	884.55	50.5388	803	quality-similar	Med
RMA_00000211-RA	prot_RHIMB__RMA_00000211-RA	Similar to Cyth3 Cytohesin-3 (Mus musculus)	similar	389	0.09	tr_XENTR__A0JLZ9	89.97	98.48	394	7	394	89.97	tr_XENTR__A0JLZ9	89.97	98.48	394	7	394	89.97	3	3911	3716.55	26.1389	1745	similar	Med
RMA_00000212-RA	prot_RHIMB__RMA_00000212-RA	Similar to mcm5-a DNA replication licensing factor mcm5-A (Xenopus laevis)	similar	688	0.09	MCM5_XENTR__Q561P5	100	100	735	1	735	100	MCM5_XENTR__Q561P5	100	100	735	1	735	100	1	2425	2230.55	37.5877	1506	quality-similar	Med
RMA_00000213-RA	prot_RHIMB__RMA_00000213-RA	Similar to SMIM10L2B Small integral membrane protein 10-like protein 2B (Homo sapiens)	similar	104	0.65	tr_PANTR__A0A2I3T5Q1	58.65	87.14	70	3	63	58.65	0	0	0	0	0	0	0	0	315	152.615	87.1834	239	similar	Med
RMA_00000214-RA	prot_RHIMB__RMA_00000214-RA	Similar to Uncharacterized protein in mobD 3'region (Pantoea stewartii subsp. stewartii)	similar	189	0.44	tr_LEPOC__W5MIC9	96.3	80.67	300	36	277	80.67	tr_XENTR__A0A1B8XYL9	86.24	78.22	349	67	339	78.22	19	570	383.453	0.435554	3	similar	V Low
RMA_00000215-RA	pred_RHIMB__RMA_00000215-RA	Protein of unknown function	unknown	73	0.53	NA	0	0	0	0	0	0	0	0	0	0	0	0	0	0	222	79.2048	21.7893	31	unknown	Med
RMA_00000216-RA	prot_RHIMB__RMA_00000216-RA	Similar to Pol LINE-1 retrotransposable element ORF2 protein (Mus musculus)	similar	172	0.44	tr_XENTR__F7A5D5	62.21	61.14	175	56	162	61.14	tr_XENTR__F7A5D5	62.21	61.14	175	56	162	61.14	51	519	335.188	2.65744	16	line	Low
RMA_00000217-RA	prot_RHIMB__RMA_00000217-RA	Similar to LINE-1 reverse transcriptase homolog (Nycticebus coucang)	similar	375	0.34	tr_XENTR__F6XAS5	78.93	24.18	1187	714	1187	24.18	tr_XENTR__F6XAS5	78.93	24.18	1187	714	1187	24.18	201	1128	933.55	1.7166	28.7855	line	Low
RMA_00000218-RA	prot_RHIMB__RMA_00000218-RA	Similar to Rac1 Ras-related C3 botulinum toxin substrate 1 (Rattus norvegicus)	similar	626	0.25	tr_GORGO__A0A2I2YGX5	27.32	100	211	1	211	27.32	tr_XENTR__Q6GL60	27.32	100	192	1	192	27.32	1	1881	1686.55	46.9059	1421	similar	Med
RMA_00000219-RA	pred_RHIMB__RMA_00000219-RA	Protein of unknown function	unknown	86	0.31	NA	0	0	0	0	0	0	0	0	0	0	0	0	0	0	288	130.433	321.395	753	unknown	High
RMA_00000220-RA	prot_RHIMB__RMA_00000220-RA	Similar to DAGLB Sn1-specific diacylglycerol lipase beta (Homo sapiens)	similar	630	0.16	tr_XENTR__F6S8H4	100	100	676	1	676	100	tr_XENTR__F6S8H4	100	100	676	1	676	100	1	2704	2509.55	58.5209	2638	quality-similar	Med
RMA_00000221-RA	prot_RHIMB__RMA_00000221-RA	Similar to kdelr2 ER lumen protein-retaining receptor 2 (Xenopus tropicalis)	similar	271	0.09	tr_MONDO__F7ETG7	72.69	92.92	212	1	197	72.69	ERD22_XENTR__Q6P257	72.69	92.92	212	1	197	72.69	1	981	787.206	47.6654	674	similar	Med
RMA_00000222-RA	prot_RHIMB__RMA_00000222-RA	Similar to Otoa Otoancorin (Mus musculus)	similar	1041	0.15	tr_XENTR__F7CSB2	95.2	90.71	1173	104	1167	90.71	tr_XENTR__F7CSB2	95.2	90.71	1173	104	1167	90.71	1	3289	3094.55	5.1092	284	quality-similar	Low
RMA_00000223-RA	prot_RHIMB__RMA_00000223-RA	Similar to METTL9 Methyltransferase-like protein 9 (Gallus gallus)	similar	392	0.04	tr_XENTR__F7CVL8	80.36	100	318	1	318	80.36	tr_XENTR__F7CVL8	80.36	100	318	1	318	80.36	1	1604	1409.55	35.7438	905	similar	Med
RMA_00000224-RA	prot_RHIMB__RMA_00000224-RA	Similar to IGSF6 Immunoglobulin superfamily member 6 (Homo sapiens)	similar	247	0.03	tr_BOVIN__E1BGP0	80.57	84.39	237	28	227	80.57	0	0	0	0	0	0	0	0	965	771.281	34.2857	475	similar	Med
RMA_00000225-RA	prot_RHIMB__RMA_00000225-RA	Similar to MFSD13A Transmembrane protein 180 (Gallus gallus)	similar	447	0.01	tr_XENTR__F6R4U1	98.88	99.78	460	2	460	98.88	tr_XENTR__F6R4U1	98.88	99.78	460	2	460	98.88	1	5016	4821.55	29.7251	2574.41	quality-similar	Med
RMA_00000226-RA	prot_RHIMB__RMA_00000226-RA	Similar to CDR2 Cerebellar degeneration-related protein 2 (Homo sapiens)	similar	469	0.05	tr_XENTR__Q6GL55	100	100	445	1	445	100	tr_XENTR__Q6GL55	100	100	445	1	445	100	1	2530	2335.55	27.6027	1158	quality-similar	Med
RMA_00000227-RA	prot_RHIMB__RMA_00000227-RA	Similar to Polr3e DNA-directed RNA polymerase III subunit RPC5 (Mus musculus)	similar	526	0.16	tr_XENTR__F7C0U9	75.1	56.32	696	305	696	56.32	tr_XENTR__F7C0U9	75.1	56.32	696	305	696	56.32	1	4482	4287.55	51.8589	3993.93	similar	Med
RMA_00000228-RA	pred_RHIMB__RMA_00000228-RA	Protein of unknown function	unknown	130	0.79	NA	0	0	0	0	0	0	0	0	0	0	0	0	0	0	393	219.85	2.47052	9.75625	unknown	Low
RMA_00000229-RA	prot_RHIMB__RMA_00000229-RA	Similar to EEF2K Eukaryotic elongation factor 2 kinase (Homo sapiens)	similar	737	0.24	tr_XENTR__F7C015	100	100	723	1	723	100	tr_XENTR__F7C015	100	100	723	1	723	100	1	2630	2418.55	49.2585	2139.95	quality-similar	Med
RMA_00000230-RA	prot_RHIMB__RMA_00000230-RA	Similar to SDR42E2 Putative short-chain dehydrogenase/reductase family 42E member 2 (Homo sapiens)	similar	393	0.14	tr_CHICK__R4GKC3	82.44	91.54	402	31	398	82.44	tr_XENTR__F6YJ51	58.52	96.64	238	9	238	58.52	1	1236	1041.55	7.42962	139	similar	Low
RMA_00000231-RA	pred_RHIMB__RMA_00000231-RA	Protein of unknown function	unknown	59	0.28	NA	0	0	0	0	0	0	0	0	0	0	0	0	0	0	492	309.902	0.179642	1	unknown	V Low
RMA_00000232-RA	prot_RHIMB__RMA_00000232-RA	Similar to VWA3A von Willebrand factor A domain-containing protein 3A (Homo sapiens)	similar	921	0.27	tr_XENTR__F6YBI9	92.51	100	1127	1	1127	92.51	tr_XENTR__F6YBI9	92.51	100	1127	1	1127	92.51	1	3133	2938.55	26.277	1387	similar	Med
RMA_00000233-RA	pred_RHIMB__RMA_00000233-RA	Protein of unknown function	unknown	124	0.39	NA	0	0	0	0	0	0	0	0	0	0	0	0	0	0	375	204.002	11.0209	40.3849	unknown	Med
RMA_00000234-RA	prot_RHIMB__RMA_00000234-RA	Similar to Uncharacterized protein C16orf52 homolog B (Xenopus laevis)	similar	167	0.02	MOSMO_HUMAN__Q8NHV5	100	100	167	1	167	100	tr_XENTR__F6QTG3	100	100	166	1	166	100	1	664	474.098	32.9967	281	quality-similar	Med
RMA_00000235-RA	prot_RHIMB__RMA_00000235-RA	Similar to UQCRC2 Cytochrome b-c1 complex subunit 2, mitochondrial (Bos taurus)	similar	373	0.19	tr_XENTR__F6YTK8	100	97.56	451	12	451	97.56	tr_XENTR__F6YTK8	100	97.56	451	12	451	97.56	1	1122	927.55	75.565	1259	quality-similar	Med
RMA_00000236-RA	prot_RHIMB__RMA_00000236-RA	Similar to Crym Ketimine reductase mu-crystallin (Rattus norvegicus)	similar	308	0.11	tr_XENTR__F6YT98	83.77	99.05	315	1	312	83.77	tr_XENTR__F6YT98	83.77	99.05	315	1	312	83.77	1	1217	1022.55	47.4205	871	similar	Med
RMA_00000237-RA	prot_RHIMB__RMA_00000237-RA	Similar to ANKS4B Ankyrin repeat and SAM domain-containing protein 4B (Homo sapiens)	similar	383	0.23	tr_XENTR__F6ZXX5	100	100	406	1	406	100	tr_XENTR__F6ZXX5	100	100	406	1	406	100	1	1152	957.55	21.686	373	quality-similar	Med
RMA_00000238-RA	prot_RHIMB__RMA_00000238-RA	Similar to ZP2 Zona pellucida sperm-binding protein 2 (Macaca radiata)	similar	816	0.19	tr_XENTR__F6Y5L3	80.02	95.07	689	21	675	80.02	tr_XENTR__F6Y5L3	80.02	95.07	689	21	675	80.02	1	2472	2277.55	19.897	814	similar	Med
RMA_00000239-RA	pred_RHIMB__RMA_00000239-RA	Protein of unknown function	unknown	268	0.4	NA	0	0	0	0	0	0	0	0	0	0	0	0	0	0	807	614.471	1.35162	14.9184	unknown	Low
RMA_00000240-RA	pred_RHIMB__RMA_00000240-RA	Protein of unknown function	unknown	86	0.47	NA	0	0	0	0	0	0	0	0	0	0	0	0	0	0	261	108.876	0.870884	1.70317	unknown	V Low
RMA_00000241-RA	prot_RHIMB__RMA_00000241-RA	Similar to DNAH3 Dynein heavy chain 3, axonemal (Homo sapiens)	similar	3489	0.13	tr_XENTR__F7AR91	98.6	85.37	4060	1	3466	85.37	tr_XENTR__F7AR91	98.6	85.37	4060	1	3466	85.37	2	10800	10605.6	13.4801	2568	similar	Med
RMA_00000242-RA	pred_RHIMB__RMA_00000242-RA	Protein of unknown function	unknown	183	0.52	tr_MONDO__K7E328	32.79	73.91	92	22	89	32.79	tr_XENTR__F7BRC8	34.97	13.42	544	29	101	13.42	9	552	366.372	1.17539	7.73519	unknown	Low
RMA_00000243-RA	prot_RHIMB__RMA_00000243-RA	Similar to lyrm1 LYR motif-containing protein 1 (Xenopus laevis)	similar	109	0.2	tr_XENTR__F6XBD6	100	100	122	1	122	100	tr_XENTR__F6XBD6	100	100	122	1	122	100	1	330	165.205	115.586	343	quality-similar	High
RMA_00000244-RA	prot_RHIMB__RMA_00000244-RA	Similar to dcun1d3 DCN1-like protein 3 (Xenopus laevis)	similar	348	0.08	DCNL3_XENTR__A4IHK8	87.36	100	303	1	303	87.36	DCNL3_XENTR__A4IHK8	87.36	100	303	1	303	87.36	1	1420	1225.55	24.8933	548	similar	Med
RMA_00000245-RA	prot_RHIMB__RMA_00000245-RA	Similar to REXO5 RNA exonuclease 5 (Bos taurus)	similar	835	0.22	tr_XENTR__F6XAT5	83.83	95.61	729	7	703	83.83	tr_XENTR__F6XAT5	83.83	95.61	729	7	703	83.83	1	2508	2313.55	37.9236	1576	similar	Med
RMA_00000246-RA	prot_RHIMB__RMA_00000246-RA	Similar to eri2 ERI1 exoribonuclease 2 (Xenopus laevis)	similar	606	0.27	tr_XENTR__F6R566	100	100	672	1	672	100	tr_XENTR__F6R566	100	100	672	1	672	100	1	1821	1626.55	22.2816	651	similar	Med
RMA_00000247-RA	pred_RHIMB__RMA_00000247-RA	Protein of unknown function	unknown	111	0.78	NA	0	0	0	0	0	0	0	0	0	0	0	0	0	0	336	170.316	133.036	407	unknown	High
RMA_00000248-RA	prot_RHIMB__RMA_00000248-RA	Similar to BEGAIN Brain-enriched guanylate kinase-associated protein (Homo sapiens)	similar	505	0.06	tr_XENTR__F7B1I5	98.22	81.53	601	112	601	81.53	tr_XENTR__F7B1I5	98.22	81.53	601	112	601	81.53	1	1518	1323.55	37.0568	881	similar	Med
RMA_00000249-RA	prot_RHIMB__RMA_00000249-RA	Similar to WDR25 WD repeat-containing protein 25 (Homo sapiens)	similar	375	0.22	tr_MONDO__F7ACJ0	80.8	69.29	547	169	547	69.29	tr_XENTR__A9JTX3	47.2	100	209	1	209	47.2	1	1489	1294.55	59.7762	1390	similar	Med
RMA_00000250-RA	prot_RHIMB__RMA_00000250-RA	Similar to WARS Tryptophan--tRNA ligase, cytoplasmic (Bos taurus)	similar	196	0.07	tr_XENTR__F6ZTC7	97.45	37.61	476	8	186	37.61	tr_XENTR__F6ZTC7	97.45	37.61	476	8	186	37.61	1	2815	2620.55	73.158	3443.68	similar	Med
RMA_00000251-RA	prot_RHIMB__RMA_00000251-RA	Similar to PKDCC Extracellular tyrosine-protein kinase PKDCC (Homo sapiens)	similar	433	0.14	tr_XENTR__F7EA01	79.68	90.55	402	33	396	79.68	tr_XENTR__F7EA01	79.68	90.55	402	33	396	79.68	1	1302	1107.55	0.854511	17	similar	V Low
RMA_00000252-RA	prot_RHIMB__RMA_00000252-RA	Similar to CYP46A1 Cholesterol 24-hydroxylase (Homo sapiens)	similar	121	0.23	tr_XENTR__Q501K6	90.91	23.81	504	3	122	23.81	tr_XENTR__Q501K6	90.91	23.81	504	3	122	23.81	4	1695	1500.55	38.9557	1050	similar	Med
RMA_00000253-RA	prot_RHIMB__RMA_00000253-RA	Similar to EML1 Echinoderm microtubule-associated protein-like 1 (Homo sapiens)	similar	754	0.14	EMAL1_HUMAN__O00423	100	100	815	1	815	100	tr_XENTR__F7EAB8	97.21	98.18	824	16	824	97.21	1	3559	3364.55	49.0437	2964	quality-similar	Med
RMA_00000254-RA	prot_RHIMB__RMA_00000254-RA	Similar to evl Ena/VASP-like protein (Xenopus laevis)	similar	668	0.09	tr_XENTR__F6V1N0	99.1	95.23	671	2	640	95.23	tr_XENTR__F6V1N0	99.1	95.23	671	2	640	95.23	1	2164	1969.55	48.6459	1721	quality-similar	Med
RMA_00000255-RA	prot_RHIMB__RMA_00000255-RA	Similar to Degs2 Sphingolipid delta(4)-desaturase/C4-monooxygenase DES2 (Rattus norvegicus)	similar	286	0.14	tr_XENTR__F6VSB8	99.3	88.2	322	37	320	88.2	tr_XENTR__F6VSB8	99.3	88.2	322	37	320	88.2	1	1082	887.55	41.6266	663.638	similar	Med
RMA_00000256-RA	prot_RHIMB__RMA_00000256-RA	Similar to YY1 Transcriptional repressor protein YY1 (Homo sapiens)	similar	360	0.15	tr_XENTR__F6VSC6	100	99.47	374	3	374	99.47	tr_XENTR__F6VSC6	100	99.47	374	3	374	99.47	1	1688	1493.55	39.4872	1059.36	quality-similar	Med
RMA_00000257-RA	prot_RHIMB__RMA_00000257-RA	Similar to Slc25a29 Mitochondrial basic amino acids transporter (Rattus norvegicus)	similar	302	0.19	tr_CHICK__E1C3I5	100	100	301	1	301	100	tr_XENTR__F6VSP2	96.36	97.32	298	9	298	96.36	1	1799	1604.55	44.0639	1270	quality-similar	Med
RMA_00000258-RA	pred_RHIMB__RMA_00000258-RA	Protein of unknown function	unknown	333	0.62	NA	0	0	0	0	0	0	0	0	0	0	0	0	0	0	1002	807.55	28.7782	417.447	unknown	Med
RMA_00000259-RA	prot_RHIMB__RMA_00000259-RA	Similar to Slc25a47 Solute carrier family 25 member 47 (Rattus norvegicus)	similar	293	0.17	tr_XENTR__F6VSR1	99.66	99.32	294	2	293	99.32	tr_XENTR__F6VSR1	99.66	99.32	294	2	293	99.32	1	1666	1471.55	73.0532	1931	quality-similar	Med
RMA_00000260-RA	prot_RHIMB__RMA_00000260-RA	Similar to Psmc6 26S proteasome regulatory subunit 10B (Mus musculus)	similar	436	0.16	tr_RAT__G3V6W6	88.53	100	403	1	403	88.53	tr_XENTR__F6WV97	88.53	100	404	1	404	88.53	1	1772	1577.55	42.136	1194	similar	Med
RMA_00000261-RA	prot_RHIMB__RMA_00000261-RA	Similar to styx-a Serine/threonine/tyrosine-interacting protein A (Xenopus laevis)	similar	207	0.12	tr_MONDO__K7DZM6	100	100	223	1	223	100	tr_XENTR__F6W928	88.89	100	200	1	200	88.89	1	993	799.169	51.8282	744	quality-similar	Med
RMA_00000262-RA	prot_RHIMB__RMA_00000262-RA	Similar to GNPNAT1 Glucosamine 6-phosphate N-acetyltransferase (Pongo abelii)	similar	163	0.08	tr_LEPOC__W5N2K4	100	96.84	190	7	190	96.84	tr_XENTR__F6TP05	100	96.86	191	7	191	96.86	1	1012	817.55	38.1611	560.407	quality-similar	Med
RMA_00000263-RA	pred_RHIMB__RMA_00000263-RA	Protein of unknown function	unknown	194	0.14	NA	0	0	0	0	0	0	0	0	0	0	0	0	0	0	585	397.799	3.44183	24.5935	unknown	Low
RMA_00000264-RA	prot_RHIMB__RMA_00000264-RA	Similar to FERMT2 Fermitin family homolog 2 (Homo sapiens)	similar	688	0.19	tr_XENTR__F6U9H8	93.46	100	684	1	684	93.46	tr_XENTR__F6U9H8	93.46	100	684	1	684	93.46	1	2520	2325.55	44.1675	1845	quality-similar	Med
RMA_00000265-RA	pred_RHIMB__RMA_00000265-RA	Protein of unknown function	unknown	109	0.13	NA	0	0	0	0	0	0	0	0	0	0	0	0	0	0	330	165.205	28.6437	85	unknown	Med
RMA_00000266-RA	prot_RHIMB__RMA_00000266-RA	Similar to DDHD1 Phospholipase DDHD1 (Bos taurus)	similar	744	0.15	tr_RAT__Q3ZAU5	91.67	87.49	855	108	855	87.49	tr_XENTR__F7AM11	49.33	46.52	705	31	358	46.52	2	2483	2288.55	39.3596	1618	similar	Med
RMA_00000267-RA	pred_RHIMB__RMA_00000267-RA	Protein of unknown function	unknown	71	0.69	NA	0	0	0	0	0	0	0	0	0	0	0	0	0	0	216	74.8246	2.9761	4	unknown	Low
RMA_00000268-RA	pred_RHIMB__RMA_00000268-RA	Protein of unknown function	unknown	121	0.1	NA	0	0	0	0	0	0	0	0	0	0	0	0	0	0	366	196.131	0	0	unknown	V Low
RMA_00000269-RA	prot_RHIMB__RMA_00000269-RA	Similar to bmp4 Bone morphogenetic protein 4 (Xenopus laevis)	similar	459	0.11	tr_XENTR__Q90YD6	87.58	100	400	1	400	87.58	tr_XENTR__Q90YD6	87.58	100	400	1	400	87.58	1	1465	1270.55	54.4643	1243	similar	Med
RMA_00000270-RA	pred_RHIMB__RMA_00000270-RA	Protein of unknown function	unknown	86	0.77	NA	0	0	0	0	0	0	0	0	0	0	0	0	0	0	261	108.876	13.2946	26	unknown	Med
RMA_00000271-RA	pred_RHIMB__RMA_00000271-RA	Protein of unknown function	unknown	156	0.71	NA	0	0	0	0	0	0	0	0	0	0	0	0	0	0	471	290.435	23.7687	124	unknown	Med
RMA_00000272-RA	pred_RHIMB__RMA_00000272-RA	Protein of unknown function	unknown	46	0.96	NA	0	0	0	0	0	0	0	0	0	0	0	0	0	0	141	26.5822	257.324	122.868	unknown	High
RMA_00000273-RA	prot_RHIMB__RMA_00000273-RA	Similar to LINE-1 retrotransposable element ORF2 protein (Homo sapiens)	similar	283	0.53	LORF2_HUMAN__O00370	44.88	10.35	1275	728	859	10.35	tr_XENTR__F6W4X9	45.94	11.55	1169	672	806	11.55	396	852	659.029	2.28082	27	line	Low
RMA_00000274-RA	pred_RHIMB__RMA_00000274-RA	Protein of unknown function	unknown	176	0.68	tr_NEMVE__A7RGS0	88.07	70.12	241	46	214	70.12	0	0	0	0	0	0	0	0	699	508.208	1.64317	15	unknown	Low
RMA_00000275-RA	prot_RHIMB__RMA_00000275-RA	Similar to CDKN3 Cyclin-dependent kinase inhibitor 3 (Homo sapiens)	similar	298	0.17	tr_MONDO__F6UZN6	55.7	83.96	212	7	184	55.7	0	0	0	0	0	0	0	0	897	703.662	34.9696	442	similar	Med
RMA_00000276-RA	prot_RHIMB__RMA_00000276-RA	Similar to Cnih1 Protein cornichon homolog 1 (Mus musculus)	similar	144	0.26	CNIH1_BOVIN__Q5BIN6	100	100	144	1	144	100	tr_XENTR__F7BH63	100	100	180	1	180	100	1	1708	1513.55	73.7111	2004	similar	Med
RMA_00000277-RA	prot_RHIMB__RMA_00000277-RA	Similar to GMFB Glia maturation factor beta (Pongo abelii)	similar	86	0.36	tr_DANRE__Q7ZUD3	98.84	66.9	142	1	95	66.9	tr_XENTR__F6WBZ2	98.84	61.29	155	1	95	61.29	2	990	796.178	25.7976	368.942	similar	Med
RMA_00000278-RA	prot_RHIMB__RMA_00000278-RA	Similar to CGRRF1 Cell growth regulator with RING finger domain protein 1 (Homo sapiens)	similar	288	0.07	tr_XENTR__F6WC37	87.5	97.01	334	1	324	87.5	tr_XENTR__F6WC37	87.5	97.01	334	1	324	87.5	1	2360	2165.55	32.2425	1254.19	similar	Med
RMA_00000279-RA	prot_RHIMB__RMA_00000279-RA	Similar to samd4a Protein Smaug homolog 1 (Xenopus tropicalis)	similar	641	0.12	SMAG1_XENTR__Q0IHW3	100	100	712	1	712	100	SMAG1_XENTR__Q0IHW3	100	100	712	1	712	100	1	2134	1939.55	19.2025	669	quality-similar	Med
RMA_00000280-RA	pred_RHIMB__RMA_00000280-RA	Protein of unknown function	unknown	175	0.32	tr_BRAFL__C3ZV86	84	77.18	206	44	202	77.18	0	0	0	0	0	0	0	0	528	343.674	31.2655	193.01	unknown	Med
RMA_00000281-RA	prot_RHIMB__RMA_00000281-RA	Similar to GCH1 GTP cyclohydrolase 1 (Homo sapiens)	similar	240	0.31	tr_XENTR__Q6DIE0	100	100	247	1	247	100	tr_XENTR__Q6DIE0	100	100	247	1	247	100	1	979	785.211	61.6113	868.99	similar	Med
RMA_00000282-RA	prot_RHIMB__RMA_00000282-RA	Similar to wdhd1 WD repeat and HMG-box DNA-binding protein 1 (Xenopus laevis)	similar	1080	0.18	tr_XENTR__F7AJC6	100	100	1125	1	1125	100	tr_XENTR__F7AJC6	100	100	1125	1	1125	100	1	4821	4626.55	29.973	2490.9	quality-similar	Med
RMA_00000283-RA	prot_RHIMB__RMA_00000283-RA	Similar to SOCS4 Suppressor of cytokine signaling 4 (Bos taurus)	similar	426	0.18	tr_XENTR__Q08D28	99.77	99.08	436	1	432	99.08	tr_XENTR__Q08D28	99.77	99.08	436	1	432	99.08	2	1281	1086.55	50.5708	987	quality-similar	Med
RMA_00000284-RA	prot_RHIMB__RMA_00000284-RA	Similar to ERO1A ERO1-like protein alpha (Sus scrofa)	similar	517	0.26	ERO1A_XENTR__B1H1F9	88.01	98.73	474	7	474	88.01	ERO1A_XENTR__B1H1F9	88.01	98.73	474	7	474	88.01	1	2791	2596.55	38.2735	1785.1	similar	Med
RMA_00000285-RA	prot_RHIMB__RMA_00000285-RA	Similar to GPR137C Integral membrane protein GPR137C (Homo sapiens)	similar	376	0.04	tr_XENTR__B0JZG6	100	100	377	1	377	100	tr_XENTR__B0JZG6	100	100	377	1	377	100	1	1895	1700.55	39.874	1218	quality-similar	Med
RMA_00000286-RA	prot_RHIMB__RMA_00000286-RA	Similar to TXNDC16 Thioredoxin domain-containing protein 16 (Homo sapiens)	similar	650	0.13	tr_XENTR__F7B737	54.92	58.47	773	2	453	54.92	tr_XENTR__F7B737	54.92	58.47	773	2	453	54.92	1	3247	3052.55	32.0801	1759	similar	Med
RMA_00000287-RA	prot_RHIMB__RMA_00000287-RA	Similar to PTGER2 Prostaglandin E2 receptor EP2 subtype (Canis lupus familiaris)	similar	734	0.25	tr_XENTR__F7B760	48.91	97.85	372	9	372	48.91	tr_XENTR__F7B760	48.91	97.85	372	9	372	48.91	1	3210	3015.55	27.2491	1476	similar	Med
RMA_00000288-RA	pred_RHIMB__RMA_00000288-RA	Protein of unknown function	unknown	174	0.71	NA	0	0	0	0	0	0	0	0	0	0	0	0	0	0	525	340.834	0.446038	2.73076	unknown	V Low
RMA_00000289-RA	prot_RHIMB__RMA_00000289-RA	Similar to Ptgdr Prostaglandin D2 receptor (Mus musculus)	similar	339	0.37	tr_XENTR__F6QUX1	88.2	88.13	337	22	318	88.13	tr_XENTR__F6QUX1	88.2	88.13	337	22	318	88.13	1	1712	1517.55	28.5875	779.269	similar	Med
RMA_00000290-RA	prot_RHIMB__RMA_00000290-RA	Similar to NID2 Nidogen-2 (Homo sapiens)	similar	1329	0.13	tr_PANTR__H2Q8B0	90.67	98.76	1375	15	1372	90.67	tr_XENTR__F7B7J1	90.82	99.61	1524	4	1521	90.82	3	3990	3795.55	51.8938	3538	quality-similar	Med
RMA_00000291-RA	prot_RHIMB__RMA_00000291-RA	Similar to Polysialoglycoprotein (Oncorhynchus mykiss)	similar	550	0.38	tr_CAEEL__G5ECB4	98.55	22.01	3676	1008	1816	22.01	tr_XENTR__F7E8L4	91.82	96.39	526	14	520	91.82	4	1653	1458.55	8.09183	212	similar	Low
RMA_00000292-RA	prot_RHIMB__RMA_00000292-RA	Similar to UPF0568 protein C14orf166 homolog (Xenopus laevis)	similar	240	0.08	tr_XENTR__F7B7W9	100	100	241	1	241	100	tr_XENTR__F7B7W9	100	100	241	1	241	100	1	723	531.694	69.4199	663	quality-similar	Med
RMA_00000293-RA	prot_RHIMB__RMA_00000293-RA	Similar to GNG2 Guanine nucleotide-binding protein G(I)/G(S)/G(O) subunit gamma-2 (Pongo abelii)	similar	96	0.11	tr_CANLF__J9PAK7	90.62	83.65	104	18	104	83.65	tr_XENTR__Q6DF43	73.96	100	71	1	71	73.96	1	291	132.861	103.498	247	similar	High
RMA_00000294-RA	prot_RHIMB__RMA_00000294-RA	Similar to FRMD6 FERM domain-containing protein 6 (Homo sapiens)	similar	674	0.14	tr_CANLF__E2RJD3	86.65	99.51	614	1	611	86.65	tr_XENTR__F7E169	84.72	99.43	522	1	519	84.72	1	2311	2116.55	25.8294	982	similar	Med
RMA_00000295-RA	prot_RHIMB__RMA_00000295-RA	Similar to TMX1 Thioredoxin-related transmembrane protein 1 (Bos taurus)	similar	159	0.31	tr_XENTR__Q28E07	82.39	57.03	263	8	157	57.03	tr_XENTR__Q28E07	82.39	57.03	263	8	157	57.03	1	480	298.737	84.9782	456	similar	Med
RMA_00000296-RA	prot_RHIMB__RMA_00000296-RA	Similar to TRIM9 E3 ubiquitin-protein ligase TRIM9 (Homo sapiens)	similar	297	0.23	tr_XENTR__F7E188	92.26	38.43	713	4	277	38.43	tr_XENTR__F7E188	92.26	38.43	713	4	277	38.43	2	894	700.682	29.5566	372	similar	Med
RMA_00000297-RA	pred_RHIMB__RMA_00000297-RA	Protein of unknown function	unknown	140	0.22	NA	0	0	0	0	0	0	0	0	0	0	0	0	0	0	423	246.636	0.451446	2	unknown	V Low
RMA_00000298-RA	prot_RHIMB__RMA_00000298-RA	Similar to desi2 Desumoylating isopeptidase 2 (Danio rerio)	similar	203	0.26	tr_XENTR__F7EQ73	97.04	98.41	189	4	189	97.04	tr_XENTR__F7EQ73	97.04	98.41	189	4	189	97.04	1	1523	1328.55	19.1082	456	similar	Med
RMA_00000299-RA	prot_RHIMB__RMA_00000299-RA	Similar to SYNJ2BP Synaptojanin-2-binding protein (Homo sapiens)	similar	226	0.35	tr_XENTR__F6Z705	54.87	85.91	149	21	148	54.87	tr_XENTR__F6Z705	54.87	85.91	149	21	148	54.87	1	936	742.434	44.3162	591	similar	Med
RMA_00000300-RA	prot_RHIMB__RMA_00000300-RA	Similar to MED6 Mediator of RNA polymerase II transcription subunit 6 (Bos taurus)	similar	245	0.15	tr_XENTR__B3DLE4	100	100	246	1	246	100	tr_XENTR__B3DLE4	100	100	246	1	246	100	1	738	546.414	54.5085	535	quality-similar	Med
RMA_00000301-RA	prot_RHIMB__RMA_00000301-RA	Similar to Ttc9 Tetratricopeptide repeat protein 9A (Mus musculus)	similar	264	0.22	tr_CANLF__F1PSZ7	60.98	90.77	195	17	193	60.98	tr_XENTR__F6TIX4	55.68	86.02	186	27	186	55.68	1	795	602.638	57.8296	626	similar	Med
RMA_00000302-RA	prot_RHIMB__RMA_00000302-RA	Similar to Map3k9 Mitogen-activated protein kinase kinase kinase 9 (Mus musculus)	similar	1068	0.1	tr_XENTR__F6ZUF3	93.54	99.9	964	2	964	93.54	tr_XENTR__F6ZUF3	93.54	99.9	964	2	964	93.54	1	3207	3012.55	13.2685	718	quality-similar	Med
RMA_00000303-RA	pred_RHIMB__RMA_00000303-RA	Protein of unknown function	unknown	177	0.56	NA	0	0	0	0	0	0	0	0	0	0	0	0	0	0	534	349.359	5.73671	36	unknown	Low
RMA_00000304-RA	prot_RHIMB__RMA_00000304-RA	Similar to PCNX1 Pecanex-like protein 1 (Homo sapiens)	similar	2255	0.11	tr_MONDO__F6Q8G8	98.8	100	2337	1	2337	98.8	tr_XENTR__F6ZTM0	96.72	100	2270	1	2270	96.72	1	6942	6747.55	42.3916	5138	quality-similar	Med
RMA_00000305-RA	prot_RHIMB__RMA_00000305-RA	Similar to Sipa1l1 Signal-induced proliferation-associated 1-like protein 1 (Mus musculus)	similar	1617	0.12	tr_XENTR__F6Z627	100	100	1820	1	1820	100	tr_XENTR__F6Z627	100	100	1820	1	1820	100	1	6166	5971.55	41.1228	4411	quality-similar	Med
RMA_00000306-RA	pred_RHIMB__RMA_00000306-RA	Protein of unknown function	unknown	271	0.23	NA	0	0	0	0	0	0	0	0	0	0	0	0	0	0	816	623.366	2.77852	31.1117	unknown	Low
RMA_00000307-RA	prot_RHIMB__RMA_00000307-RA	Similar to Rgs6 Regulator of G-protein signaling 6 (Mus musculus)	similar	415	0.31	tr_XENTR__F6VG27	95.9	92.13	432	3	400	92.13	tr_XENTR__F6VG27	95.9	92.13	432	3	400	92.13	1	1248	1053.55	43.066	815	similar	Med
RMA_00000308-RA	pred_RHIMB__RMA_00000308-RA	Protein of unknown function	unknown	191	0.43	NA	0	0	0	0	0	0	0	0	0	0	0	0	0	0	576	389.186	3.92856	27.4637	unknown	Low
RMA_00000309-RA	pred_RHIMB__RMA_00000309-RA	Protein of unknown function	unknown	260	0.26	NA	0	0	0	0	0	0	0	0	0	0	0	0	0	0	783	590.779	7.84158	83.2139	unknown	Low
RMA_00000310-RA	prot_RHIMB__RMA_00000310-RA	Similar to Dpf3 Zinc finger protein DPF3 (Mus musculus)	similar	382	0.45	tr_XENTR__F6TWM2	94.5	94.21	380	9	366	94.21	tr_XENTR__F6TWM2	94.5	94.21	380	9	366	94.21	1	1149	954.55	51.0902	876	similar	Med
RMA_00000311-RA	prot_RHIMB__RMA_00000311-RA	Similar to DCAF4 DDB1- and CUL4-associated factor 4 (Homo sapiens)	similar	495	0.43	tr_XENTR__F6TWJ4	88.48	99.77	436	2	436	88.48	tr_XENTR__F6TWJ4	88.48	99.77	436	2	436	88.48	1	1488	1293.55	38.9491	905	similar	Med
RMA_00000312-RA	prot_RHIMB__RMA_00000312-RA	Similar to Zfyve1 Zinc finger FYVE domain-containing protein 1 (Mus musculus)	similar	747	0.17	tr_XENTR__F6TVT3	100	100	783	1	783	100	tr_XENTR__F6TVT3	100	100	783	1	783	100	1	4200	4005.55	42.891	3086	quality-similar	Med
RMA_00000313-RA	pred_RHIMB__RMA_00000313-RA	Protein of unknown function	unknown	313	0.67	NA	0	0	0	0	0	0	0	0	0	0	0	0	0	0	1365	1170.55	99.799	2098.38	unknown	Med
RMA_00000314-RA	prot_RHIMB__RMA_00000314-RA	Similar to Rbm25 RNA-binding protein 25 (Mus musculus)	similar	758	0.27	tr_MONDO__F7BVA0	100	98.82	850	11	850	98.82	tr_XENTR__F6XQ27	94.59	100	772	1	772	94.59	1	4460	4265.55	45.6669	3499	similar	Med
RMA_00000315-RA	prot_RHIMB__RMA_00000315-RA	Similar to psen1 Presenilin-1 (Xenopus laevis)	similar	436	0.06	tr_XENTR__F6YF14	100	100	469	1	469	100	tr_XENTR__F6YF14	100	100	469	1	469	100	1	2953	2758.55	47.7694	2367	quality-similar	Med
RMA_00000316-RA	prot_RHIMB__RMA_00000316-RA	Similar to Papln Papilin (Mus musculus)	similar	1138	0.17	tr_XENTR__F6YPW6	83.92	83.48	1211	1	1211	83.48	tr_XENTR__F6YPW6	83.92	83.48	1211	1	1211	83.48	1	8155	7960.55	52.7624	7544.59	similar	Med
RMA_00000317-RA	pred_RHIMB__RMA_00000317-RA	Protein of unknown function	unknown	90	0.2	NA	0	0	0	0	0	0	0	0	0	0	0	0	0	0	273	118.381	6.11353	13	unknown	Low
RMA_00000318-RA	prot_RHIMB__RMA_00000318-RA	Similar to NUMB Protein numb homolog (Homo sapiens)	similar	673	0.06	tr_XENTR__Q07FY6	100	100	643	1	643	100	tr_XENTR__Q07FY6	100	100	643	1	643	100	1	2811	2605.55	41.3228	1934	quality-similar	Med
RMA_00000319-RA	prot_RHIMB__RMA_00000319-RA	Similar to STARD9 StAR-related lipid transfer protein 9 (Homo sapiens)	similar	3642	0.09	tr_XENTR__F6ZC59	37.12	89.91	1476	1	1327	37.12	tr_XENTR__F6ZC59	37.12	89.91	1476	1	1327	37.12	1	11020	10825.6	14.2758	2776	similar	Med
RMA_00000320-RA	pred_RHIMB__RMA_00000320-RA	Protein of unknown function	unknown	94	0.67	NA	0	0	0	0	0	0	0	0	0	0	0	0	0	0	285	128.017	6.52311	15	unknown	Low
RMA_00000321-RA	prot_RHIMB__RMA_00000321-RA	Similar to Pol LINE-1 retrotransposable element ORF2 protein (Mus musculus)	similar	521	0.37	tr_XENTR__F6VE22	68.14	73.17	477	120	468	68.14	tr_XENTR__F6VE22	68.14	73.17	477	120	468	68.14	66	1566	1371.55	6.73796	166	line	Low
RMA_00000322-RA	prot_RHIMB__RMA_00000322-RA	Similar to foxp1 Forkhead box protein P1 (Xenopus laevis)	similar	624	0.31	tr_PANTR__A0A2I3SFB7	86.86	79.94	693	140	693	79.94	tr_XENTR__K9J7Y8	86.86	92.7	630	47	630	86.86	1	2285	2090.55	44.5254	1672	similar	Med
RMA_00000323-RA	pred_RHIMB__RMA_00000323-RA	Protein of unknown function	unknown	111	0.76	NA	0	0	0	0	0	0	0	0	0	0	0	0	0	0	336	170.316	0.980611	3	unknown	V Low
RMA_00000324-RA	pred_RHIMB__RMA_00000324-RA	Protein of unknown function	unknown	69	0.82	NA	0	0	0	0	0	0	0	0	0	0	0	0	0	0	210	70.5537	59.1798	75	unknown	Med
RMA_00000325-RA	pred_RHIMB__RMA_00000325-RA	Protein of unknown function	unknown	156	0.3	NA	0	0	0	0	0	0	0	0	0	0	0	0	0	0	471	290.435	10.3509	54	unknown	Med
RMA_00000326-RA	pred_RHIMB__RMA_00000326-RA	Protein of unknown function	unknown	89	0.44	NA	0	0	0	0	0	0	0	0	0	0	0	0	0	0	576	389.186	13.8754	97	unknown	Med
RMA_00000327-RA	pred_RHIMB__RMA_00000327-RA	Protein of unknown function	unknown	155	0.36	NA	0	0	0	0	0	0	0	0	0	0	0	0	0	0	468	287.66	10.6442	55	unknown	Med
RMA_00000328-RA	pred_RHIMB__RMA_00000328-RA	Protein of unknown function	unknown	181	0.05	NA	0	0	0	0	0	0	0	0	0	0	0	0	0	0	968	774.265	5.24886	73	unknown	Low
RMA_00000329-RA	prot_RHIMB__RMA_00000329-RA	Similar to eif4e3-a Eukaryotic translation initiation factor 4E type 3-A (Xenopus laevis)	similar	158	0.18	IF4E3_XENTR__Q28ET8	91.14	100	218	1	218	91.14	IF4E3_XENTR__Q28ET8	91.14	100	218	1	218	91.14	1	1228	1033.55	55.965	1039	quality-similar	Med
RMA_00000330-RA	prot_RHIMB__RMA_00000330-RA	Similar to gpr173 Probable G-protein coupled receptor 173 (Danio rerio)	similar	370	0.01	tr_XENTR__F6XQP3	100	99.2	373	4	373	99.2	tr_XENTR__F6XQP3	100	99.2	373	4	373	99.2	1	1113	918.55	6.06079	100	quality-similar	Low
RMA_00000331-RA	prot_RHIMB__RMA_00000331-RA	Similar to AVIToxin-VAR1 (Varanus varius)	similar	85	0.08	tr_CHICK__A0A1D5PTL9	97.65	76.15	109	27	109	76.15	tr_XENTR__F6YXV4	84.71	68.57	105	25	96	68.57	2	258	106.52	50.1734	96	similar	Med
RMA_00000332-RA	pred_RHIMB__RMA_00000332-RA	Protein of unknown function	unknown	106	0.04	tr_MONDO__K7E3R4	98.11	72.49	189	7	143	72.49	tr_XENTR__F6TW68	90.57	14.37	661	261	355	14.37	2	696	505.279	3.30539	30	unknown	Low
RMA_00000333-RA	pred_RHIMB__RMA_00000333-RA	Protein of unknown function	unknown	127	0.39	tr_XENTR__A0A1B8Y7V1	52.76	40	165	95	160	40	tr_XENTR__A0A1B8Y7V1	52.76	40	165	95	160	40	75	384	211.893	0.525467	2	unknown	V Low
RMA_00000334-RA	prot_RHIMB__RMA_00000334-RA	Similar to rybpa RING1 and YY1-binding protein A (Danio rerio)	similar	424	0.01	tr_XENTR__F6TN18	77.59	100	338	1	338	77.59	tr_XENTR__F6TN18	77.59	100	338	1	338	77.59	1	4379	4184.55	26.781	2013	similar	Med
RMA_00000335-RA	prot_RHIMB__RMA_00000335-RA	Similar to shq1 Protein SHQ1 homolog (Xenopus tropicalis)	similar	548	0.23	SHQ1_XENTR__Q05B18	99.27	99.5	604	1	601	99.27	SHQ1_XENTR__Q05B18	99.27	99.5	604	1	601	99.27	1	1873	1678.55	33.1332	999	quality-similar	Med
RMA_00000336-RA	prot_RHIMB__RMA_00000336-RA	Similar to gxylt2 Glucoside xylosyltransferase 2 (Xenopus laevis)	similar	480	0.1	tr_XENTR__F6SWP9	90	99.53	422	1	420	90	tr_XENTR__F6SWP9	90	99.53	422	1	420	90	1	2573	2378.55	34.0083	1453	quality-similar	Med
RMA_00000337-RA	prot_RHIMB__RMA_00000337-RA	Similar to ppp4r2-a Serine/threonine-protein phosphatase 4 regulatory subunit 2-A (Xenopus laevis)	similar	365	0.1	PP4R2_XENTR__Q28IG6	100	100	401	1	401	100	PP4R2_XENTR__Q28IG6	100	100	401	1	401	100	1	1482	1287.55	44.103	1020	quality-similar	Med
RMA_00000338-RA	pred_RHIMB__RMA_00000338-RA	Protein of unknown function	unknown	517	0.57	tr_ARATH__Q9STN1	38.3	52.86	350	117	301	38.3	tr_XENTR__A0A1B8XV38	39.07	30.39	589	225	403	30.39	5	1554	1359.55	0.251849	6.15041	unknown	V Low
RMA_00000339-RA	prot_RHIMB__RMA_00000339-RA	Similar to PDZRN3 E3 ubiquitin-protein ligase PDZRN3 (Homo sapiens)	similar	735	0.06	tr_XENTR__F6R283	97.69	69.8	1063	322	1063	69.8	tr_XENTR__F6R283	97.69	69.8	1063	322	1063	69.8	2	2208	2013.55	41.3855	1496.85	similar	Med
RMA_00000340-RA	pred_RHIMB__RMA_00000340-RA	Protein of unknown function	unknown	172	0.48	NA	0	0	0	0	0	0	0	0	0	0	0	0	0	0	519	335.188	16.609	100	unknown	Med
RMA_00000341-RA	prot_RHIMB__RMA_00000341-RA	Similar to DNASE1L3 Deoxyribonuclease gamma (Homo sapiens)	similar	250	0.07	tr_XENTR__F6R1H8	98.4	82.83	297	24	269	82.83	tr_XENTR__F6R1H8	98.4	82.83	297	24	269	82.83	1	976	782.219	31.9558	449	similar	Med
RMA_00000342-RA	prot_RHIMB__RMA_00000342-RA	Similar to tma7 Translation machinery-associated protein 7 (Tetraodon nigroviridis)	similar	133	0.29	TMA7_XENTR__Q28GR1	39.85	82.81	64	1	53	39.85	TMA7_XENTR__Q28GR1	39.85	82.81	64	1	53	39.85	1	488	306.181	64.7297	356	similar	Med
RMA_00000343-RA	prot_RHIMB__RMA_00000343-RA	Similar to CCDC51 Coiled-coil domain-containing protein 51 (Homo sapiens)	similar	428	0.07	tr_XENTR__B1WAR3	93.69	100	413	1	413	93.69	tr_XENTR__B1WAR3	93.69	100	413	1	413	93.69	1	1327	1132.55	43.9453	894	quality-similar	Med
RMA_00000344-RA	prot_RHIMB__RMA_00000344-RA	Similar to Mapk12 Mitogen-activated protein kinase 12 (Mus musculus)	similar	299	0.24	tr_XENTR__K9J7K0	85.62	70.52	363	1	256	70.52	tr_XENTR__K9J7K0	85.62	70.52	363	1	256	70.52	1	945	751.378	56.162	758	similar	Med
RMA_00000345-RA	prot_RHIMB__RMA_00000345-RA	Similar to PLXNB1 Plexin-B1 (Homo sapiens)	similar	2016	0.09	tr_LEPOC__W5N857	98.21	97.31	2194	1	2135	97.31	tr_XENTR__F7AJF2	97.87	90.81	2090	2	2031	90.81	1	7622	7427.55	15.088	2013	quality-similar	Med
RMA_00000346-RA	prot_RHIMB__RMA_00000346-RA	Similar to ANKRD10 Ankyrin repeat domain-containing protein 10 (Homo sapiens)	similar	237	0.19	tr_LEPOC__W5N883	97.89	94.47	253	1	239	94.47	tr_XENTR__F7CUM1	60.34	36.27	408	21	168	36.27	2	2514	2319.55	30.7932	1283	quality-similar	Med
RMA_00000347-RA	prot_RHIMB__RMA_00000347-RA	Similar to SRPK1 SRSF protein kinase 1 (Homo sapiens)	similar	393	0.47	tr_XENTR__F6SY21	44.27	29.2	524	371	523	29.2	tr_XENTR__F6SY21	44.27	29.2	524	371	523	29.2	1	1263	1068.55	26.3626	506	similar	Med
RMA_00000348-RA	prot_RHIMB__RMA_00000348-RA	Similar to C24G6.8 Probable peptidyl-tRNA hydrolase 2 (Caenorhabditis elegans)	similar	163	0.21	tr_LEPOC__W5N874	93.25	100	184	1	184	93.25	tr_XENTR__F6PQA8	48.47	49.71	171	86	170	48.47	2	492	309.902	77.785	433	quality-similar	Med
RMA_00000349-RA	pred_RHIMB__RMA_00000349-RA	Protein of unknown function	unknown	328	0.07	NA	0	0	0	0	0	0	0	0	0	0	0	0	0	0	1376	1181.55	7.78565	165.24	unknown	Low
RMA_00000350-RA	prot_RHIMB__RMA_00000350-RA	Similar to SETD5 SET domain-containing protein 5 (Homo sapiens)	similar	1385	0.05	tr_XENTR__F6WBK0	100	100	1444	1	1444	100	tr_XENTR__F6WBK0	100	100	1444	1	1444	100	1	4946	4751.55	39.5286	3373.76	quality-similar	Med
RMA_00000351-RA	prot_RHIMB__RMA_00000351-RA	Similar to LHFPL4 Lipoma HMGIC fusion partner-like 4 protein (Homo sapiens)	similar	79	0.06	tr_XENTR__F6WBI4	89.87	28.98	245	144	214	28.98	tr_XENTR__F6WBI4	89.87	28.98	245	144	214	28.98	2	240	92.6993	51.0475	85	similar	Med
RMA_00000352-RA	prot_RHIMB__RMA_00000352-RA	Similar to wnt1 Protein Wnt-1 (Xenopus laevis)	similar	362	0.04	tr_XENTR__F6X3B2	100	100	372	1	372	100	tr_XENTR__F6X3B2	100	100	372	1	372	100	1	1089	894.55	0.684574	11	quality-similar	V Low
RMA_00000353-RA	prot_RHIMB__RMA_00000353-RA	Similar to Fkbp11 Peptidyl-prolyl cis-trans isomerase FKBP11 (Mus musculus)	similar	248	0.24	tr_XENTR__F6X3S2	79.03	96.08	204	9	204	79.03	tr_XENTR__F6X3S2	79.03	96.08	204	9	204	79.03	1	758	566.109	48.3835	492	similar	Med
RMA_00000354-RA	prot_RHIMB__RMA_00000354-RA	Similar to Ccdc65 Coiled-coil domain-containing protein 65 (Mus musculus)	similar	435	0.13	tr_XENTR__F6X3T1	100	100	500	1	500	100	tr_XENTR__F6X3T1	100	100	500	1	500	100	1	1308	1113.55	45.595	912	quality-similar	Med
RMA_00000355-RA	pred_RHIMB__RMA_00000355-RA	Protein of unknown function	unknown	190	0.16	NA	0	0	0	0	0	0	0	0	0	0	0	0	0	0	573	386.323	0.288212	2	unknown	V Low
RMA_00000356-RA	pred_RHIMB__RMA_00000356-RA	Protein of unknown function	unknown	113	0.26	NA	0	0	0	0	0	0	0	0	0	0	0	0	0	0	342	175.439	6.7616	21.3081	unknown	Low
RMA_00000357-RA	prot_RHIMB__RMA_00000357-RA	Similar to RND1 Rho-related GTP-binding protein Rho6 (Homo sapiens)	similar	232	0.09	tr_XENTR__F6X400	100	100	231	1	231	100	tr_XENTR__F6X400	100	100	231	1	231	100	1	1445	1250.55	39.4425	886	quality-similar	Med
RMA_00000358-RA	prot_RHIMB__RMA_00000358-RA	Similar to LINE-1 reverse transcriptase homolog (Nycticebus coucang)	similar	414	0.33	tr_XENTR__F6XNM2	34.54	33.87	437	290	437	33.87	tr_XENTR__F6XNM2	34.54	33.87	437	290	437	33.87	165	1245	1050.55	0.211971	4	line	V Low
RMA_00000359-RA	prot_RHIMB__RMA_00000359-RA	Similar to DDX23 Probable ATP-dependent RNA helicase DDX23 (Homo sapiens)	similar	820	0.16	tr_MONDO__H9H6C9	96.1	100	818	1	818	96.1	tr_XENTR__F6X467	96.1	100	808	1	808	96.1	1	2718	2523.55	39.7314	1801	quality-similar	Med
RMA_00000360-RA	prot_RHIMB__RMA_00000360-RA	Similar to Cacnb3 Voltage-dependent L-type calcium channel subunit beta-3 (Mus musculus)	similar	489	0.09	tr_XENTR__F6XPD5	97.14	96.91	485	16	485	96.91	tr_XENTR__F6XPD5	97.14	96.91	485	16	485	96.91	1	2788	2593.55	19.8984	927	quality-similar	Med
RMA_00000361-RA	pred_RHIMB__RMA_00000361-RA	Protein of unknown function	unknown	81	0.47	NA	0	0	0	0	0	0	0	0	0	0	0	0	0	0	246	97.263	4.57904	8	unknown	Low
RMA_00000362-RA	pred_RHIMB__RMA_00000362-RA	Protein of unknown function	unknown	511	0.39	NA	0	0	0	0	0	0	0	0	0	0	0	0	0	0	1536	1341.55	0.700699	16.8852	unknown	V Low
RMA_00000363-RA	pred_RHIMB__RMA_00000363-RA	Protein of unknown function	unknown	349	0.37	tr_XENTR__A0A1B8XUR0	99.43	80.83	433	9	358	80.83	tr_XENTR__A0A1B8XUR0	99.43	80.83	433	9	358	80.83	193	1050	855.55	0.260284	4	unknown	V Low
RMA_00000364-RA	pred_RHIMB__RMA_00000364-RA	Protein of unknown function	unknown	91	0.14	NA	0	0	0	0	0	0	0	0	0	0	0	0	0	0	822	629.3	23.0011	260	unknown	Med
RMA_00000365-RA	pred_RHIMB__RMA_00000365-RA	Protein of unknown function	unknown	201	0.3	NA	0	0	0	0	0	0	0	0	0	0	0	0	0	0	606	417.952	4.66202	35	unknown	Low
RMA_00000366-RA	pred_RHIMB__RMA_00000366-RA	Protein of unknown function	unknown	134	0.52	tr_NEMVE__A7TCV6	52.24	15.07	471	364	434	15.07	0	0	0	0	0	0	0	0	405	230.503	3.13978	13	unknown	Low
RMA_00000367-RA	prot_RHIMB__RMA_00000367-RA	Similar to ADCY6 Adenylate cyclase type 6 (Homo sapiens)	similar	1203	0.09	tr_XENTR__F6ZYD6	87.2	100	1164	1	1164	87.2	tr_XENTR__F6ZYD6	87.2	100	1164	1	1164	87.2	3	7208	7013.55	21.7652	2742	similar	Med
RMA_00000368-RA	prot_RHIMB__RMA_00000368-RA	Similar to TEX49 Testis-expressed protein 49 (Homo sapiens)	similar	90	0.28	tr_DANRE__X1WC22	100	100	115	1	115	100	0	0	0	0	0	0	0	0	273	118.381	62.2623	132.396	similar	Med
RMA_00000369-RA	prot_RHIMB__RMA_00000369-RA	Similar to CCNT1 Cyclin-T1 (Equus caballus)	similar	591	0.15	tr_XENTR__F7AK69	97.46	98.1	630	13	630	97.46	tr_XENTR__F7AK69	97.46	98.1	630	13	630	97.46	1	2132	1937.55	42.0248	1462.6	quality-similar	Med
RMA_00000370-RA	prot_RHIMB__RMA_00000370-RA	Similar to Kansl2 KAT8 regulatory NSL complex subunit 2 (Mus musculus)	similar	538	0.24	KANL2_MOUSE__Q8BQR4	98.51	98.35	486	1	478	98.35	tr_XENTR__F7AKG4	99.44	99.4	499	1	496	99.4	1	1966	1771.55	40.5072	1289	quality-similar	Med
RMA_00000371-RA	prot_RHIMB__RMA_00000371-RA	Similar to Nckap5l Nck-associated protein 5-like (Mus musculus)	similar	1290	0.04	tr_XENTR__F7AKH2	95.35	100	1212	1	1212	95.35	tr_XENTR__F7AKH2	95.35	100	1212	1	1212	95.35	1	4830	4635.55	35.0922	2922	quality-similar	Med
RMA_00000372-RA	prot_RHIMB__RMA_00000372-RA	Similar to ZMYM1 Zinc finger MYM-type protein 1 (Homo sapiens)	similar	526	0.18	tr_DANRE__A0A0G2L848	87.83	69.22	718	24	718	69.22	tr_XENTR__A0A1B8Y1W6	73.19	52.01	846	402	841	52.01	33	1581	1386.55	0.94483	23.5319	similar	V Low
RMA_00000373-RA	pred_RHIMB__RMA_00000373-RA	Protein of unknown function	unknown	55	0.5	NA	0	0	0	0	0	0	0	0	0	0	0	0	0	0	226	82.1592	60.3068	89	unknown	Med
RMA_00000374-RA	pred_RHIMB__RMA_00000374-RA	Protein of unknown function	unknown	386	0.33	tr_DANRE__A0A0G2L8I8	59.07	19.29	1270	768	1012	19.29	tr_XENTR__F6XNM2	19.17	16.93	437	352	425	16.93	165	1161	966.55	1.04756	18.1875	unknown	Low
RMA_00000375-RA	pred_RHIMB__RMA_00000375-RA	Protein of unknown function	unknown	79	0.5	NA	0	0	0	0	0	0	0	0	0	0	0	0	0	0	240	92.6993	1.80168	3	unknown	Low
RMA_00000376-RA	pred_RHIMB__RMA_00000376-RA	Protein of unknown function	unknown	272	0.23	NA	0	0	0	0	0	0	0	0	0	0	0	0	0	0	819	626.33	2.84432	32	unknown	Low
RMA_00000377-RA	prot_RHIMB__RMA_00000377-RA	Similar to TMBIM6 Bax inhibitor 1 (Bos taurus)	similar	292	0.22	tr_XENTR__Q28GN8	81.16	100	237	1	237	81.16	tr_XENTR__Q28GN8	81.16	100	237	1	237	81.16	1	879	685.78	61.6868	759.88	similar	Med
RMA_00000378-RA	pred_RHIMB__RMA_00000378-RA	Protein of unknown function	unknown	35	0.15	NA	0	0	0	0	0	0	0	0	0	0	0	0	0	0	288	130.433	27.3677	64.1201	unknown	Med
RMA_00000379-RA	pred_RHIMB__RMA_00000379-RA	Protein of unknown function	unknown	53	0.97	tr_XENTR__A0A1B8XXW7	69.81	33.85	130	38	81	33.85	tr_XENTR__A0A1B8XXW7	69.81	33.85	130	38	81	33.85	32	162	38.6638	0	0	unknown	V Low
RMA_00000380-RA	prot_RHIMB__RMA_00000380-RA	Similar to FMNL3 Formin-like protein 3 (Homo sapiens)	similar	902	0.08	tr_PANTR__K7BA01	58.31	55.5	1027	1	570	55.5	tr_XENTR__F7ES98	43.35	40.27	971	581	971	40.27	1	6971	6776.55	34.7179	4226	similar	Med
RMA_00000381-RA	pred_RHIMB__RMA_00000381-RA	Protein of unknown function	unknown	210	0.61	NA	0	0	0	0	0	0	0	0	0	0	0	0	0	0	633	444.012	5.13627	40.9647	unknown	Low
RMA_00000382-RA	prot_RHIMB__RMA_00000382-RA	Similar to Prpf40b Pre-mRNA-processing factor 40 homolog B (Mus musculus)	similar	792	0.18	tr_GORGO__G3QGU2	100	100	892	1	892	100	tr_XENTR__F7ESA8	83.46	73.82	890	234	890	73.82	1	3051	2856.55	45.1366	2316	quality-similar	Med
RMA_00000383-RA	prot_RHIMB__RMA_00000383-RA	Similar to atg101 Autophagy-related protein 101 (Xenopus laevis)	similar	218	0.02	ATGA1_XENTR__A4IH75	100	100	218	1	218	100	ATGA1_XENTR__A4IH75	100	100	218	1	218	100	1	809	616.442	62.4048	691	quality-similar	Med
RMA_00000384-RA	pred_RHIMB__RMA_00000384-RA	Protein of unknown function	unknown	133	0.21	NA	0	0	0	0	0	0	0	0	0	0	0	0	0	0	402	227.822	25.9026	106	unknown	Med
RMA_00000385-RA	pred_RHIMB__RMA_00000385-RA	Protein of unknown function	unknown	87	0.37	NA	0	0	0	0	0	0	0	0	0	0	0	0	0	0	264	111.23	3.00304	6	unknown	Low
RMA_00000386-RA	prot_RHIMB__RMA_00000386-RA	Similar to nr4a1 Nuclear receptor subfamily 4 group A member 1 (Xenopus laevis)	similar	571	0.05	tr_XENTR__Q0V9X8	96.85	100	577	1	577	96.85	tr_XENTR__Q0V9X8	96.85	100	577	1	577	96.85	2	2965	2770.55	41.2466	2052.69	quality-similar	Med
RMA_00000387-RA	pred_RHIMB__RMA_00000387-RA	Protein of unknown function	unknown	102	0.37	NA	0	0	0	0	0	0	0	0	0	0	0	0	0	0	309	147.62	0	0	unknown	V Low
RMA_00000388-RA	prot_RHIMB__RMA_00000388-RA	Similar to Grasp General receptor for phosphoinositides 1-associated scaffold protein (Mus musculus)	similar	323	0.1	tr_XENTR__F7ESG2	100	100	352	1	352	100	tr_XENTR__F7ESG2	100	100	352	1	352	100	2	1045	850.55	53.4754	817	quality-similar	Med
RMA_00000389-RA	prot_RHIMB__RMA_00000389-RA	Similar to LINE-1 retrotransposable element ORF2 protein (Homo sapiens)	similar	379	0.2	tr_XENTR__F6YLL4	67.55	35.5	738	395	656	35.5	tr_XENTR__F6YLL4	67.55	35.5	738	395	656	35.5	208	1140	945.55	2.30467	39.1437	line	Low
RMA_00000390-RA	prot_RHIMB__RMA_00000390-RA	Similar to Acvr1b Activin receptor type-1B (Rattus norvegicus)	similar	486	0.08	tr_XENTR__F7ESG8	99.79	90.57	530	51	530	90.57	tr_XENTR__F7ESG8	99.79	90.57	530	51	530	90.57	1	1644	1449.55	28.0364	730	quality-similar	Med
RMA_00000391-RA	prot_RHIMB__RMA_00000391-RA	Similar to HIC1 Hypermethylated in cancer 1 protein (Fragment) (Gallus gallus)	similar	703	0	tr_XENTR__F7E9T8	90.9	100	642	1	642	90.9	tr_XENTR__F7E9T8	90.9	100	642	1	642	90.9	1	2598	2403.55	42.0393	1815	quality-similar	Med
RMA_00000392-RA	prot_RHIMB__RMA_00000392-RA	Similar to Smg6 Telomerase-binding protein EST1A (Mus musculus)	similar	1191	0.14	tr_XENTR__F7EDL3	96.89	86.02	1359	38	1359	86.02	tr_XENTR__F7EDL3	96.89	86.02	1359	38	1359	86.02	1	4175	3980.55	42.098	3010.04	similar	Med
RMA_00000393-RA	pred_RHIMB__RMA_00000393-RA	Protein of unknown function	unknown	176	0.84	NA	0	0	0	0	0	0	0	0	0	0	0	0	0	0	531	346.519	2.40341	14.9597	unknown	Low
RMA_00000394-RA	prot_RHIMB__RMA_00000394-RA	Similar to SRR Serine racemase (Homo sapiens)	similar	246	0.19	tr_XENTR__B0BM76	99.19	98.14	323	1	317	98.14	tr_XENTR__B0BM76	99.19	98.14	323	1	317	98.14	2	745	553.293	74.055	736	quality-similar	Med
RMA_00000395-RA	prot_RHIMB__RMA_00000395-RA	Similar to tsr1 Pre-rRNA-processing protein TSR1 homolog (Xenopus laevis)	similar	985	0.21	tr_BOVIN__F1MSR6	69.14	91.67	804	68	804	69.14	tr_XENTR__F7EDS6	69.14	91.01	812	74	812	69.14	1	2966	2771.55	48.7009	2424.53	similar	Med
RMA_00000396-RA	prot_RHIMB__RMA_00000396-RA	Similar to TMEM199 Transmembrane protein 199 (Homo sapiens)	similar	334	0.04	tr_XENTR__B0JYX5	58.08	100	194	1	194	58.08	tr_XENTR__B0JYX5	58.08	100	194	1	194	58.08	1	1271	1076.55	34.0513	658.469	similar	Med
RMA_00000397-RA	prot_RHIMB__RMA_00000397-RA	Similar to Sebox Homeobox protein SEBOX (Mus musculus)	similar	202	0.05	tr_XENTR__F7EE01	99.5	84.29	191	30	190	84.29	tr_XENTR__F7EE01	99.5	84.29	191	30	190	84.29	1	609	420.84	10.1861	77	similar	Med
RMA_00000398-RA	prot_RHIMB__RMA_00000398-RA	Similar to Vtn Vitronectin (Mus musculus)	similar	413	0.09	tr_XENTR__F7CQ66	99.52	98.45	453	7	452	98.45	tr_XENTR__F7CQ66	99.52	98.45	453	7	452	98.45	1	1990	1795.55	76.3658	2463	quality-similar	Med
RMA_00000399-RA	prot_RHIMB__RMA_00000399-RA	Similar to Sarm1 Sterile alpha and TIR motif-containing protein 1 (Mus musculus)	similar	668	0.06	tr_XENTR__F6ST85	99.55	99.57	703	1	700	99.55	tr_XENTR__F6ST85	99.55	99.57	703	1	700	99.55	1	2889	2694.55	33.1812	1606	quality-similar	Med
RMA_00000400-RA	prot_RHIMB__RMA_00000400-RA	Similar to ncbp3 Nuclear cap-binding protein subunit 3 (Xenopus tropicalis)	similar	502	0.19	NCBP3_XENTR__Q6DFQ2	100	100	611	1	611	100	NCBP3_XENTR__Q6DFQ2	100	100	611	1	611	100	1	1717	1522.55	49.5816	1356	quality-similar	Med
RMA_00000401-RA	prot_RHIMB__RMA_00000401-RA	Similar to LINE-1 reverse transcriptase homolog (Nycticebus coucang)	similar	243	0.47	tr_XENTR__F6QYZ1	86.83	16.21	1302	419	629	16.21	tr_XENTR__F6QYZ1	86.83	16.21	1302	419	629	16.21	525	732	540.53	1.02994	10	line	Low
RMA_00000402-RA	pred_RHIMB__RMA_00000402-RA	Protein of unknown function	unknown	569	0.13	tr_XENTR__F7D139	29.53	99.4	167	1	166	29.53	tr_XENTR__F7D139	29.53	99.4	167	1	166	29.53	41	1710	1515.55	0.220401	6	unknown	V Low
RMA_00000403-RA	pred_RHIMB__RMA_00000403-RA	Protein of unknown function	unknown	100	0.61	NA	0	0	0	0	0	0	0	0	0	0	0	0	0	0	303	142.666	0.390223	1	unknown	V Low
RMA_00000404-RA	pred_RHIMB__RMA_00000404-RA	Protein of unknown function	unknown	385	0.32	tr_XENTR__F6Z380	28.83	23.47	473	306	416	23.47	tr_XENTR__F6Z380	28.83	23.47	473	306	416	23.47	37	1158	963.55	0	0	unknown	V Low
RMA_00000405-RA	prot_RHIMB__RMA_00000405-RA	Similar to Smtnl2 Smoothelin-like protein 2 (Mus musculus)	similar	524	0.2	tr_CHICK__A0A1D5PRI5	73.47	90.81	468	27	451	73.47	tr_XENTR__F6QVD7	41.03	24.6	870	630	843	24.6	2	1908	1713.55	51.2675	1578	similar	Med
RMA_00000406-RA	pred_RHIMB__RMA_00000406-RA	Protein of unknown function	unknown	186	0.26	NA	0	0	0	0	0	0	0	0	0	0	0	0	0	0	1514	1319.55	36.4502	863.959	unknown	Med
RMA_00000407-RA	prot_RHIMB__RMA_00000407-RA	Similar to TEKT1 Tektin-1 (Homo sapiens)	similar	428	0.25	tr_XENTR__Q28IK6	81.54	100	402	1	402	81.54	tr_XENTR__Q28IK6	81.54	100	402	1	402	81.54	1	1287	1092.55	43.2612	849	similar	Med
RMA_00000408-RA	prot_RHIMB__RMA_00000408-RA	Similar to Pom121 Nuclear envelope pore membrane protein POM 121 (Mus musculus)	similar	1058	0.09	tr_BOVIN__E1BG57	97.45	97.62	1216	30	1216	97.45	tr_XENTR__F6SWK0	97.92	99.24	1056	9	1056	97.92	1	5249	5054.55	38.1859	3467	quality-similar	Med
RMA_00000409-RA	prot_RHIMB__RMA_00000409-RA	Similar to NSUN5 Probable 28S rRNA (cytosine-C(5))-methyltransferase (Homo sapiens)	similar	479	0.35	tr_XENTR__F6TNA7	99.79	100	491	1	491	99.79	tr_XENTR__F6TNA7	99.79	100	491	1	491	99.79	1	1736	1541.55	44.709	1238	similar	Med
RMA_00000410-RA	pred_RHIMB__RMA_00000410-RA	Protein of unknown function	unknown	393	0.35	tr_XENTR__F6YWK3	48.09	43.45	435	226	414	43.45	tr_XENTR__F6YWK3	48.09	43.45	435	226	414	43.45	355	1182	987.55	2.10293	37.3038	unknown	Low
RMA_00000411-RA	prot_RHIMB__RMA_00000411-RA	Similar to TRIM50 E3 ubiquitin-protein ligase TRIM50 (Sus scrofa)	similar	447	0.04	tr_XENTR__F7CMV2	98.21	97.11	485	3	473	97.11	tr_XENTR__F7CMV2	98.21	97.11	485	3	473	97.11	1	2274	2079.55	19.7569	738	quality-similar	Med
RMA_00000412-RA	pred_RHIMB__RMA_00000412-RA	Protein of unknown function	unknown	182	0.63	NA	0	0	0	0	0	0	0	0	0	0	0	0	0	0	549	363.547	6.7379	44	unknown	Low
RMA_00000413-RA	prot_RHIMB__RMA_00000413-RA	Similar to FKBP6 Inactive peptidyl-prolyl cis-trans isomerase FKBP6 (Bos taurus)	similar	291	0.25	tr_XENTR__F6XNQ1	89	96.77	310	8	307	89	tr_XENTR__F6XNQ1	89	96.77	310	8	307	89	1	876	682.8	40.8485	501	similar	Med
RMA_00000414-RA	prot_RHIMB__RMA_00000414-RA	Similar to Fzd9 Frizzled-9 (Rattus norvegicus)	similar	585	0.07	tr_XENTR__F6TMZ2	99.32	98.98	587	7	587	98.98	tr_XENTR__F6TMZ2	99.32	98.98	587	7	587	98.98	1	1758	1563.55	31.5111	885	quality-similar	Med
RMA_00000415-RA	pred_RHIMB__RMA_00000415-RA	Protein of unknown function	unknown	100	0.14	NA	0	0	0	0	0	0	0	0	0	0	0	0	0	0	303	142.666	33.9494	87	unknown	Med
RMA_00000416-RA	pred_RHIMB__RMA_00000416-RA	Protein of unknown function	unknown	223	0.42	NA	0	0	0	0	0	0	0	0	0	0	0	0	0	0	672	481.878	1.65524	14.3273	unknown	Low
RMA_00000417-RA	pred_RHIMB__RMA_00000417-RA	Protein of unknown function	unknown	97	0.05	NA	0	0	0	0	0	0	0	0	0	0	0	0	0	0	6072	5877.55	34.8667	3681.08	unknown	Med
RMA_00000418-RA	prot_RHIMB__RMA_00000418-RA	Similar to MKS1 Meckel syndrome type 1 protein (Homo sapiens)	similar	536	0.14	tr_XENTR__F6QTI8	95.9	100	560	1	560	95.9	tr_XENTR__F6QTI8	95.9	100	560	1	560	95.9	1	2269	2074.55	31.0754	1158	quality-similar	Med
RMA_00000419-RA	prot_RHIMB__RMA_00000419-RA	Similar to BCL7B B-cell CLL/lymphoma 7 protein family member B (Bos taurus)	similar	283	0.02	tr_XENTR__F6UYH2	66.78	100	199	1	199	66.78	tr_XENTR__F6UYH2	66.78	100	199	1	199	66.78	1	1614	1419.55	39.7275	1013	similar	Med
RMA_00000420-RA	prot_RHIMB__RMA_00000420-RA	Similar to Tbl2 Transducin beta-like protein 2 (Mus musculus)	similar	323	0.16	tr_XENTR__Q66JB8	99.07	98.62	436	5	434	98.62	tr_XENTR__Q66JB8	99.07	98.62	436	5	434	98.62	1	1095	900.55	54.0919	875	quality-similar	Med
RMA_00000421-RA	prot_RHIMB__RMA_00000421-RA	Similar to Mlxipl Carbohydrate-responsive element-binding protein (Rattus norvegicus)	similar	717	0.18	tr_XENTR__F6UNB3	88.7	98.53	815	12	814	88.7	tr_XENTR__F6UNB3	88.7	98.53	815	12	814	88.7	1	2731	2536.55	51.6868	2355	similar	Med
RMA_00000422-RA	pred_RHIMB__RMA_00000422-RA	Protein of unknown function	unknown	297	0.42	tr_XENTR__F6YLL4	37.71	15.04	738	11	121	15.04	tr_XENTR__F6YLL4	37.71	15.04	738	11	121	15.04	208	894	700.682	1.44678	18.2092	unknown	Low
RMA_00000423-RA	prot_RHIMB__RMA_00000423-RA	Similar to VPS37D Vacuolar protein sorting-associated protein 37D (Homo sapiens)	similar	434	0.23	tr_CANLF__E2RES7	62.21	96.02	251	11	251	62.21	tr_XENTR__F6UZ79	69.12	95.5	289	9	284	69.12	2	2303	2108.55	18.7195	709	similar	Med
RMA_00000424-RA	prot_RHIMB__RMA_00000424-RA	Similar to DNAJC30 DnaJ homolog subfamily C member 30 (Homo sapiens)	similar	288	0	tr_ORYLA__H2LPL1	61.11	81.19	218	42	218	61.11	tr_XENTR__F6XMU0	36.46	79.55	132	1	105	36.46	1	867	673.872	52.2948	633	similar	Med
RMA_00000425-RA	prot_RHIMB__RMA_00000425-RA	Similar to Bud23 Probable 18S rRNA (guanine-N(7))-methyltransferase (Mus musculus)	similar	177	0.47	tr_XENTR__Q5I031	89.27	57.09	282	122	282	57.09	tr_XENTR__Q5I031	89.27	57.09	282	122	282	57.09	1	914	720.547	51.6887	669	similar	Med
RMA_00000426-RA	prot_RHIMB__RMA_00000426-RA	Similar to STX1A Syntaxin-1A (Bos taurus)	similar	288	0.26	tr_XENTR__Q0VFR6	100	100	288	1	288	100	tr_XENTR__Q0VFR6	100	100	288	1	288	100	1	2498	2303.55	34.8256	1441	similar	Med
RMA_00000427-RA	prot_RHIMB__RMA_00000427-RA	Similar to Fibrinogen-like protein 1-like protein (Gallus gallus)	similar	549	0.24	tr_XENTR__F7CPT7	34.79	83.7	227	38	227	34.79	tr_XENTR__F7CPT7	34.79	83.7	227	38	227	34.79	1	1795	1600.55	17.1074	491.836	similar	Med
RMA_00000428-RA	pred_RHIMB__RMA_00000428-RA	Protein of unknown function	unknown	229	0.54	NA	0	0	0	0	0	0	0	0	0	0	0	0	0	0	690	499.42	6.91127	62	unknown	Low
RMA_00000429-RA	prot_RHIMB__RMA_00000429-RA	Similar to PHYHD1 Phytanoyl-CoA dioxygenase domain-containing protein 1 (Homo sapiens)	similar	183	0.3	tr_XENTR__F6W6F7	100	95.19	291	1	277	95.19	tr_XENTR__F6W6F7	100	95.19	291	1	277	95.19	1	701	510.171	75.5131	692	similar	Med
RMA_00000430-RA	prot_RHIMB__RMA_00000430-RA	Similar to DOLK Dolichol kinase (Bos taurus)	similar	556	0.04	tr_XENTR__F6W726	94.24	98.68	531	8	531	94.24	tr_XENTR__F6W726	94.24	98.68	531	8	531	94.24	1	1671	1476.55	49.9951	1326	quality-similar	Med
RMA_00000431-RA	prot_RHIMB__RMA_00000431-RA	Similar to nup188 Nucleoporin NUP188 homolog (Xenopus tropicalis)	similar	1429	0.16	NU188_XENTR__F6WXT2	100	100	1739	1	1739	100	NU188_XENTR__F6WXT2	100	100	1739	1	1739	100	1	6156	5961.55	47.5938	5096.57	quality-similar	Med
RMA_00000432-RA	prot_RHIMB__RMA_00000432-RA	Similar to SH3GLB2 Endophilin-B2 (Gallus gallus)	similar	386	0.16	SHLB2_CHICK__Q5ZJ81	100	100	403	1	403	100	tr_XENTR__F6XPP7	100	100	397	1	397	100	1	1562	1367.55	45.0647	1107	quality-similar	Med
RMA_00000433-RA	prot_RHIMB__RMA_00000433-RA	Similar to miga2 Mitoguardin 2 (Xenopus laevis)	similar	569	0.15	tr_XENTR__F7ADT9	98.24	98.48	591	1	582	98.24	tr_XENTR__F7ADT9	98.24	98.48	591	1	582	98.24	1	2158	1963.55	58.0941	2049	quality-similar	Med
RMA_00000434-RA	prot_RHIMB__RMA_00000434-RA	Similar to DOLPP1 Dolichyldiphosphatase 1 (Rhinolophus ferrumequinum)	similar	288	0.21	tr_CHICK__A0A1D5P5Q9	78.47	97.9	238	1	233	78.47	tr_XENTR__F7ADQ4	78.47	97.91	239	1	234	78.47	1	867	673.872	31.5587	382	similar	Med
RMA_00000435-RA	prot_RHIMB__RMA_00000435-RA	Similar to Crat Carnitine O-acetyltransferase (Mus musculus)	similar	490	0.32	tr_XENTR__F7D7H8	52.65	41.08	628	265	522	41.08	tr_XENTR__F7D7H8	52.65	41.08	628	265	522	41.08	1	1473	1278.55	62.5707	1437	similar	Med
RMA_00000436-RA	prot_RHIMB__RMA_00000436-RA	Similar to PTPA Serine/threonine-protein phosphatase 2A activator (Bos taurus)	similar	333	0.26	PTPA_BOVIN__Q2KJ44	95.5	98.77	324	3	322	95.5	tr_XENTR__F7AD16	97	100	323	1	323	97	1	1002	807.55	55.013	798	similar	Med
RMA_00000437-RA	prot_RHIMB__RMA_00000437-RA	Similar to ier5l Immediate early response gene 5-like protein (Xenopus tropicalis)	similar	296	0.08	IER5L_XENTR__Q6PBC9	100	100	296	1	296	100	IER5L_XENTR__Q6PBC9	100	100	296	1	296	100	1	891	697.697	50.2696	630	quality-similar	Med
RMA_00000438-RA	pred_RHIMB__RMA_00000438-RA	Protein of unknown function	unknown	279	0.47	NA	0	0	0	0	0	0	0	0	0	0	0	0	0	0	840	647.124	10.9257	127	unknown	Med
RMA_00000439-RA	prot_RHIMB__RMA_00000439-RA	Similar to Pol LINE-1 retrotransposable element ORF2 protein (Mus musculus)	similar	635	0.32	tr_XENTR__F7EKK5	58.74	35.87	1224	96	534	35.87	tr_XENTR__F7EKK5	58.74	35.87	1224	96	534	35.87	70	1908	1713.55	1.53468	47.237	line	Low
RMA_00000440-RA	pred_RHIMB__RMA_00000440-RA	Protein of unknown function	unknown	204	0.71	tr_XENTR__F6RGM0	47.55	7.42	1308	1212	1308	7.42	tr_XENTR__F6RGM0	47.55	7.42	1308	1212	1308	7.42	250	615	426.615	16.8539	129.153	unknown	Med
RMA_00000441-RA	pred_RHIMB__RMA_00000441-RA	Protein of unknown function	unknown	214	0.38	NA	0	0	0	0	0	0	0	0	0	0	0	0	0	0	645	455.636	0.219442	1.79599	unknown	V Low
RMA_00000442-RA	pred_RHIMB__RMA_00000442-RA	Protein of unknown function	unknown	163	0.36	tr_CHICK__A0A1D5NXF4	97.55	24.63	958	542	777	24.63	0	0	0	0	0	0	0	0	492	309.902	1.14723	6.38622	unknown	Low
RMA_00000443-RA	pred_RHIMB__RMA_00000443-RA	Protein of unknown function	unknown	277	0.3	tr_CHICK__A0A1D5NXF4	98.92	43.01	958	504	915	43.01	tr_XENTR__F7DB29	90.61	65.69	411	130	399	65.69	12	834	641.193	1.26884	14.6138	unknown	Low
RMA_00000444-RA	pred_RHIMB__RMA_00000444-RA	Protein of unknown function	unknown	962	0.05	tr_DROME__Q7KTF6	51.87	42.48	1702	710	1432	42.48	tr_XENTR__A0A1B8XWB1	22.35	43.17	505	70	287	22.35	12	3933	3738.55	15.8144	1062	unknown	Med
RMA_00000445-RA	prot_RHIMB__RMA_00000445-RA	Similar to ntmt1-a N-terminal Xaa-Pro-Lys N-methyltransferase 1-A (Xenopus laevis)	similar	215	0.19	NTM1A_XENTR__B1H2P7	100	100	224	1	224	100	NTM1A_XENTR__B1H2P7	100	100	224	1	224	100	1	804	611.517	51.0724	561	quality-similar	Med
RMA_00000446-RA	pred_RHIMB__RMA_00000446-RA	Protein of unknown function	unknown	146	0.96	NA	0	0	0	0	0	0	0	0	0	0	0	0	0	0	441	262.896	0	0	unknown	V Low
RMA_00000447-RA	prot_RHIMB__RMA_00000447-RA	Similar to ASB6 Ankyrin repeat and SOCS box protein 6 (Pongo abelii)	similar	371	0.11	tr_XENTR__Q28GR9	100	100	426	1	426	100	tr_XENTR__Q28GR9	100	100	426	1	426	100	1	1313	1118.55	52.4089	1053	quality-similar	Med
RMA_00000448-RA	prot_RHIMB__RMA_00000448-RA	Similar to PRRX2 Paired mesoderm homeobox protein 2 (Homo sapiens)	similar	225	0.14	tr_XENTR__F6PZT5	100	91.37	255	23	255	91.37	tr_XENTR__F6PZT5	100	91.37	255	23	255	91.37	1	678	487.727	60.1542	527	quality-similar	Med
RMA_00000449-RA	prot_RHIMB__RMA_00000449-RA	Similar to PTGES Prostaglandin E synthase (Bos taurus)	similar	140	0.1	tr_XENTR__F6PZL1	100	94.77	153	9	153	94.77	tr_XENTR__F6PZL1	100	94.77	153	9	153	94.77	1	423	246.636	85.0975	377	quality-similar	Med
RMA_00000450-RA	prot_RHIMB__RMA_00000450-RA	Similar to TOR1A Torsin-1A (Homo sapiens)	similar	255	0.19	tr_XENTR__Q28CP8	95.69	83.18	327	56	327	83.18	tr_XENTR__Q28CP8	95.69	83.18	327	56	327	83.18	3	768	575.969	101.587	1051	similar	High
RMA_00000451-RA	prot_RHIMB__RMA_00000451-RA	Similar to LINE-1 reverse transcriptase homolog (Nycticebus coucang)	similar	1039	0.53	tr_XENTR__F6XAS5	87.3	76.07	1187	281	1183	76.07	tr_XENTR__F6XAS5	87.3	76.07	1187	281	1183	76.07	201	3120	2925.55	2.6694	140.278	line	Low
RMA_00000452-RA	pred_RHIMB__RMA_00000452-RA	Protein of unknown function	unknown	361	0.16	tr_CHLRE__A0A2K3E7J5	72.58	7.01	3850	3050	3319	7.01	tr_XENTR__F6YLL4	29.64	14.23	738	11	115	14.23	208	1086	891.55	0.876902	14.0432	unknown	V Low
RMA_00000453-RA	prot_RHIMB__RMA_00000453-RA	Similar to Spout1 Putative methyltransferase C9orf114 homolog (Mus musculus)	similar	311	0.36	tr_XENTR__F6ZQ62	100	97.65	383	10	383	97.65	tr_XENTR__F6ZQ62	100	97.65	383	10	383	97.65	1	1022	827.55	51.6584	767.897	similar	Med
RMA_00000454-RA	prot_RHIMB__RMA_00000454-RA	Similar to ENDOG Endonuclease G, mitochondrial (Homo sapiens)	similar	277	0.03	tr_XENTR__F7DDY7	97.11	97.61	293	7	292	97.11	tr_XENTR__F7DDY7	97.11	97.61	293	7	292	97.11	1	1901	1706.55	41.1575	1261.64	quality-similar	Med
RMA_00000455-RA	prot_RHIMB__RMA_00000455-RA	Similar to Snapc4 snRNA-activating protein complex subunit 4 (Mus musculus)	similar	1388	0.12	tr_XENTR__F7CYJ0	58.5	62.88	1277	2	1277	58.5	tr_XENTR__F7CYJ0	58.5	62.88	1277	2	1277	58.5	1	4375	4180.55	47.7939	3589	similar	Med
RMA_00000456-RA	prot_RHIMB__RMA_00000456-RA	Similar to CARD9 Caspase recruitment domain-containing protein 9 (Homo sapiens)	similar	530	0.29	tr_XENTR__B1H1A0	83.77	84.87	522	1	443	83.77	tr_XENTR__B1H1A0	83.77	84.87	522	1	443	83.77	1	1805	1610.55	58.8671	1703	similar	Med
RMA_00000457-RA	pred_RHIMB__RMA_00000457-RA	Protein of unknown function	unknown	91	0.77	NA	0	0	0	0	0	0	0	0	0	0	0	0	0	0	276	120.766	0	0	unknown	V Low
RMA_00000458-RA	pred_RHIMB__RMA_00000458-RA	Protein of unknown function	unknown	132	0.08	NA	0	0	0	0	0	0	0	0	0	0	0	0	0	0	1195	1000.55	58.3116	1048	unknown	Med
RMA_00000459-RA	prot_RHIMB__RMA_00000459-RA	Similar to Gpsm1 G-protein-signaling modulator 1 (Mus musculus)	similar	545	0.2	tr_CHICK__E1BS79	100	100	666	1	666	100	tr_XENTR__L7N3H7	96.51	100	640	1	640	96.51	2	2521	2326.55	38.4056	1605	quality-similar	Med
RMA_00000460-RA	prot_RHIMB__RMA_00000460-RA	Similar to Cep350 Centrosome-associated protein 350 (Mus musculus)	similar	2113	0.14	tr_ORYLA__H2MSE4	41.13	60.17	1692	347	1364	41.13	tr_XENTR__F6RDW8	11.83	21.79	1115	477	719	11.83	2	6704	6509.55	20.859	2439	similar	Med
RMA_00000461-RA	prot_RHIMB__RMA_00000461-RA	Similar to qsox2 Sulfhydryl oxidase 2 (Xenopus laevis)	similar	413	0.11	tr_XENTR__F7D5C5	94.19	58.05	658	12	393	58.05	tr_XENTR__F7D5C5	94.19	58.05	658	12	393	58.05	1	2807	2612.55	37.8878	1778	similar	Med
RMA_00000462-RA	pred_RHIMB__RMA_00000462-RA	Protein of unknown function	unknown	112	0	NA	0	0	0	0	0	0	0	0	0	0	0	0	0	0	339	172.876	0	0	unknown	V Low
RMA_00000463-RA	pred_RHIMB__RMA_00000463-RA	Protein of unknown function	unknown	99	0.17	NA	0	0	0	0	0	0	0	0	0	0	0	0	0	0	489	307.114	7.43217	41	unknown	Low
RMA_00000464-RA	prot_RHIMB__RMA_00000464-RA	Similar to LHX3 LIM/homeobox protein Lhx3 (Gallus gallus)	similar	379	0.03	LHX3_CHICK__P53412	98.15	94.18	395	24	395	94.18	tr_XENTR__F7D5I2	97.63	93.03	402	29	402	93.03	1	2013	1818.55	14.2045	464	quality-similar	Med
RMA_00000465-RA	pred_RHIMB__RMA_00000465-RA	Protein of unknown function	unknown	153	0.13	NA	0	0	0	0	0	0	0	0	0	0	0	0	0	0	462	282.139	62.9447	319	unknown	Med
RMA_00000466-RA	pred_RHIMB__RMA_00000466-RA	Protein of unknown function	unknown	69	0.15	NA	0	0	0	0	0	0	0	0	0	0	0	0	0	0	3240	3045.55	26.9441	1474	unknown	Med
RMA_00000467-RA	prot_RHIMB__RMA_00000467-RA	Similar to PMPCA Mitochondrial-processing peptidase subunit alpha (Homo sapiens)	similar	440	0.17	tr_XENTR__F7CYI2	98.64	90.19	530	1	478	90.19	tr_XENTR__F7CYI2	98.64	90.19	530	1	478	90.19	1	1323	1128.55	58.8507	1193	quality-similar	Med
RMA_00000468-RA	prot_RHIMB__RMA_00000468-RA	Similar to sdccag3 Serologically defined colon cancer antigen 3 homolog (Xenopus tropicalis)	similar	312	0.06	SDCG3_XENTR__Q28GJ0	99.68	99.42	346	1	344	99.42	SDCG3_XENTR__Q28GJ0	99.68	99.42	346	1	344	99.42	1	1113	918.55	52.9713	874	quality-similar	Med
RMA_00000469-RA	prot_RHIMB__RMA_00000469-RA	Similar to usp20 Ubiquitin carboxyl-terminal hydrolase 20 (Xenopus tropicalis)	similar	875	0.15	UBP20_XENTR__A0JM59	92.57	94.12	884	1	832	92.57	UBP20_XENTR__A0JM59	92.57	94.12	884	1	832	92.57	1	2859	2664.55	39.5302	1892	quality-similar	Med
RMA_00000470-RA	prot_RHIMB__RMA_00000470-RA	Similar to C9orf78 Uncharacterized protein C9orf78 (Homo sapiens)	similar	251	0.12	tr_XENTR__F6WZL2	100	99.66	291	2	291	99.66	tr_XENTR__F6WZL2	100	99.66	291	2	291	99.66	1	1026	831.55	68.6227	1025	quality-similar	Med
RMA_00000471-RA	prot_RHIMB__RMA_00000471-RA	Similar to Tor1b Torsin-1B (Mus musculus)	similar	326	0.23	tr_XENTR__Q28CP8	72.7	79.51	327	45	304	72.7	tr_XENTR__Q28CP8	72.7	79.51	327	45	304	72.7	3	1049	854.55	87.9959	1350.73	similar	Med
RMA_00000472-RA	pred_RHIMB__RMA_00000472-RA	Protein of unknown function	unknown	494	0.19	tr_MOUSE__F7C950	90.49	27.09	1606	1021	1455	27.09	tr_XENTR__A0A1B8Y5L2	63.16	49.52	630	66	377	49.52	43	1485	1290.55	0.0862883	2.0003	unknown	V Low
RMA_00000473-RA	pred_RHIMB__RMA_00000473-RA	Protein of unknown function	unknown	69	0.48	NA	0	0	0	0	0	0	0	0	0	0	0	0	0	0	210	70.5537	31.6489	40.1094	unknown	Med
RMA_00000474-RA	prot_RHIMB__RMA_00000474-RA	Similar to ELFN1 Protein ELFN1 (Homo sapiens)	similar	889	0.27	tr_XENTR__F7DSK0	89.88	100	795	1	795	89.88	tr_XENTR__F7DSK0	89.88	100	795	1	795	89.88	1	2670	2475.55	18.0808	804	similar	Med
RMA_00000475-RA	pred_RHIMB__RMA_00000475-RA	Protein of unknown function	unknown	91	0.32	NA	0	0	0	0	0	0	0	0	0	0	0	0	0	0	406	231.403	25.0205	104	unknown	Med
RMA_00000476-RA	prot_RHIMB__RMA_00000476-RA	Similar to MAD1L1 Mitotic spindle assembly checkpoint protein MAD1 (Homo sapiens)	similar	351	0.24	tr_XENTR__F7DSI9	20.8	21.6	338	254	326	20.8	tr_XENTR__F7DSI9	20.8	21.6	338	254	326	20.8	1	1056	861.55	21.7116	336	similar	Med
RMA_00000477-RA	pred_RHIMB__RMA_00000477-RA	Protein of unknown function	unknown	269	0.31	NA	0	0	0	0	0	0	0	0	0	0	0	0	0	0	810	617.429	9.82815	109	unknown	Low
RMA_00000478-RA	pred_RHIMB__RMA_00000478-RA	Protein of unknown function	unknown	130	0.28	NA	0	0	0	0	0	0	0	0	0	0	0	0	0	0	394	220.733	0.252211	1	unknown	V Low
RMA_00000479-RA	prot_RHIMB__RMA_00000479-RA	Similar to Mrm2 rRNA methyltransferase 2, mitochondrial (Mus musculus)	similar	226	0.12	tr_XENTR__F7AX52	83.19	93.09	246	17	245	83.19	tr_XENTR__F7AX52	83.19	93.09	246	17	245	83.19	1	681	490.647	62.6328	552	similar	Med
RMA_00000480-RA	prot_RHIMB__RMA_00000480-RA	Similar to Nudt1 7,8-dihydro-8-oxoguanine triphosphatase (Rattus norvegicus)	similar	168	0.13	tr_XENTR__F7AQE2	92.86	99.36	157	2	157	92.86	tr_XENTR__F7AQE2	92.86	99.36	157	2	157	92.86	1	606	417.952	64.0694	481	quality-similar	Med
RMA_00000481-RA	prot_RHIMB__RMA_00000481-RA	Similar to SNX8 Sorting nexin-8 (Homo sapiens)	similar	392	0.06	tr_CHICK__F1NZ35	94.13	91.74	448	37	447	91.74	tr_XENTR__F6VUW9	38.78	35.1	433	100	251	35.1	2	2484	2289.55	40.7527	1676	quality-similar	Med
RMA_00000482-RA	prot_RHIMB__RMA_00000482-RA	Similar to eif3b Eukaryotic translation initiation factor 3 subunit B (Xenopus laevis)	similar	633	0.17	tr_XENTR__F6RY88	88.15	94.46	686	7	654	88.15	tr_XENTR__F6RY88	88.15	94.46	686	7	654	88.15	1	2436	2241.55	45.624	1837	similar	Med
RMA_00000483-RA	prot_RHIMB__RMA_00000483-RA	Similar to kif19 Kinesin-like protein KIF19 (Xenopus laevis)	similar	976	0.06	tr_MONDO__F6Y554	94.36	94.89	979	32	960	94.36	tr_XENTR__F6XS03	92.73	95.5	999	10	963	92.73	2	3553	3358.55	19.6426	1185	quality-similar	Med
RMA_00000484-RA	prot_RHIMB__RMA_00000484-RA	Similar to chst12 Carbohydrate sulfotransferase 12 (Xenopus laevis)	similar	439	0.16	tr_XENTR__Q28E26	95.9	100	420	1	420	95.9	tr_XENTR__Q28E26	95.9	100	420	1	420	95.9	1	1442	1247.55	42.3487	949	quality-similar	Med
RMA_00000485-RA	pred_RHIMB__RMA_00000485-RA	Protein of unknown function	unknown	169	0.54	NA	0	0	0	0	0	0	0	0	0	0	0	0	0	0	510	326.744	3.57803	21	unknown	Low
RMA_00000486-RA	pred_RHIMB__RMA_00000486-RA	Protein of unknown function	unknown	237	0.26	NA	0	0	0	0	0	0	0	0	0	0	0	0	0	0	714	522.894	0	0	unknown	V Low
RMA_00000487-RA	prot_RHIMB__RMA_00000487-RA	Similar to LINE-1 reverse transcriptase homolog (Nycticebus coucang)	similar	371	0.18	tr_XENTR__F6PJ32	90.84	25.7	1323	114	556	25.7	tr_XENTR__F6PJ32	90.84	25.7	1323	114	556	25.7	317	1116	921.55	0	0	line	V Low
RMA_00000488-RA	pred_RHIMB__RMA_00000488-RA	Protein of unknown function	unknown	89	0.07	NA	0	0	0	0	0	0	0	0	0	0	0	0	0	0	3084	2889.55	10.8338	562.313	unknown	Med
RMA_00000489-RA	pred_RHIMB__RMA_00000489-RA	Protein of unknown function	unknown	168	0.33	NA	0	0	0	0	0	0	0	0	0	0	0	0	0	0	507	323.94	5.39634	31.4002	unknown	Low
RMA_00000490-RA	prot_RHIMB__RMA_00000490-RA	Similar to grifin Grifin (Danio rerio)	similar	77	0.36	tr_CHICK__F1NZ18	74.03	41.01	139	83	139	41.01	0	0	0	0	0	0	0	0	234	88.1525	131.359	208	similar	High
RMA_00000491-RA	pred_RHIMB__RMA_00000491-RA	Protein of unknown function	unknown	132	0.16	NA	0	0	0	0	0	0	0	0	0	0	0	0	0	0	399	225.15	9.39604	38	unknown	Low
RMA_00000492-RA	pred_RHIMB__RMA_00000492-RA	Protein of unknown function	unknown	117	0.93	NA	0	0	0	0	0	0	0	0	0	0	0	0	0	0	354	185.743	10.79	36	unknown	Med
RMA_00000493-RA	prot_RHIMB__RMA_00000493-RA	Similar to lfng Beta-1,3-N-acetylglucosaminyltransferase lunatic fringe (Xenopus laevis)	similar	380	0.15	tr_XENTR__F6UP69	100	100	372	1	372	100	tr_XENTR__F6UP69	100	100	372	1	372	100	1	1220	1025.55	64.9785	1197	quality-similar	Med
RMA_00000494-RA	prot_RHIMB__RMA_00000494-RA	Similar to ttyh3 Protein tweety homolog 3 (Xenopus laevis)	similar	541	0.14	tr_XENTR__F6UQ60	87.99	100	525	1	525	87.99	tr_XENTR__F6UQ60	87.99	100	525	1	525	87.99	1	2086	1891.55	39.7033	1349	similar	Med
RMA_00000495-RA	prot_RHIMB__RMA_00000495-RA	Similar to Iqce IQ domain-containing protein E (Mus musculus)	similar	737	0.08	tr_XENTR__F6UQ91	74.22	97.91	574	10	571	74.22	tr_XENTR__F6UQ91	74.22	97.91	574	10	571	74.22	1	2816	2621.55	25.3559	1194	similar	Med
RMA_00000496-RA	prot_RHIMB__RMA_00000496-RA	Similar to BRAT1 BRCA1-associated ATM activator 1 (Homo sapiens)	similar	756	0.19	tr_XENTR__F6VIU7	92.99	99.52	826	1	822	92.99	tr_XENTR__F6VIU7	92.99	99.52	826	1	822	92.99	1	2279	2084.55	43.2719	1620.27	quality-similar	Med
RMA_00000497-RA	prot_RHIMB__RMA_00000497-RA	Similar to kdm8 Lysine-specific demethylase 8 (Xenopus tropicalis)	similar	438	0.22	KDM8_DANRE__A8E534	84.7	94.58	406	2	385	84.7	KDM8_XENTR__B2GUS6	85.16	95.26	443	1	422	85.16	1	1429	1234.55	42.6023	944.734	similar	Med
RMA_00000498-RA	prot_RHIMB__RMA_00000498-RA	Similar to CMLKR1 Chemokine-like receptor 1 (Sus scrofa)	similar	325	0.2	tr_XENTR__F7DX89	87.08	80.84	308	25	273	80.84	tr_XENTR__F7DX89	87.08	80.84	308	25	273	80.84	1	978	784.214	34.2882	483	similar	Med
RMA_00000499-RA	prot_RHIMB__RMA_00000499-RA	Similar to Cmklr1 Chemokine-like receptor 1 (Rattus norvegicus)	similar	1509	0.06	tr_XENTR__F6U4V4	21.4	98.05	307	3	303	21.4	tr_XENTR__F6U4V4	21.4	98.05	307	3	303	21.4	1	4530	4335.55	1.5152	118	similar	Low
RMA_00000500-RA	pred_RHIMB__RMA_00000500-RA	Protein of unknown function	unknown	330	0.22	tr_DROME__Q9VHL0	50.3	61.81	254	14	170	50.3	0	0	0	0	0	0	0	0	993	799.169	4.33638	62.2493	unknown	Low
RMA_00000501-RA	pred_RHIMB__RMA_00000501-RA	Protein of unknown function	unknown	90	0.5	NA	0	0	0	0	0	0	0	0	0	0	0	0	0	0	273	118.381	0.53455	1.13668	unknown	V Low
RMA_00000502-RA	pred_RHIMB__RMA_00000502-RA	Protein of unknown function	unknown	108	0.28	NA	0	0	0	0	0	0	0	0	0	0	0	0	0	0	459	279.371	14.6195	73.3636	unknown	Med
RMA_00000503-RA	prot_RHIMB__RMA_00000503-RA	Similar to Irx6 Iroquois-class homeodomain protein IRX-6 (Mus musculus)	similar	487	0.03	tr_LEPOC__W5MJM9	98.97	100	497	1	497	98.97	IRX4_XENTR__Q688D0	71.05	73.99	496	1	367	71.05	2	1787	1592.55	4.96395	142	quality-similar	Low
RMA_00000504-RA	prot_RHIMB__RMA_00000504-RA	Similar to irx5 Iroquois-class homeodomain protein irx-5 (Xenopus laevis)	similar	493	0.09	tr_XENTR__G1K3A9	82.76	100	486	1	486	82.76	tr_XENTR__G1K3A9	82.76	100	486	1	486	82.76	1	1482	1287.55	27.1969	629	similar	Med
RMA_00000505-RA	pred_RHIMB__RMA_00000505-RA	Protein of unknown function	unknown	227	0.76	NA	0	0	0	0	0	0	0	0	0	0	0	0	0	0	684	493.565	3.60942	32	unknown	Low
RMA_00000506-RA	pred_RHIMB__RMA_00000506-RA	Protein of unknown function	unknown	587	0.73	tr_MONDO__K7E5H8	33.22	89.96	279	28	278	33.22	tr_XENTR__F6UKW2	30.66	37.05	502	298	483	30.66	7	1764	1569.55	4.30235	121.297	unknown	Low
RMA_00000507-RA	pred_RHIMB__RMA_00000507-RA	Protein of unknown function	unknown	162	0.82	NA	0	0	0	0	0	0	0	0	0	0	0	0	0	0	489	307.114	5.43818	30	unknown	Low
RMA_00000508-RA	pred_RHIMB__RMA_00000508-RA	Protein of unknown function	unknown	482	0.59	tr_BRAFL__C3YP04	83.4	93.56	419	23	414	83.4	tr_XENTR__A0A1B8XV64	83.2	35.63	1134	151	554	35.63	4	1449	1254.55	0.353959	7.97643	unknown	V Low
RMA_00000509-RA	pred_RHIMB__RMA_00000509-RA	Protein of unknown function	unknown	395	0.45	tr_BRAFL__C3YP04	86.58	84.25	419	34	386	84.25	tr_XENTR__A0A1B8XV64	73.92	30.95	1134	151	501	30.95	4	1188	993.55	0.00132063	0.0235689	unknown	V Low
RMA_00000510-RA	pred_RHIMB__RMA_00000510-RA	Protein of unknown function	unknown	396	0.61	tr_BRAFL__C3YP04	59.34	87.11	419	7	371	59.34	tr_XENTR__A0A1B8XV64	52.78	20.81	1134	259	494	20.81	4	1191	996.55	0.279321	5	unknown	V Low
RMA_00000511-RA	prot_RHIMB__RMA_00000511-RA	Similar to irx3 Iroquois-class homeodomain protein irx-3 (Xenopus tropicalis)	similar	403	0.06	IRX3_XENTR__Q6NVN3	99.5	90.62	448	1	406	90.62	IRX3_XENTR__Q6NVN3	99.5	90.62	448	1	406	90.62	1	1212	1017.55	37.8055	691	quality-similar	Med
RMA_00000512-RA	pred_RHIMB__RMA_00000512-RA	Protein of unknown function	unknown	197	0.92	NA	0	0	0	0	0	0	0	0	0	0	0	0	0	0	594	406.428	6.16397	45	unknown	Low
RMA_00000513-RA	pred_RHIMB__RMA_00000513-RA	Protein of unknown function	unknown	188	0.17	NA	0	0	0	0	0	0	0	0	0	0	0	0	0	0	567	380.6	8.46019	57.8385	unknown	Low
RMA_00000514-RA	prot_RHIMB__RMA_00000514-RA	Similar to RPGRIP1L Protein fantom (Homo sapiens)	similar	656	0.09	tr_LEPOC__W5MJX0	97.41	50.51	1279	73	718	50.51	tr_XENTR__F6SS07	97.41	49.42	1303	78	721	49.42	1	5870	5675.55	27.4507	2798.53	similar	Med
RMA_00000515-RA	prot_RHIMB__RMA_00000515-RA	Similar to fto Alpha-ketoglutarate-dependent dioxygenase FTO (Xenopus laevis)	similar	377	0.29	tr_XENTR__F7DVG8	57.29	45.78	498	12	239	45.78	tr_XENTR__F7DVG8	57.29	45.78	498	12	239	45.78	1	1134	939.55	16.6781	281.471	similar	Med
RMA_00000516-RA	pred_RHIMB__RMA_00000516-RA	Protein of unknown function	unknown	152	0.39	tr_XENTR__F6ZSV2	48.03	5.21	1400	5	77	5.21	tr_XENTR__F6ZSV2	48.03	5.21	1400	5	77	5.21	224	459	279.371	0.797096	4	unknown	V Low
RMA_00000517-RA	pred_RHIMB__RMA_00000517-RA	Protein of unknown function	unknown	273	0.33	NA	0	0	0	0	0	0	0	0	0	0	0	0	0	0	822	629.3	0.176931	2	unknown	V Low
RMA_00000518-RA	prot_RHIMB__RMA_00000518-RA	Similar to tusc5 Tumor suppressor candidate 5 homolog (Xenopus tropicalis)	similar	201	0.14	TUSC5_XENTR__Q6DFT4	98.01	99.44	179	1	178	98.01	TUSC5_XENTR__Q6DFT4	98.01	99.44	179	1	178	98.01	2	606	417.952	15.4513	116	quality-similar	Med
RMA_00000519-RA	pred_RHIMB__RMA_00000519-RA	Protein of unknown function	unknown	101	0.14	NA	0	0	0	0	0	0	0	0	0	0	0	0	0	0	475	294.107	5.73526	30.2988	unknown	Low
RMA_00000520-RA	prot_RHIMB__RMA_00000520-RA	Similar to bhlha9 Class A basic helix-loop-helix protein 9 (Danio rerio)	similar	255	0.01	tr_LEPOC__W5MES4	97.25	93.89	262	17	262	93.89	tr_XENTR__A4IHF3	37.65	78.12	128	29	128	37.65	2	768	575.969	5.60611	58	quality-similar	Low
RMA_00000521-RA	pred_RHIMB__RMA_00000521-RA	Protein of unknown function	unknown	286	0.37	NA	0	0	0	0	0	0	0	0	0	0	0	0	0	0	861	667.924	1.91705	23	unknown	Low
RMA_00000522-RA	pred_RHIMB__RMA_00000522-RA	Protein of unknown function	unknown	254	0.03	tr_BRAFL__C3XVV7	58.27	61	241	11	157	58.27	0	0	0	0	0	0	0	0	997	803.159	42.2132	609	unknown	Med
RMA_00000523-RA	pred_RHIMB__RMA_00000523-RA	Protein of unknown function	unknown	98	0.11	NA	0	0	0	0	0	0	0	0	0	0	0	0	0	0	458	278.45	13.4178	67.1112	unknown	Med
RMA_00000524-RA	prot_RHIMB__RMA_00000524-RA	Similar to abr Active breakpoint cluster region-related protein (Xenopus tropicalis)	similar	783	0.31	ABR_XENTR__A4II46	75.22	67.29	862	21	600	67.29	ABR_XENTR__A4II46	75.22	67.29	862	21	600	67.29	2	2724	2529.55	37.5904	1708	similar	Med
RMA_00000525-RA	prot_RHIMB__RMA_00000525-RA	Similar to abr Active breakpoint cluster region-related protein (Xenopus tropicalis)	similar	287	0.54	tr_DANRE__A5WUN5	100	100	324	1	324	100	ABR_XENTR__A4II46	81.18	28.07	862	621	862	28.07	2	864	670.897	55.2651	666	similar	Med
RMA_00000526-RA	prot_RHIMB__RMA_00000526-RA	Similar to timm22 Mitochondrial import inner membrane translocase subunit Tim22 (Xenopus tropicalis)	similar	216	0.09	TIM22_XENTR__Q5M7K0	73.15	99.46	186	2	186	73.15	TIM22_XENTR__Q5M7K0	73.15	99.46	186	2	186	73.15	1	1042	847.55	42.8328	652.094	similar	Med
RMA_00000527-RA	pred_RHIMB__RMA_00000527-RA	Protein of unknown function	unknown	207	0.75	NA	0	0	0	0	0	0	0	0	0	0	0	0	0	0	624	435.305	2.54583	19.9063	unknown	Low
RMA_00000528-RA	pred_RHIMB__RMA_00000528-RA	Protein of unknown function	unknown	111	0.54	NA	0	0	0	0	0	0	0	0	0	0	0	0	0	0	336	170.316	0.664194	2.03198	unknown	V Low
RMA_00000529-RA	prot_RHIMB__RMA_00000529-RA	Similar to Specc1 Cytospin-B (Mus musculus)	similar	1033	0.21	tr_XENTR__F6WBT6	89.45	99.7	985	4	985	89.45	tr_XENTR__F6WBT6	89.45	99.7	985	4	985	89.45	2	3935	3740.55	37.5652	2524	similar	Med
RMA_00000530-RA	pred_RHIMB__RMA_00000530-RA	Protein of unknown function	unknown	125	0.19	NA	0	0	0	0	0	0	0	0	0	0	0	0	0	0	478	296.886	18.6749	99.59	unknown	Med
RMA_00000531-RA	pred_RHIMB__RMA_00000531-RA	Protein of unknown function	unknown	152	0.29	NA	0	0	0	0	0	0	0	0	0	0	0	0	0	0	459	279.371	0.199274	1	unknown	V Low
RMA_00000532-RA	pred_RHIMB__RMA_00000532-RA	Protein of unknown function	unknown	103	0.36	NA	0	0	0	0	0	0	0	0	0	0	0	0	0	0	312	150.107	0.370878	1	unknown	V Low
RMA_00000533-RA	prot_RHIMB__RMA_00000533-RA	Similar to ADORA2B Adenosine receptor A2b (Gallus gallus)	similar	339	0.18	tr_XENTR__F6WC19	96.46	99.1	332	4	332	96.46	tr_XENTR__F6WC19	96.46	99.1	332	4	332	96.46	1	1417	1222.55	41.3022	907	quality-similar	Med
RMA_00000534-RA	prot_RHIMB__RMA_00000534-RA	Similar to zswim7 Zinc finger SWIM domain-containing protein 7 (Danio rerio)	similar	197	0.33	tr_CHICK__E1BR46	56.85	80	140	26	137	56.85	0	0	0	0	0	0	0	0	776	583.85	39.6665	416	similar	Med
RMA_00000535-RA	prot_RHIMB__RMA_00000535-RA	Similar to TTC19 Tetratricopeptide repeat protein 19, mitochondrial (Homo sapiens)	similar	507	0.08	tr_XENTR__F6R444	58.58	99.33	300	3	300	58.58	tr_XENTR__F6R444	58.58	99.33	300	3	300	58.58	1	1524	1329.55	36.2615	866	similar	Med
RMA_00000536-RA	prot_RHIMB__RMA_00000536-RA	Similar to ncor1 Nuclear receptor corepressor 1 (Xenopus tropicalis)	similar	2520	0.06	NCOR1_XENTR__Q4KKX4	100	100	2494	1	2494	100	NCOR1_XENTR__Q4KKX4	100	100	2494	1	2494	100	1	9093	8898.55	40.897	6537	quality-similar	Med
RMA_00000537-RA	pred_RHIMB__RMA_00000537-RA	Protein of unknown function	unknown	360	0.39	tr_XENTR__F6RBG2	73.33	94.74	266	10	261	73.33	tr_XENTR__F6RBG2	73.33	94.74	266	10	261	73.33	332	1083	888.55	8.08238	129	unknown	Low
RMA_00000538-RA	prot_RHIMB__RMA_00000538-RA	Similar to Pigl N-acetylglucosaminyl-phosphatidylinositol de-N-acetylase (Rattus norvegicus)	similar	140	0.46	tr_MONDO__F6SQC6	73.57	42.58	256	8	116	42.58	0	0	0	0	0	0	0	0	529	344.62	25.2009	156	similar	Med
RMA_00000539-RA	prot_RHIMB__RMA_00000539-RA	Similar to Pigl N-acetylglucosaminyl-phosphatidylinositol de-N-acetylase (Mus musculus)	similar	98	0.49	tr_MONDO__F6SQC6	85.71	54.3	256	118	256	54.3	0	0	0	0	0	0	0	0	508	324.875	64.0896	374	similar	Med
RMA_00000540-RA	prot_RHIMB__RMA_00000540-RA	Similar to Cenpv Centromere protein V (Mus musculus)	similar	205	0.07	tr_CHICK__A0A1D5PYQ8	94.63	98.35	182	3	181	94.63	tr_XENTR__F7B6L4	51.22	71.92	146	29	133	51.22	1	1513	1318.55	50.286	1191	quality-similar	Med
RMA_00000541-RA	pred_RHIMB__RMA_00000541-RA	Protein of unknown function	unknown	270	0.44	NA	0	0	0	0	0	0	0	0	0	0	0	0	0	0	813	620.396	2.60232	29	unknown	Low
RMA_00000542-RA	pred_RHIMB__RMA_00000542-RA	Protein of unknown function	unknown	160	0.41	NA	0	0	0	0	0	0	tr_XENTR__F6ZSV2	73.75	8.07	1400	1288	1400	8.07	224	483	301.527	1.05912	5.73636	unknown	Low
RMA_00000543-RA	pred_RHIMB__RMA_00000543-RA	Protein of unknown function	unknown	496	0.01	tr_XENTR__F6RBG2	51.41	97.74	266	2	261	51.41	tr_XENTR__F6RBG2	51.41	97.74	266	2	261	51.41	332	1491	1296.55	0.516369	12.0259	unknown	V Low
RMA_00000544-RA	pred_RHIMB__RMA_00000544-RA	Protein of unknown function	unknown	638	0.13	tr_LEPOC__W5M6T1	97.18	98.71	699	6	695	97.18	0	0	0	0	0	0	0	0	2531	2336.55	18.7037	785	quality-unknown	Med
RMA_00000545-RA	prot_RHIMB__RMA_00000545-RA	Similar to Nuclear factor 7, ovary (Xenopus laevis)	similar	544	0.02	tr_XENTR__F6Z6J4	95.77	99.62	528	1	526	95.77	tr_XENTR__F6Z6J4	95.77	99.62	528	1	526	95.77	5	2072	1877.55	28.3464	956	quality-similar	Med
RMA_00000546-RA	prot_RHIMB__RMA_00000546-RA	Similar to CROCC Rootletin (Homo sapiens)	similar	1912	0.06	tr_XENTR__F6U1P3	98.85	99.54	1962	9	1961	98.85	tr_XENTR__F6U1P3	98.85	99.54	1962	9	1961	98.85	2	8623	8428.55	19.7492	2990	quality-similar	Med
RMA_00000547-RA	pred_RHIMB__RMA_00000547-RA	Protein of unknown function	unknown	163	0.3	tr_XENTR__A0A1B8Y2P3	61.35	23.2	431	172	271	23.2	tr_XENTR__A0A1B8Y2P3	61.35	23.2	431	172	271	23.2	42	492	309.902	0.718568	4	unknown	V Low
RMA_00000548-RA	prot_RHIMB__RMA_00000548-RA	Similar to SNED1 Sushi, nidogen and EGF-like domain-containing protein 1 (Homo sapiens)	similar	1595	0.19	tr_XENTR__F6PJZ0	92.73	93.98	1395	25	1335	92.73	tr_XENTR__F6PJZ0	92.73	93.98	1395	25	1335	92.73	1	5874	5679.55	31.3176	3195	quality-similar	Med
RMA_00000549-RA	prot_RHIMB__RMA_00000549-RA	Similar to Harbi1 Putative nuclease HARBI1 (Mus musculus)	similar	343	0.47	tr_XENTR__A9ULD5	35.28	33.15	371	249	371	33.15	tr_XENTR__A9ULD5	35.28	33.15	371	249	371	33.15	10	1032	837.55	63.9435	962	similar	Med
RMA_00000550-RA	prot_RHIMB__RMA_00000550-RA	Similar to Pask PAS domain-containing serine/threonine-protein kinase (Mus musculus)	similar	1109	0.39	tr_LEPOC__W5MFV0	90.08	93.31	1166	16	1103	90.08	tr_XENTR__F7EJN8	81.7	78.7	1183	1	1183	78.7	1	4217	4022.55	23.0018	1662	similar	Med
RMA_00000551-RA	pred_RHIMB__RMA_00000551-RA	Protein of unknown function	unknown	156	0.22	NA	0	0	0	0	0	0	0	0	0	0	0	0	0	0	535	350.3	21.4549	135	unknown	Med
RMA_00000552-RA	prot_RHIMB__RMA_00000552-RA	Similar to ppp1r7 Protein phosphatase 1 regulatory subunit 7 (Xenopus tropicalis)	similar	971	0.25	PP1R7_XENTR__Q6DIQ3	30.9	95.38	346	15	344	30.9	PP1R7_XENTR__Q6DIQ3	30.9	95.38	346	15	344	30.9	3	2916	2721.55	24.708	1207.88	similar	Med
RMA_00000553-RA	prot_RHIMB__RMA_00000553-RA	Similar to Hdlbp Vigilin (Mus musculus)	similar	1458	0.36	tr_XENTR__F6U0X4	78.74	100	1285	1	1285	78.74	tr_XENTR__F6U0X4	78.74	100	1285	1	1285	78.74	1	5268	5073.55	42.7393	3895	similar	Med
RMA_00000554-RA	pred_RHIMB__RMA_00000554-RA	Protein of unknown function	unknown	187	0.82	NA	0	0	0	0	0	0	0	0	0	0	0	0	0	0	564	377.756	3.53693	23.9997	unknown	Low
RMA_00000555-RA	prot_RHIMB__RMA_00000555-RA	Similar to sept2-b Septin-2B (Xenopus laevis)	similar	278	0.26	SEP2B_XENTR__A1L0Y5	88.49	78.87	355	72	351	78.87	SEP2B_XENTR__A1L0Y5	88.49	78.87	355	72	351	78.87	1	932	738.451	46.3428	614.712	similar	Med
RMA_00000556-RA	prot_RHIMB__RMA_00000556-RA	Similar to Farp2 FERM, RhoGEF and pleckstrin domain-containing protein 2 (Mus musculus)	similar	912	0.16	tr_XENTR__F6SSP5	90.9	98.59	994	1	980	90.9	tr_XENTR__F6SSP5	90.9	98.59	994	1	980	90.9	1	4004	3809.55	28.3943	1943	quality-similar	Med
RMA_00000557-RA	prot_RHIMB__RMA_00000557-RA	Similar to Stk25 Serine/threonine-protein kinase 25 (Mus musculus)	similar	351	0.1	tr_XENTR__F6WJG9	96.3	95.01	421	17	416	95.01	tr_XENTR__F6WJG9	96.3	95.01	421	17	416	95.01	1	2418	2223.55	35.027	1399	quality-similar	Med
RMA_00000558-RA	pred_RHIMB__RMA_00000558-RA	Protein of unknown function	unknown	314	0.45	tr_XENTR__A0A1B8XSR3	58.28	33.66	517	189	362	33.66	tr_XENTR__A0A1B8XSR3	58.28	33.66	517	189	362	33.66	53	946	752.37	1.32118	17.8551	unknown	Low
RMA_00000559-RA	prot_RHIMB__RMA_00000559-RA	Similar to BOK Bcl-2-related ovarian killer protein (Gallus gallus)	similar	143	0.43	tr_XENTR__F7CWH6	99.3	66.36	214	1	214	66.36	tr_XENTR__F7CWH6	99.3	66.36	214	1	214	66.36	1	1280	1085.55	49.7968	971	similar	Med
RMA_00000560-RA	prot_RHIMB__RMA_00000560-RA	Similar to Thap4 THAP domain-containing protein 4 (Mus musculus)	similar	171	0.05	tr_XENTR__Q0V9A7	94.74	32.27	502	341	502	32.27	tr_XENTR__Q0V9A7	94.74	32.27	502	341	502	32.27	1	610	421.801	55.0378	417	similar	Med
RMA_00000561-RA	pred_RHIMB__RMA_00000561-RA	Protein of unknown function	unknown	61	0.49	NA	0	0	0	0	0	0	0	0	0	0	0	0	0	0	186	53.9865	5.41385	5.25	unknown	Low
RMA_00000562-RA	pred_RHIMB__RMA_00000562-RA	Protein of unknown function	unknown	74	0.49	NA	0	0	0	0	0	0	0	0	0	0	0	0	0	0	225	81.4181	2.05132	3	unknown	Low
RMA_00000563-RA	pred_RHIMB__RMA_00000563-RA	Protein of unknown function	unknown	61	0.49	NA	0	0	0	0	0	0	0	0	0	0	0	0	0	0	186	53.9865	6.18726	6	unknown	Low
RMA_00000564-RA	pred_RHIMB__RMA_00000564-RA	Protein of unknown function	unknown	61	0.49	NA	0	0	0	0	0	0	0	0	0	0	0	0	0	0	186	53.9865	1.80462	1.75	unknown	Low
RMA_00000565-RA	prot_RHIMB__RMA_00000565-RA	Similar to atg4b Cysteine protease ATG4B (Xenopus laevis)	similar	324	0.39	tr_XENTR__Q0D2E6	92.59	76.3	384	38	330	76.3	tr_XENTR__Q0D2E6	92.59	76.3	384	38	330	76.3	1	1902	1707.55	41.0782	1259.95	similar	Med
RMA_00000566-RA	prot_RHIMB__RMA_00000566-RA	Similar to DTYMK Thymidylate kinase (Homo sapiens)	similar	313	0.07	tr_XENTR__Q6DF36	68.37	99.07	216	1	214	68.37	tr_XENTR__Q6DF36	68.37	99.07	216	1	214	68.37	1	1476	1281.55	38.836	894	similar	Med
RMA_00000567-RA	prot_RHIMB__RMA_00000567-RA	Similar to Ing5 Inhibitor of growth protein 5 (Mus musculus)	similar	236	0.21	tr_XENTR__F7CEQ4	100	100	237	1	237	100	tr_XENTR__F7CEQ4	100	100	237	1	237	100	2	1071	876.55	44.4584	700	quality-similar	Med
RMA_00000568-RA	prot_RHIMB__RMA_00000568-RA	Similar to D2HGDH D-2-hydroxyglutarate dehydrogenase, mitochondrial (Homo sapiens)	similar	460	0.12	tr_XENTR__F7DLT4	95.22	97.49	518	14	518	95.22	tr_XENTR__F7DLT4	95.22	97.49	518	14	518	95.22	1	1724	1529.55	45.4966	1250	quality-similar	Med
RMA_00000569-RA	prot_RHIMB__RMA_00000569-RA	Similar to PROC Vitamin K-dependent protein C (Canis lupus familiaris)	similar	436	0.24	tr_XENTR__Q5FVZ2	97.48	94.52	456	17	447	94.52	tr_XENTR__Q5FVZ2	97.48	94.52	456	17	447	94.52	3	1876	1681.55	63.1023	1906	quality-similar	Med
RMA_00000570-RA	prot_RHIMB__RMA_00000570-RA	Similar to DGKD Diacylglycerol kinase delta (Homo sapiens)	similar	437	0.14	tr_XENTR__F7DCA2	99.31	36.41	1192	1	434	36.41	tr_XENTR__F7DCA2	99.31	36.41	1192	1	434	36.41	1	4527	4332.55	39.5497	3077.9	similar	Med
RMA_00000571-RA	pred_RHIMB__RMA_00000571-RA	Protein of unknown function	unknown	145	0.41	NA	0	0	0	0	0	0	0	0	0	0	0	0	0	0	438	260.184	46.8798	219.096	unknown	Med
RMA_00000572-RA	pred_RHIMB__RMA_00000572-RA	Protein of unknown function	unknown	70	0.1	NA	0	0	0	0	0	0	0	0	0	0	0	0	0	0	213	72.68	28.3413	37	unknown	Med
RMA_00000573-RA	pred_RHIMB__RMA_00000573-RA	Protein of unknown function	unknown	170	0.29	NA	0	0	0	0	0	0	0	0	0	0	0	0	0	0	513	329.553	1.18251	7	unknown	Low
RMA_00000574-RA	pred_RHIMB__RMA_00000574-RA	Protein of unknown function	unknown	60	0.38	NA	0	0	0	0	0	0	0	0	0	0	0	0	0	0	183	51.9965	2.98306	2.78615	unknown	Low
RMA_00000575-RA	pred_RHIMB__RMA_00000575-RA	Protein of unknown function	unknown	222	0.2	NA	0	0	0	0	0	0	0	0	0	0	0	0	0	0	669	478.962	0.464934	4	unknown	V Low
RMA_00000576-RA	prot_RHIMB__RMA_00000576-RA	Similar to F10 Coagulation factor X (Gallus gallus)	similar	525	0.43	tr_LEPOC__W5MRK0	97.33	96.85	476	8	468	96.85	tr_XENTR__F7D8I1	57.9	45.45	682	373	682	45.45	1	1999	1804.55	56.0171	1815.76	similar	Med
RMA_00000577-RA	prot_RHIMB__RMA_00000577-RA	Similar to iws1 Protein IWS1 homolog (Xenopus tropicalis)	similar	982	0.19	IWS1_XENTR__Q505H7	95.42	100	909	1	909	95.42	IWS1_XENTR__Q505H7	95.42	100	909	1	909	95.42	7	3113	2918.55	37.5206	1967	quality-similar	Med
RMA_00000578-RA	prot_RHIMB__RMA_00000578-RA	Similar to Myo7b Unconventional myosin-VIIb (Mus musculus)	similar	1070	0.23	tr_XENTR__F6YA00	99.07	49.98	2193	2	1097	49.98	tr_XENTR__F6YA00	99.07	49.98	2193	2	1097	49.98	1	7825	7630.55	24.6892	3384	similar	Med
RMA_00000579-RA	prot_RHIMB__RMA_00000579-RA	Similar to Gpr17 Uracil nucleotide/cysteinyl leukotriene receptor (Mus musculus)	similar	339	0.07	tr_XENTR__F6PM11	97.05	97.01	335	11	335	97.01	tr_XENTR__F6PM11	97.05	97.01	335	11	335	97.01	1	1020	825.55	11.9361	177	quality-similar	Med
RMA_00000580-RA	pred_RHIMB__RMA_00000580-RA	Protein of unknown function	unknown	151	0.27	NA	0	0	0	0	0	0	0	0	0	0	0	0	0	0	456	276.614	3.82395	19	unknown	Low
RMA_00000581-RA	pred_RHIMB__RMA_00000581-RA	Protein of unknown function	unknown	83	0.49	NA	0	0	0	0	0	0	0	0	0	0	0	0	0	0	252	101.896	19.1224	35	unknown	Med
RMA_00000582-RA	prot_RHIMB__RMA_00000582-RA	Similar to WDR33 pre-mRNA 3' end processing protein WDR33 (Homo sapiens)	similar	1460	0.13	tr_XENTR__F6RF35	100	100	1598	1	1598	100	tr_XENTR__F6RF35	100	100	1598	1	1598	100	4	5037	4842.55	39.1104	3402	quality-similar	Med
RMA_00000583-RA	prot_RHIMB__RMA_00000583-RA	Similar to sap130-b Histone deacetylase complex subunit SAP130-B (Xenopus laevis)	similar	961	0.18	SP130_HUMAN__Q9H0E3	94.38	97.61	1048	26	1048	94.38	tr_XENTR__F7DHP3	94.28	100	984	1	984	94.28	1	3110	2915.55	42.8484	2244	quality-similar	Med
RMA_00000584-RA	prot_RHIMB__RMA_00000584-RA	Similar to Ammecr1l AMMECR1-like protein (Mus musculus)	similar	187	0.28	tr_XENTR__F7DHQ5	92.51	75.18	278	1	209	75.18	tr_XENTR__F7DHQ5	92.51	75.18	278	1	209	75.18	1	1535	1340.55	42.2763	1018	similar	Med
RMA_00000585-RA	prot_RHIMB__RMA_00000585-RA	Similar to Polr2d DNA-directed RNA polymerase II subunit RPB4 (Mus musculus)	similar	142	0.02	tr_XENTR__B3DL15	100	100	142	1	142	100	tr_XENTR__B3DL15	100	100	142	1	142	100	1	1122	927.55	38.8328	647	quality-similar	Med
RMA_00000586-RA	prot_RHIMB__RMA_00000586-RA	Similar to DBNDD2 Dysbindin domain-containing protein 2 (Homo sapiens)	similar	158	0.17	tr_DANRE__E7F9P7	45.57	36.36	198	26	97	36.36	tr_XENTR__F6VLG3	47.47	20.95	358	181	255	20.95	2	1296	1101.55	38.6625	765	similar	Med
RMA_00000587-RA	pred_RHIMB__RMA_00000587-RA	Protein of unknown function	unknown	72	0.62	NA	0	0	0	0	0	0	0	0	0	0	0	0	0	0	219	77.0083	14.2118	19.6587	unknown	Med
RMA_00000588-RA	prot_RHIMB__RMA_00000588-RA	Similar to WDFY1 WD repeat and FYVE domain-containing protein 1 (Homo sapiens)	similar	265	0.18	tr_XENTR__F6X5T1	96.98	75.79	409	1	310	75.79	tr_XENTR__F6X5T1	96.98	75.79	409	1	310	75.79	1	1738	1543.55	56.0727	1554.68	similar	Med
RMA_00000589-RA	prot_RHIMB__RMA_00000589-RA	Similar to Pol LINE-1 retrotransposable element ORF2 protein (Mus musculus)	similar	540	0.37	tr_XENTR__F6TKM8	54.26	72.57	401	110	400	54.26	tr_XENTR__F6TKM8	54.26	72.57	401	110	400	54.26	135	1623	1428.55	0.400567	10.2787	line	V Low
RMA_00000590-RA	pred_RHIMB__RMA_00000590-RA	Protein of unknown function	unknown	279	0.47	NA	0	0	0	0	0	0	0	0	0	0	0	0	0	0	840	647.124	2.06576	24.0123	unknown	Low
RMA_00000591-RA	prot_RHIMB__RMA_00000591-RA	Similar to Ap1s3 AP-1 complex subunit sigma-3 (Mus musculus)	similar	209	0.11	tr_BOVIN__A5PK31	68.9	100	154	1	154	68.9	tr_XENTR__F6ZEP9	71.77	88.89	180	5	164	71.77	1	1530	1335.55	33.0556	793	similar	Med
RMA_00000592-RA	prot_RHIMB__RMA_00000592-RA	Similar to Secretogranin-2 (Pelophylax ridibundus)	similar	706	0.01	tr_XENTR__Q0V9W5	86.97	98.56	624	10	624	86.97	tr_XENTR__Q0V9W5	86.97	98.56	624	10	624	86.97	1	2197	2002.55	22.5738	812	similar	Med
RMA_00000593-RA	pred_RHIMB__RMA_00000593-RA	Protein of unknown function	unknown	167	0.28	NA	0	0	0	0	0	0	0	0	0	0	0	0	0	0	504	321.124	0.86682	5	unknown	V Low
RMA_00000594-RA	pred_RHIMB__RMA_00000594-RA	Protein of unknown function	unknown	140	0.24	NA	0	0	0	0	0	0	0	0	0	0	0	0	0	0	423	246.636	0	0	unknown	V Low
RMA_00000595-RA	pred_RHIMB__RMA_00000595-RA	Protein of unknown function	unknown	170	0.35	NA	0	0	0	0	0	0	0	0	0	0	0	0	0	0	513	329.553	2.39707	14.1897	unknown	Low
RMA_00000596-RA	pred_RHIMB__RMA_00000596-RA	Protein of unknown function	unknown	233	0.39	NA	0	0	0	0	0	0	0	0	0	0	0	0	0	0	702	511.154	0.435653	4	unknown	V Low
RMA_00000597-RA	prot_RHIMB__RMA_00000597-RA	Similar to C10orf90 Centrosomal protein C10orf90 (Homo sapiens)	similar	626	0.28	tr_BOVIN__E1B835	81.47	82.26	699	59	633	81.47	0	0	0	0	0	0	0	0	1881	1686.55	4.88534	148	similar	Low
RMA_00000598-RA	prot_RHIMB__RMA_00000598-RA	Similar to IVL Involucrin (Pongo pygmaeus)	similar	435	0.14	tr_NEMVE__A7S140	82.07	99.56	228	1	227	82.07	tr_XENTR__A0A1B8Y993	78.16	70.25	484	54	393	70.25	32	1308	1113.55	2.03755	40.7555	similar	Low
RMA_00000599-RA	pred_RHIMB__RMA_00000599-RA	Protein of unknown function	unknown	352	0.11	tr_XENTR__Q6P3N0	33.24	16.77	674	174	286	16.77	tr_XENTR__Q6P3N0	33.24	16.77	674	174	286	16.77	32	1059	864.55	0.194183	3.01556	unknown	V Low
RMA_00000600-RA	prot_RHIMB__RMA_00000600-RA	Similar to SPACA6 Sperm acrosome membrane-associated protein 6 (Homo sapiens)	similar	289	0.26	tr_CANLF__J9NV59	55.02	47.09	327	113	266	47.09	0	0	0	0	0	0	0	0	1235	1040.55	4.06005	75.8861	similar	Low
RMA_00000601-RA	prot_RHIMB__RMA_00000601-RA	Similar to DOCK1 Dedicator of cytokinesis protein 1 (Homo sapiens)	similar	570	0.13	tr_XENTR__F7B387	94.56	29.41	1833	990	1528	29.41	tr_XENTR__F7B387	94.56	29.41	1833	990	1528	29.41	1	5875	5680.55	36.5259	3727	similar	Med
RMA_00000602-RA	prot_RHIMB__RMA_00000602-RA	Similar to FAM196A Protein FAM196A (Homo sapiens)	similar	475	0.02	tr_XENTR__F7B2N7	100	100	478	1	478	100	tr_XENTR__F7B2N7	100	100	478	1	478	100	1	1843	1648.55	17.4253	516	quality-similar	Med
RMA_00000603-RA	prot_RHIMB__RMA_00000603-RA	Similar to NPS Neuropeptide S (Homo sapiens)	similar	114	0.23	NPS_HUMAN__P0C0P6	66.67	85.39	89	14	89	66.67	0	0	0	0	0	0	0	0	367	197	6.21711	22	similar	Low
RMA_00000604-RA	prot_RHIMB__RMA_00000604-RA	Similar to foxi2-a Forkhead box protein I2-A (Xenopus laevis)	similar	341	0.08	tr_LEPOC__W5MLS1	100	98.97	389	5	389	98.97	FOXI2_XENTR__Q28HT3	100	100	368	1	368	100	1	1026	831.55	7.69913	115	quality-similar	Low
RMA_00000605-RA	pred_RHIMB__RMA_00000605-RA	Protein of unknown function	unknown	103	0.28	NA	0	0	0	0	0	0	0	0	0	0	0	0	0	0	312	150.107	3.70878	10	unknown	Low
RMA_00000606-RA	prot_RHIMB__RMA_00000606-RA	Similar to Clrn3 Clarin-3 (Mus musculus)	similar	216	0.06	tr_XENTR__B0BMP7	100	100	227	1	227	100	tr_XENTR__B0BMP7	100	100	227	1	227	100	1	1008	813.55	24.2927	355	quality-similar	Med
RMA_00000607-RA	prot_RHIMB__RMA_00000607-RA	Similar to PTPRE Receptor-type tyrosine-protein phosphatase epsilon (Homo sapiens)	similar	667	0.15	tr_XENTR__F7BQJ4	92.5	96.23	690	27	690	92.5	tr_XENTR__F7BQJ4	92.5	96.23	690	27	690	92.5	1	2470	2275.55	48.6365	1988	quality-similar	Med
RMA_00000608-RA	prot_RHIMB__RMA_00000608-RA	Similar to MKI67 Proliferation marker protein Ki-67 (Homo sapiens)	similar	780	0.43	tr_ORYLA__H2LHJ7	98.21	71.86	963	1	692	71.86	tr_XENTR__F7AFX1	96.03	26.84	2433	1	774	26.84	3	2343	2148.55	22.1022	853	similar	Med
RMA_00000609-RA	prot_RHIMB__RMA_00000609-RA	Similar to Mki67 Proliferation marker protein Ki-67 (Mus musculus)	similar	2295	0.14	tr_XENTR__F7AFX1	96.91	76.12	2433	582	2433	76.12	tr_XENTR__F7AFX1	96.91	76.12	2433	582	2433	76.12	3	7848	7653.55	31.8598	4380	similar	Med
RMA_00000610-RA	pred_RHIMB__RMA_00000610-RA	Protein of unknown function	unknown	153	0.2	NA	0	0	0	0	0	0	0	0	0	0	0	0	0	0	462	282.139	15.6067	79.0937	unknown	Med
RMA_00000611-RA	prot_RHIMB__RMA_00000611-RA	Similar to glrx3 Glutaredoxin-3 (Xenopus tropicalis)	similar	301	0.2	GLRX3_XENTR__Q28ID3	99.34	99.39	326	1	324	99.34	GLRX3_XENTR__Q28ID3	99.34	99.39	326	1	324	99.34	1	1212	1017.55	47.8723	875	quality-similar	Med
RMA_00000612-RA	pred_RHIMB__RMA_00000612-RA	Protein of unknown function	unknown	69	0.07	NA	0	0	0	0	0	0	0	0	0	0	0	0	0	0	323	159.308	88.7621	254	unknown	Med
RMA_00000613-RA	prot_RHIMB__RMA_00000613-RA	Similar to coe3 Transcription factor COE3 (Xenopus laevis)	similar	651	0.11	tr_XENTR__F6ZEF2	83.1	98.33	600	1	590	83.1	tr_XENTR__F6ZEF2	83.1	98.33	600	1	590	83.1	4	2677	2482.55	19.8462	885	similar	Med
RMA_00000614-RA	pred_RHIMB__RMA_00000614-RA	Protein of unknown function	unknown	216	0.78	NA	0	0	0	0	0	0	0	0	0	0	0	0	0	0	651	461.47	2.02875	16.8167	unknown	Low
RMA_00000615-RA	prot_RHIMB__RMA_00000615-RA	Similar to GCC2 GRIP and coiled-coil domain-containing protein 2 (Homo sapiens)	similar	1660	0.35	tr_XENTR__F7A7V6	99.82	99.88	1657	3	1657	99.82	tr_XENTR__F7A7V6	99.82	99.88	1657	3	1657	99.82	1	5888	5693.55	25.7961	2638.18	similar	Med
RMA_00000616-RA	prot_RHIMB__RMA_00000616-RA	Similar to LIMS1 LIM and senescent cell antigen-like-containing domain protein 1 (Homo sapiens)	similar	408	0.44	tr_CANLF__E2RKQ1	85.05	84.42	398	62	397	84.42	tr_XENTR__F6UCA3	84.8	88.66	388	40	383	84.8	1	2438	2243.55	48.6354	1960	similar	Med
RMA_00000617-RA	prot_RHIMB__RMA_00000617-RA	Similar to Ranbp2 E3 SUMO-protein ligase RanBP2 (Mus musculus)	similar	2806	0.28	tr_XENTR__F6TKC3	99.89	99.86	2827	1	2823	99.86	tr_XENTR__F6TKC3	99.89	99.86	2827	1	2823	99.86	1	8789	8594.55	38.7226	5978	similar	Med
RMA_00000618-RA	prot_RHIMB__RMA_00000618-RA	Similar to Ccdc138 Coiled-coil domain-containing protein 138 (Mus musculus)	similar	558	0.21	tr_XENTR__F6STK7	88.35	98.84	606	8	606	88.35	tr_XENTR__F6STK7	88.35	98.84	606	8	606	88.35	1	2246	2051.55	41.3014	1522	similar	Med
RMA_00000619-RA	prot_RHIMB__RMA_00000619-RA	Similar to EDAR Tumor necrosis factor receptor superfamily member EDAR (Homo sapiens)	similar	472	0.13	tr_XENTR__Q6DF68	95.76	99.78	451	1	450	95.76	tr_XENTR__Q6DF68	95.76	99.78	451	1	450	95.76	1	2365	2170.55	47.2959	1844	quality-similar	Med
RMA_00000620-RA	pred_RHIMB__RMA_00000620-RA	Protein of unknown function	unknown	73	0.24	NA	0	0	0	0	0	0	0	0	0	0	0	0	0	0	222	79.2048	11.6305	16.5469	unknown	Med
RMA_00000621-RA	prot_RHIMB__RMA_00000621-RA	Similar to SH3RF3 SH3 domain-containing RING finger protein 3 (Homo sapiens)	similar	351	0.22	tr_GORGO__G3SKD7	36.18	16.6	771	46	173	16.6	tr_XENTR__A0A1B8XWP9	56.7	82.12	358	9	302	56.7	10	1056	861.55	6.9141	107	similar	Low
RMA_00000622-RA	pred_RHIMB__RMA_00000622-RA	Protein of unknown function	unknown	46	0.49	NA	0	0	0	0	0	0	0	0	0	0	0	0	0	0	468	287.66	0.387063	2	unknown	V Low
RMA_00000623-RA	prot_RHIMB__RMA_00000623-RA	Similar to Arl14ep ARL14 effector protein (Mus musculus)	similar	727	0.97	AL14E_MOUSE__Q8BIX3	18.29	51.45	276	25	166	18.29	0	0	0	0	0	0	0	0	2184	1989.55	3.07874	110.026	similar	Low
RMA_00000624-RA	prot_RHIMB__RMA_00000624-RA	Similar to SH3RF3 SH3 domain-containing RING finger protein 3 (Homo sapiens)	similar	728	0.19	tr_PANTR__H2QII9	94.37	77.89	882	192	878	77.89	tr_XENTR__F7BAP0	89.29	87.19	734	2	730	87.19	1	2187	1992.55	9.66716	346	similar	Low
RMA_00000625-RA	pred_RHIMB__RMA_00000625-RA	Protein of unknown function	unknown	136	0.29	tr_XENTR__A0A1B8Y0Y5	54.41	20.73	357	4	77	20.73	tr_XENTR__A0A1B8Y0Y5	54.41	20.73	357	4	77	20.73	269	411	235.883	0.708038	3	unknown	V Low
RMA_00000626-RA	prot_RHIMB__RMA_00000626-RA	Similar to LINE-1 retrotransposable element ORF2 protein (Homo sapiens)	similar	883	0.13	tr_DANRE__A0A0G2L154	50.85	35.53	1272	176	627	35.53	tr_XENTR__F7BEK4	49.94	32.42	1382	237	684	32.42	183	2652	2457.55	1.5638	69.0322	line	Low
RMA_00000627-RA	prot_RHIMB__RMA_00000627-RA	Similar to Cybb Cytochrome b-245 heavy chain (Mus musculus)	similar	477	0.15	tr_CHICK__A0A1D5P6A6	97.69	92.13	572	46	572	92.13	tr_XENTR__F6Y341	100	100	575	1	575	100	2	1781	1586.55	62.0765	1769.09	quality-similar	Med
RMA_00000628-RA	prot_RHIMB__RMA_00000628-RA	Similar to XK Membrane transport protein XK (Homo sapiens)	similar	467	0.01	tr_XENTR__Q5GH20	92.93	99.77	437	1	436	92.93	tr_XENTR__Q5GH20	92.93	99.77	437	1	436	92.93	1	1660	1465.55	19.943	525	quality-similar	Med
RMA_00000629-RA	prot_RHIMB__RMA_00000629-RA	Similar to LANCL3 LanC-like protein 3 (Homo sapiens)	similar	377	0.14	tr_XENTR__F7BWS3	100	100	407	1	407	100	tr_XENTR__F7BWS3	100	100	407	1	407	100	1	1134	939.55	9.48052	160	quality-similar	Low
RMA_00000630-RA	prot_RHIMB__RMA_00000630-RA	Similar to PRRG1 Transmembrane gamma-carboxyglutamic acid protein 1 (Homo sapiens)	similar	218	0.26	tr_XENTR__Q28DJ1	98.17	100	228	1	228	98.17	tr_XENTR__Q28DJ1	98.17	100	228	1	228	98.17	1	774	581.876	49.6557	519	similar	Med
RMA_00000631-RA	prot_RHIMB__RMA_00000631-RA	Similar to Fbxo36 F-box only protein 36 (Mus musculus)	similar	129	0.34	tr_XENTR__F7DFZ0	98.45	66.15	192	1	127	66.15	tr_XENTR__F7DFZ0	98.45	66.15	192	1	127	66.15	1	390	217.194	39.2171	153	similar	Med
RMA_00000632-RA	prot_RHIMB__RMA_00000632-RA	Similar to UPF3A Regulator of nonsense transcripts 3A (Homo sapiens)	similar	453	0.06	tr_CHICK__E1BV08	92.94	80.67	538	104	537	80.67	tr_XENTR__F7BYW2	92.27	100	422	1	422	92.27	1	1870	1675.55	42.1303	1268	similar	Med
RMA_00000633-RA	prot_RHIMB__RMA_00000633-RA	Similar to CDC16 Cell division cycle protein 16 homolog (Homo sapiens)	similar	465	0.21	tr_MONDO__F6VGQ5	100	100	623	1	623	100	tr_XENTR__F7BYV0	55.05	100	367	1	367	55.05	1	1578	1383.55	52.7119	1310	quality-similar	Med
RMA_00000634-RA	pred_RHIMB__RMA_00000634-RA	Protein of unknown function	unknown	133	0.25	NA	0	0	0	0	0	0	0	0	0	0	0	0	0	0	439	261.086	3.40098	15.9498	unknown	Low
RMA_00000635-RA	pred_RHIMB__RMA_00000635-RA	Protein of unknown function	unknown	264	0.27	tr_XENTR__F6TWS5	58.33	47.84	301	36	179	47.84	tr_XENTR__F6TWS5	58.33	47.84	301	36	179	47.84	102	795	602.638	0.755276	8.1758	unknown	V Low
RMA_00000636-RA	pred_RHIMB__RMA_00000636-RA	Protein of unknown function	unknown	261	0.13	NA	0	0	0	0	0	0	0	0	0	0	0	0	0	0	786	593.746	0.690678	7.36622	unknown	V Low
RMA_00000637-RA	pred_RHIMB__RMA_00000637-RA	Protein of unknown function	unknown	244	0.84	NA	0	0	0	0	0	0	0	0	0	0	0	0	0	0	735	543.476	4.94098	48.2348	unknown	Low
RMA_00000638-RA	prot_RHIMB__RMA_00000638-RA	Similar to Uncharacterized protein C17orf105 homolog (Mus musculus)	similar	337	0.12	tr_XENTR__F6RL00	98.22	100	339	1	339	98.22	tr_XENTR__F6RL00	98.22	100	339	1	339	98.22	3	1127	932.55	37.2376	623.765	quality-similar	Med
RMA_00000639-RA	pred_RHIMB__RMA_00000639-RA	Protein of unknown function	unknown	128	0.36	NA	0	0	0	0	0	0	0	0	0	0	0	0	0	0	387	214.544	1.03795	4	unknown	Low
RMA_00000640-RA	prot_RHIMB__RMA_00000640-RA	Similar to RASA3 Ras GTPase-activating protein 3 (Homo sapiens)	similar	723	0.13	tr_CHICK__Q5F442	99.31	93.06	836	59	836	93.06	tr_XENTR__F6RL10	99.31	88.5	878	102	878	88.5	1	5896	5701.55	62.4379	6394.54	quality-similar	Med
RMA_00000641-RA	pred_RHIMB__RMA_00000641-RA	Protein of unknown function	unknown	206	0.53	NA	0	0	0	0	0	0	0	0	0	0	0	0	0	0	674	483.827	20.1003	174.687	unknown	Med
RMA_00000642-RA	pred_RHIMB__RMA_00000642-RA	Protein of unknown function	unknown	211	0.67	NA	0	0	0	0	0	0	0	0	0	0	0	0	0	0	644	454.664	1.39099	11.3601	unknown	Low
RMA_00000643-RA	pred_RHIMB__RMA_00000643-RA	Protein of unknown function	unknown	163	0.45	NA	0	0	0	0	0	0	0	0	0	0	0	0	0	0	492	309.902	1.91138	10.6399	unknown	Low
RMA_00000644-RA	pred_RHIMB__RMA_00000644-RA	Protein of unknown function	unknown	720	0.23	tr_XENTR__A0A1B8XWI4	28.47	54.33	416	166	391	28.47	tr_XENTR__A0A1B8XWI4	28.47	54.33	416	166	391	28.47	246	2163	1968.55	0.826342	29.2196	unknown	V Low
RMA_00000645-RA	pred_RHIMB__RMA_00000645-RA	Protein of unknown function	unknown	161	0.55	NA	0	0	0	0	0	0	0	0	0	0	0	0	0	0	486	304.316	0	0	unknown	V Low
RMA_00000646-RA	pred_RHIMB__RMA_00000646-RA	Protein of unknown function	unknown	95	0.54	NA	0	0	0	0	0	0	0	0	0	0	0	0	0	0	288	130.433	0	0	unknown	V Low
RMA_00000647-RA	pred_RHIMB__RMA_00000647-RA	Protein of unknown function	unknown	171	0.29	NA	0	0	0	0	0	0	0	0	0	0	0	0	0	0	516	332.356	3.35011	20	unknown	Low
RMA_00000648-RA	pred_RHIMB__RMA_00000648-RA	Protein of unknown function	unknown	76	0.49	NA	0	0	0	0	0	0	0	0	0	0	0	0	0	0	231	85.9106	0	0	unknown	V Low
RMA_00000649-RA	pred_RHIMB__RMA_00000649-RA	Protein of unknown function	unknown	118	0.42	NA	0	0	0	0	0	0	0	0	0	0	0	0	0	0	357	188.343	17.1231	57.9292	unknown	Med
RMA_00000650-RA	pred_RHIMB__RMA_00000650-RA	Protein of unknown function	unknown	442	0.32	tr_TRICA__D6WHW2	67.65	46.06	749	73	417	46.06	tr_XENTR__F7AGI7	56.56	10.93	2662	515	805	10.93	27	1329	1134.55	3.36283	68.5325	unknown	Low
RMA_00000651-RA	pred_RHIMB__RMA_00000651-RA	Protein of unknown function	unknown	230	0.5	NA	0	0	0	0	0	0	0	0	0	0	0	0	0	0	693	502.35	9.09749	82.0911	unknown	Low
RMA_00000652-RA	pred_RHIMB__RMA_00000652-RA	Protein of unknown function	unknown	226	0.6	NA	0	0	0	0	0	0	0	0	0	0	0	0	0	0	681	490.647	3.64925	32.1618	unknown	Low
RMA_00000653-RA	prot_RHIMB__RMA_00000653-RA	Similar to pol RNA-directed DNA polymerase from mobile element jockey (Drosophila melanogaster)	similar	324	0.99	tr_TRICA__D6X1L4	91.36	30.44	956	589	879	30.44	tr_XENTR__F7B1U0	28.7	91.18	102	1	93	28.7	87	975	781.224	3.46353	48.6028	similar	Low
RMA_00000654-RA	prot_RHIMB__RMA_00000654-RA	Similar to Phb Prohibitin (Rattus norvegicus)	similar	240	0.23	PHB_RAT__P67779	100	100	272	1	272	100	tr_XENTR__Q6P850	100	100	272	1	272	100	1	1223	1028.55	55.4251	1024	quality-similar	Med
RMA_00000655-RA	prot_RHIMB__RMA_00000655-RA	Similar to GRN Granulins (Homo sapiens)	similar	779	0.31	tr_XENTR__F6XSF5	67.14	71.11	893	19	653	67.14	tr_XENTR__F6XSF5	67.14	71.11	893	19	653	67.14	1	2419	2224.55	46.1146	1842.67	similar	Med
RMA_00000656-RA	pred_RHIMB__RMA_00000656-RA	Protein of unknown function	unknown	192	0.2	NA	0	0	0	0	0	0	0	0	0	0	0	0	0	0	579	392.057	3.17016	22.3254	unknown	Low
RMA_00000657-RA	prot_RHIMB__RMA_00000657-RA	Similar to fam171a2 Protein FAM171A2 (Xenopus laevis)	similar	791	0.18	tr_XENTR__F6PM96	100	100	826	1	826	100	tr_XENTR__F6PM96	100	100	826	1	826	100	1	2459	2264.55	36.335	1478	quality-similar	Med
RMA_00000658-RA	prot_RHIMB__RMA_00000658-RA	Similar to ITGA2B Integrin alpha-IIb (Homo sapiens)	similar	1007	0.14	tr_XENTR__B2GUF9	99.11	98.28	1046	18	1045	98.28	tr_XENTR__B2GUF9	99.11	98.28	1046	18	1045	98.28	1	3519	3324.55	48.2272	2880	quality-similar	Med
RMA_00000659-RA	pred_RHIMB__RMA_00000659-RA	Protein of unknown function	unknown	341	0.44	tr_CHLRE__A0A2K3CT35	51.91	5.86	3003	1054	1229	5.86	tr_XENTR__F6YLL4	29.62	13.69	738	11	111	13.69	208	1026	831.55	0	0	unknown	V Low
RMA_00000660-RA	prot_RHIMB__RMA_00000660-RA	Similar to LINE-1 retrotransposable element ORF2 protein (Homo sapiens)	similar	851	0.39	tr_XENTR__F7DB22	17.63	63.29	237	2	151	17.63	tr_XENTR__F7DB22	17.63	63.29	237	2	151	17.63	28	2556	2361.55	0.33109	14.0446	line	V Low
RMA_00000661-RA	prot_RHIMB__RMA_00000661-RA	Similar to Gpatch8 G patch domain-containing protein 8 (Mus musculus)	similar	1449	0.27	tr_XENTR__F6SGQ1	94.2	99.86	1393	3	1393	94.2	tr_XENTR__F6SGQ1	94.2	99.86	1393	3	1393	94.2	2	5012	4817.55	41.8788	3624	similar	Med
RMA_00000662-RA	prot_RHIMB__RMA_00000662-RA	Similar to fzd2 Frizzled-2 (Xenopus laevis)	similar	554	0.02	tr_XENTR__F6SH04	100	99.1	558	6	558	99.1	tr_XENTR__F6SH04	100	99.1	558	6	558	99.1	1	1665	1470.55	41.9083	1107	quality-similar	Med
RMA_00000663-RA	pred_RHIMB__RMA_00000663-RA	Protein of unknown function	unknown	128	0.05	NA	0	0	0	0	0	0	0	0	0	0	0	0	0	0	492	309.902	19.581	109	unknown	Med
RMA_00000664-RA	prot_RHIMB__RMA_00000664-RA	Similar to Meioc Meiosis-specific coiled-coil domain-containing protein MEIOC (Mus musculus)	similar	811	0.02	tr_MONDO__F6RL13	99.88	97.87	941	1	921	97.87	tr_XENTR__F6SH10	94.57	97.19	819	3	798	94.57	1	2974	2779.55	16.7842	838	quality-similar	Med
RMA_00000665-RA	prot_RHIMB__RMA_00000665-RA	Similar to ccdc43 Coiled-coil domain-containing protein 43 (Danio rerio)	similar	239	0.18	tr_XENTR__F6X3H9	88.28	100	220	1	220	88.28	tr_XENTR__F6X3H9	88.28	100	220	1	220	88.28	1	1150	955.55	29.4677	505.787	similar	Med
RMA_00000666-RA	prot_RHIMB__RMA_00000666-RA	Similar to dbf4b Protein DBF4 homolog B (Xenopus laevis)	similar	849	0.05	tr_XENTR__F6X3F8	89.4	97.77	806	18	805	89.4	tr_XENTR__F6X3F8	89.4	97.77	806	18	805	89.4	1	3956	3761.55	19.9981	1351.21	similar	Med
RMA_00000667-RA	pred_RHIMB__RMA_00000667-RA	Protein of unknown function	unknown	128	0.45	NA	0	0	0	0	0	0	0	0	0	0	0	0	0	0	387	214.544	3.63282	14	unknown	Low
RMA_00000668-RA	prot_RHIMB__RMA_00000668-RA	Similar to LINE-1 retrotransposable element ORF2 protein (Homo sapiens)	similar	221	0.4	tr_XENTR__F6WN75	57.47	33.07	387	141	268	33.07	tr_XENTR__F6WN75	57.47	33.07	387	141	268	33.07	6	666	476.046	0.584728	5	line	V Low
RMA_00000669-RA	prot_RHIMB__RMA_00000669-RA	Similar to Adam11 Disintegrin and metalloproteinase domain-containing protein 11 (Mus musculus)	similar	681	0.13	tr_XENTR__F6X3E3	87.81	88.18	770	1	679	87.81	tr_XENTR__F6X3E3	87.81	88.18	770	1	679	87.81	1	2496	2301.55	33.3803	1380	similar	Med
RMA_00000670-RA	pred_RHIMB__RMA_00000670-RA	Protein of unknown function	unknown	100	0.45	NA	0	0	0	0	0	0	0	0	0	0	0	0	0	0	303	142.666	7.80445	20	unknown	Low
RMA_00000671-RA	prot_RHIMB__RMA_00000671-RA	Similar to GJC1 Gap junction gamma-1 protein (Homo sapiens)	similar	399	0.15	CXG1_CHICK__P18861	97.74	100	394	1	394	97.74	tr_XENTR__F6WE26	97.74	100	392	1	392	97.74	1	1762	1567.55	37.3617	1052	quality-similar	Med
RMA_00000672-RA	pred_RHIMB__RMA_00000672-RA	Protein of unknown function	unknown	837	0.32	tr_XENTR__A0A1B8XYH4	61.29	97.4	500	11	497	61.29	tr_XENTR__A0A1B8XYH4	61.29	97.4	500	11	497	61.29	334	2514	2319.55	2.58484	107.697	unknown	Low
RMA_00000673-RA	prot_RHIMB__RMA_00000673-RA	Similar to EFTUD2 116 kDa U5 small nuclear ribonucleoprotein component (Gallus gallus)	similar	925	0.14	tr_XENTR__F6WDR1	93.95	99.89	938	2	938	93.95	tr_XENTR__F6WDR1	93.95	99.89	938	2	938	93.95	1	2928	2733.55	44.0923	2165	quality-similar	Med
RMA_00000674-RA	prot_RHIMB__RMA_00000674-RA	Similar to ccdc103 Coiled-coil domain-containing protein 103 (Xenopus tropicalis)	similar	230	0.02	CC103_XENTR__Q5RJU3	92.61	95.11	225	11	224	92.61	CC103_XENTR__Q5RJU3	92.61	95.11	225	11	224	92.61	1	1065	870.55	30.2482	473	quality-similar	Med
RMA_00000675-RA	pred_RHIMB__RMA_00000675-RA	Protein of unknown function	unknown	81	0.76	NA	0	0	0	0	0	0	0	0	0	0	0	0	0	0	246	97.263	0	0	unknown	V Low
RMA_00000676-RA	pred_RHIMB__RMA_00000676-RA	Protein of unknown function	unknown	523	0.13	NA	0	0	0	0	0	0	0	0	0	0	0	0	0	0	1572	1377.55	0	0	unknown	V Low
RMA_00000677-RA	prot_RHIMB__RMA_00000677-RA	Similar to C1ql1 C1q-related factor (Mus musculus)	similar	327	0.01	tr_XENTR__F6TT69	80.12	100	262	1	262	80.12	tr_XENTR__F6TT69	80.12	100	262	1	262	80.12	1	3289	3094.55	19.3574	1076	similar	Med
RMA_00000678-RA	prot_RHIMB__RMA_00000678-RA	Similar to dcakd Dephospho-CoA kinase domain-containing protein (Xenopus tropicalis)	similar	251	0.25	DCAKD_XENTR__A4IH68	91.24	100	229	1	229	91.24	DCAKD_XENTR__A4IH68	91.24	100	229	1	229	91.24	1	1456	1261.55	43.2027	979	quality-similar	Med
RMA_00000679-RA	prot_RHIMB__RMA_00000679-RA	Similar to Nmt1 Glycylpeptide N-tetradecanoyltransferase 1 (Rattus norvegicus)	similar	387	0.14	tr_XENTR__F6XYJ0	51.94	40.94	491	291	491	40.94	tr_XENTR__F6XYJ0	51.94	40.94	491	291	491	40.94	1	1882	1687.55	38.4657	1166	similar	Med
RMA_00000680-RA	prot_RHIMB__RMA_00000680-RA	Similar to PLCD3 1-phosphatidylinositol 4,5-bisphosphate phosphodiesterase delta-3 (Homo sapiens)	similar	299	0.16	tr_XENTR__F6XYJ8	99.33	37.83	785	153	449	37.83	tr_XENTR__F6XYJ8	99.33	37.83	785	153	449	37.83	1	2972	2777.55	38.8641	1939	similar	Med
RMA_00000681-RA	pred_RHIMB__RMA_00000681-RA	Protein of unknown function	unknown	200	0.38	tr_XENTR__F6UND3	47	42.34	222	19	112	42.34	tr_XENTR__F6UND3	47	42.34	222	19	112	42.34	74	603	415.069	1.98828	14.824	unknown	Low
RMA_00000682-RA	prot_RHIMB__RMA_00000682-RA	Similar to Acbd4 Acyl-CoA-binding domain-containing protein 4 (Rattus norvegicus)	similar	349	0.05	tr_XENTR__F6Z6A9	86.25	91.86	344	1	316	86.25	tr_XENTR__F6Z6A9	86.25	91.86	344	1	316	86.25	1	2363	2168.55	57.4086	2236.22	similar	Med
RMA_00000683-RA	prot_RHIMB__RMA_00000683-RA	Similar to hexim Protein HEXIM (Xenopus laevis)	similar	293	0	tr_XENTR__F6TV62	98.63	97.6	292	1	285	97.6	tr_XENTR__F6TV62	98.63	97.6	292	1	285	97.6	1	882	688.764	53.2656	659	quality-similar	Med
RMA_00000684-RA	prot_RHIMB__RMA_00000684-RA	Similar to Fmnl2 Formin-like protein 2 (Mus musculus)	similar	1183	0.08	tr_XENTR__F6XZ17	91.04	94.26	1168	1	1101	91.04	tr_XENTR__F6XZ17	91.04	94.26	1168	1	1101	91.04	1	5532	5337.55	51.8795	4974	quality-similar	Med
RMA_00000685-RA	prot_RHIMB__RMA_00000685-RA	Similar to MYLK Myosin light chain kinase, smooth muscle (Bos taurus)	similar	858	0.09	tr_XENTR__F6TV41	73.54	99.69	655	3	655	73.54	tr_XENTR__F6TV41	73.54	99.69	655	3	655	73.54	1	3497	3302.55	45.0253	2671	similar	Med
RMA_00000686-RA	prot_RHIMB__RMA_00000686-RA	Similar to EFCAB3 EF-hand calcium-binding domain-containing protein 3 (Homo sapiens)	similar	816	0.05	EFCB3_HUMAN__Q8N7B9	37.75	75.57	438	60	390	37.75	0	0	0	0	0	0	0	0	2634	2439.55	23.8519	1045.2	similar	Med
RMA_00000687-RA	prot_RHIMB__RMA_00000687-RA	Similar to MAP3K14 Mitogen-activated protein kinase kinase kinase 14 (Homo sapiens)	similar	780	0.08	tr_XENTR__F6TV27	85.51	82.99	829	19	828	82.99	tr_XENTR__F6TV27	85.51	82.99	829	19	828	82.99	1	3184	2989.55	41.5829	2233	similar	Med
RMA_00000688-RA	prot_RHIMB__RMA_00000688-RA	Similar to ABO Histo-blood group ABO system transferase (Homo sapiens)	similar	301	0.21	tr_XENTR__L7N2S9	82.39	98.56	277	5	277	82.39	tr_XENTR__L7N2S9	82.39	98.56	277	5	277	82.39	1	964	770.285	23.5008	325.164	similar	Med
RMA_00000689-RA	pred_RHIMB__RMA_00000689-RA	Protein of unknown function	unknown	69	0.1	NA	0	0	0	0	0	0	0	0	0	0	0	0	0	0	934	740.444	36.9166	491	unknown	Med
RMA_00000690-RA	pred_RHIMB__RMA_00000690-RA	Protein of unknown function	unknown	144	0.38	tr_XENTR__A0A1B8XW76	89.58	78.18	165	33	161	78.18	tr_XENTR__A0A1B8XW76	89.58	78.18	165	33	161	78.18	2	435	257.456	25.7321	119	unknown	Med
RMA_00000691-RA	prot_RHIMB__RMA_00000691-RA	Similar to TRAF2 TNF receptor-associated factor 2 (Homo sapiens)	similar	548	0.24	tr_CHICK__A0A1D5P2Q9	91.24	83.31	599	78	576	83.31	tr_XENTR__F7A791	89.96	92.94	496	7	467	89.96	1	1909	1714.55	49.257	1517	similar	Med
RMA_00000692-RA	prot_RHIMB__RMA_00000692-RA	Similar to FBXW5 F-box/WD repeat-containing protein 5 (Homo sapiens)	similar	579	0.08	tr_MONDO__F6WX08	98.45	97.41	579	1	564	97.41	tr_XENTR__F6ZL49	86.01	99.18	489	1	485	86.01	1	1949	1754.55	44.2947	1396	quality-similar	Med
RMA_00000693-RA	pred_RHIMB__RMA_00000693-RA	Protein of unknown function	unknown	59	0.13	NA	0	0	0	0	0	0	0	0	0	0	0	0	0	0	792	599.672	90.237	972	unknown	Med
RMA_00000694-RA	prot_RHIMB__RMA_00000694-RA	Similar to Lipocalin (Rhinella marina)	similar	180	0.47	tr_XENTR__F6ZL00	80.56	95.39	152	1	145	80.56	tr_XENTR__F6ZL00	80.56	95.39	152	1	145	80.56	1	563	376.802	87.7618	594	similar	Med
RMA_00000695-RA	prot_RHIMB__RMA_00000695-RA	Similar to Ambp Protein AMBP (Rattus norvegicus)	similar	1804	0.15	tr_XENTR__F6PQB6	14.58	88.15	346	30	334	14.58	tr_XENTR__F6PQB6	14.58	88.15	346	30	334	14.58	1	5418	5223.55	17.9261	1681.97	similar	Med
RMA_00000696-RA	prot_RHIMB__RMA_00000696-RA	Similar to nrarp Notch-regulated ankyrin repeat-containing protein (Xenopus tropicalis)	similar	282	0.17	NRARP_XENTR__A4II29	40.43	100	114	1	114	40.43	NRARP_XENTR__A4II29	40.43	100	114	1	114	40.43	1	849	656.055	34.7917	410	similar	Med
RMA_00000697-RA	prot_RHIMB__RMA_00000697-RA	Similar to EXD3 Exonuclease mut-7 homolog (Homo sapiens)	similar	826	0.23	tr_LEPOC__W5M2Y7	96.73	98.62	867	11	865	96.73	0	0	0	0	0	0	0	0	2646	2451.55	40.8075	1797	quality-similar	Med
RMA_00000698-RA	pred_RHIMB__RMA_00000698-RA	Protein of unknown function	unknown	232	0.29	NA	0	0	0	0	0	0	0	0	0	0	0	0	0	0	699	508.208	1.75271	16	unknown	Low
RMA_00000699-RA	pred_RHIMB__RMA_00000699-RA	Protein of unknown function	unknown	168	0.22	NA	0	0	0	0	0	0	0	0	0	0	0	0	0	0	507	323.94	37.8085	220	unknown	Med
RMA_00000700-RA	pred_RHIMB__RMA_00000700-RA	Protein of unknown function	unknown	180	0.22	tr_XENTR__A0A1B8XW76	92.78	98.79	165	1	163	92.78	tr_XENTR__A0A1B8XW76	92.78	98.79	165	1	163	92.78	2	553	367.314	8.18443	54	quality-unknown	Low
RMA_00000701-RA	prot_RHIMB__RMA_00000701-RA	Similar to NCF2 Neutrophil cytosol factor 2 (Homo sapiens)	similar	448	0.2	tr_CHICK__E1BWX5	98.88	99.02	509	1	504	98.88	tr_XENTR__F6ZKH5	41.52	44.71	416	8	410	41.52	1	1789	1594.55	51.8815	1486	quality-similar	Med
RMA_00000702-RA	prot_RHIMB__RMA_00000702-RA	Similar to ENTPD8 Ectonucleoside triphosphate diphosphohydrolase 8 (Gallus gallus)	similar	357	0.48	tr_CHICK__F1NJE8	86.83	69.98	493	4	348	69.98	tr_XENTR__K9J7Q8	59.38	48.78	451	93	312	48.78	1	1074	879.55	61.7762	976	similar	Med
RMA_00000703-RA	prot_RHIMB__RMA_00000703-RA	Similar to ENTPD8 Ectonucleoside triphosphate diphosphohydrolase 8 (Gallus gallus)	similar	490	0.3	tr_CHICK__F1NJE7	98.98	98.59	497	2	491	98.59	tr_XENTR__F7C9S9	97.96	96.82	503	4	490	96.82	2	2555	2360.55	58.9756	2500.65	similar	Med
RMA_00000704-RA	prot_RHIMB__RMA_00000704-RA	Similar to Nsmf NMDA receptor synaptonuclear signaling and neuronal migration factor (Mus musculus)	similar	518	0.16	tr_MONDO__F6U3D0	89.19	100	525	1	525	89.19	tr_XENTR__F6ZIQ7	71.04	73.36	503	135	503	71.04	1	1649	1454.55	26.7152	698	similar	Med
RMA_00000705-RA	prot_RHIMB__RMA_00000705-RA	Similar to Pnpla7 Patatin-like phospholipase domain-containing protein 7 (Mus musculus)	similar	1269	0.17	tr_XENTR__F7C581	90.23	92.9	1324	94	1323	90.23	tr_XENTR__F7C581	90.23	92.9	1324	94	1323	90.23	1	5177	4982.55	46.9725	4204	quality-similar	Med
RMA_00000706-RA	pred_RHIMB__RMA_00000706-RA	Protein of unknown function	unknown	115	0	NA	0	0	0	0	0	0	0	0	0	0	0	0	0	0	348	180.6	21.8863	71	unknown	Med
RMA_00000707-RA	pred_RHIMB__RMA_00000707-RA	Protein of unknown function	unknown	173	0.33	NA	0	0	0	0	0	0	0	0	0	0	0	0	0	0	522	338.011	3.45876	21	unknown	Low
RMA_00000708-RA	prot_RHIMB__RMA_00000708-RA	Similar to mrpl41-a 39S ribosomal protein L41-A, mitochondrial (Xenopus laevis)	similar	135	0.22	tr_CHICK__E1BU45	100	100	135	1	135	100	tr_XENTR__A9ULK2	100	100	135	1	135	100	1	408	233.201	97.1618	407	quality-similar	Med
RMA_00000709-RA	prot_RHIMB__RMA_00000709-RA	Similar to Dph7 Diphthine methyltransferase (Mus musculus)	similar	227	0.11	tr_XENTR__F6YB58	99.56	50.54	459	3	234	50.54	tr_XENTR__F6YB58	99.56	50.54	459	3	234	50.54	1	2592	2397.55	48.8784	2105	similar	Med
RMA_00000710-RA	prot_RHIMB__RMA_00000710-RA	Similar to Zmynd19 Zinc finger MYND domain-containing protein 19 (Rattus norvegicus)	similar	162	0.18	tr_MONDO__F6QD38	100	100	227	1	227	100	tr_XENTR__F6YXS0	100	100	218	1	218	100	1	2569	2374.55	25.1096	1071	quality-similar	Med
RMA_00000711-RA	prot_RHIMB__RMA_00000711-RA	Similar to Lrsam1 E3 ubiquitin-protein ligase LRSAM1 (Mus musculus)	similar	726	0.14	tr_XENTR__F7A7Z5	99.72	99.86	719	1	718	99.72	tr_XENTR__F7A7Z5	99.72	99.86	719	1	718	99.72	1	5491	5296.55	40.8357	3885.08	quality-similar	Med
RMA_00000712-RA	prot_RHIMB__RMA_00000712-RA	Similar to Rpl12 60S ribosomal protein L12 (Rattus norvegicus)	similar	180	0.43	tr_XENTR__F7A7L1	91.11	84.1	195	31	194	84.1	tr_XENTR__F7A7L1	91.11	84.1	195	31	194	84.1	1	593	405.465	51.7902	377.197	similar	Med
RMA_00000713-RA	pred_RHIMB__RMA_00000713-RA	Protein of unknown function	unknown	370	0.4	tr_XENTR__A0A1B8XTI0	34.59	48.65	222	11	118	34.59	tr_XENTR__A0A1B8XTI0	34.59	48.65	222	11	118	34.59	66	1113	918.55	0	0	unknown	V Low
RMA_00000714-RA	prot_RHIMB__RMA_00000714-RA	Similar to RNF182 E3 ubiquitin-protein ligase RNF182 (Ailuropoda melanoleuca)	similar	207	0.48	tr_XENTR__A0A1B8Y024	100	100	199	1	199	100	tr_XENTR__A0A1B8Y024	100	100	199	1	199	100	1	624	435.305	4.0925	32	similar	Low
RMA_00000715-RA	prot_RHIMB__RMA_00000715-RA	Similar to FKBP15 FK506-binding protein 15 (Homo sapiens)	similar	1255	0.18	tr_XENTR__A0A1B8Y070	100	100	1269	1	1269	100	tr_XENTR__A0A1B8Y070	100	100	1269	1	1269	100	1	4149	3954.55	48.9204	3475	quality-similar	Med
RMA_00000716-RA	prot_RHIMB__RMA_00000716-RA	Similar to Prpf4 U4/U6 small nuclear ribonucleoprotein Prp4 (Mus musculus)	similar	1034	0.3	tr_MONDO__F6RSY7	30.37	77.06	523	19	421	30.37	tr_XENTR__A0A1B8XT36	18.18	91.8	244	21	244	18.18	1	3864	3669.55	39.6298	2612.18	similar	Med
RMA_00000717-RA	prot_RHIMB__RMA_00000717-RA	Similar to CDC26 Anaphase-promoting complex subunit CDC26 (Bos taurus)	similar	80	0.11	CDC26_BOVIN__Q3SZT7	100	100	85	1	85	100	0	0	0	0	0	0	0	0	243	94.9789	120.456	205.505	quality-similar	High
RMA_00000718-RA	prot_RHIMB__RMA_00000718-RA	Similar to Wdr31 WD repeat-containing protein 31 (Mus musculus)	similar	367	0.28	tr_XENTR__F6T7B6	59.95	61.28	359	33	252	59.95	tr_XENTR__F6T7B6	59.95	61.28	359	33	252	59.95	1	1842	1647.55	33.8349	1001.32	similar	Med
RMA_00000719-RA	prot_RHIMB__RMA_00000719-RA	Similar to BSPRY B box and SPRY domain-containing protein (Homo sapiens)	similar	488	0.02	tr_MONDO__F6SVI5	82.99	94.75	400	20	398	82.99	tr_XENTR__F7DW57	66.8	98.68	302	2	299	66.8	1	2529	2334.55	39.3558	1650.36	similar	Med
RMA_00000720-RA	prot_RHIMB__RMA_00000720-RA	Similar to hdhd3 Haloacid dehalogenase-like hydrolase domain-containing protein 3 (Xenopus laevis)	similar	236	0.01	tr_XENTR__A0A1B8Y047	99.58	97.96	245	1	240	97.96	tr_XENTR__A0A1B8Y047	99.58	97.96	245	1	240	97.96	1	711	519.953	53.3209	498	quality-similar	Med
RMA_00000721-RA	prot_RHIMB__RMA_00000721-RA	Similar to ALAD Delta-aminolevulinic acid dehydratase (Pongo abelii)	similar	139	0.12	tr_CHICK__F1NN49	73.38	30.36	336	1	102	30.36	tr_XENTR__A0A1B8Y090	73.38	29.57	345	1	102	29.57	1	2090	1895.55	51.9031	1767.24	similar	Med
RMA_00000722-RA	pred_RHIMB__RMA_00000722-RA	Protein of unknown function	unknown	445	0.35	NA	0	0	0	0	0	0	0	0	0	0	0	0	0	0	1345	1150.55	15.7929	326.389	unknown	Med
RMA_00000723-RA	pred_RHIMB__RMA_00000723-RA	Protein of unknown function	unknown	337	0.12	tr_XENTR__A0A1B8Y073	89.02	47.29	573	12	476	47.29	tr_XENTR__A0A1B8Y073	89.02	47.29	573	12	476	47.29	1	2219	2024.55	26.1783	952	unknown	Med
RMA_00000724-RA	prot_RHIMB__RMA_00000724-RA	Similar to Tubb4b Tubulin beta-4B chain (Mus musculus)	similar	445	0.11	TBB4B_BOVIN__Q3MHM5	100	100	445	1	445	100	tr_XENTR__Q0IIR4	100	100	445	1	445	100	1	2745	2550.55	30.9809	1419.37	quality-similar	Med
RMA_00000725-RA	prot_RHIMB__RMA_00000725-RA	Similar to boka Bcl-2-related ovarian killer protein homolog A (Danio rerio)	similar	161	0.11	tr_XENTR__A0A1B8Y078	95.03	77.27	198	1	153	77.27	tr_XENTR__A0A1B8Y078	95.03	77.27	198	1	153	77.27	1	486	304.316	39.6979	217	similar	Med
RMA_00000726-RA	pred_RHIMB__RMA_00000726-RA	Protein of unknown function	unknown	462	0.98	NA	0	0	0	0	0	0	0	0	0	0	0	0	0	0	1389	1194.55	1.32768	28.4882	unknown	Low
RMA_00000727-RA	prot_RHIMB__RMA_00000727-RA	Similar to Slc34a2 Sodium-dependent phosphate transport protein 2B (Rattus norvegicus)	similar	622	0.11	tr_XENTR__A0A1B8Y089	100	100	637	1	637	100	tr_XENTR__A0A1B8Y089	100	100	637	1	637	100	1	2990	2795.55	35.0045	1757.76	quality-similar	Med
RMA_00000728-RA	prot_RHIMB__RMA_00000728-RA	Similar to CD209 CD209 antigen (Papio hamadryas)	similar	398	0.05	tr_XENTR__A0A1B8XYW6	62.81	85.27	319	47	318	62.81	tr_XENTR__A0A1B8XYW6	62.81	85.27	319	47	318	62.81	2	1426	1231.55	20.2856	448.754	similar	Med
RMA_00000729-RA	prot_RHIMB__RMA_00000729-RA	Similar to S-antigen protein (Plasmodium falciparum (isolate Wellcome))	similar	471	0.37	tr_CIOIN__F6QZV1	100	87.29	535	24	490	87.29	tr_XENTR__A0A1B8Y9V6	87.47	75.68	333	4	255	75.68	4	1416	1221.55	0.364595	8	similar	V Low
RMA_00000730-RA	prot_RHIMB__RMA_00000730-RA	Similar to lmo4-a LIM domain transcription factor LMO4-A (Xenopus laevis)	similar	537	0.44	tr_XENTR__A0A1B8XVI5	31.66	71.73	237	63	232	31.66	tr_XENTR__A0A1B8XVI5	31.66	71.73	237	63	232	31.66	1	1615	1420.55	39.0333	996	similar	Med
RMA_00000731-RA	prot_RHIMB__RMA_00000731-RA	Similar to Anapc2 Anaphase-promoting complex subunit 2 (Mus musculus)	similar	792	0.07	tr_XENTR__F7DMN6	93.69	99.27	820	7	820	93.69	tr_XENTR__F7DMN6	93.69	99.27	820	7	820	93.69	1	2669	2474.55	41.1031	1827	quality-similar	Med
RMA_00000732-RA	prot_RHIMB__RMA_00000732-RA	Similar to slc47a1 Multidrug and toxin extrusion protein 1 (Xenopus tropicalis)	similar	167	0.38	S47A1_XENTR__A4IIS8	81.44	26.13	574	163	312	26.13	S47A1_XENTR__A4IIS8	81.44	26.13	574	163	312	26.13	4	504	321.124	102.111	589	similar	High
RMA_00000733-RA	prot_RHIMB__RMA_00000733-RA	Similar to Tprn Taperin (Rattus norvegicus)	similar	952	0.07	tr_XENTR__F6YYQ8	86.55	99.7	662	2	661	86.55	tr_XENTR__F6YYQ8	86.55	99.7	662	2	661	86.55	2	3919	3724.55	40.4918	2709	similar	Med
RMA_00000734-RA	prot_RHIMB__RMA_00000734-RA	Similar to TMEM203 Transmembrane protein 203 (Homo sapiens)	similar	136	0	TM203_HUMAN__Q969S6	100	100	136	1	136	100	TM203_XENTR__Q5XH84	100	100	136	1	136	100	1	411	235.883	33.4557	141.754	quality-similar	Med
RMA_00000735-RA	prot_RHIMB__RMA_00000735-RA	Similar to ndor1 NADPH-dependent diflavin oxidoreductase 1 (Xenopus laevis)	similar	655	0.21	NDOR1_HUMAN__Q9UHB4	76.95	99.33	597	5	597	76.95	tr_XENTR__F7DMQ8	72.21	94.24	556	33	556	72.21	1	2508	2313.55	43.8972	1824.25	similar	Med
RMA_00000736-RA	pred_RHIMB__RMA_00000736-RA	Protein of unknown function	unknown	37	0.38	NA	0	0	0	0	0	0	0	0	0	0	0	0	0	0	332	166.9	70.7151	212	unknown	Med
RMA_00000737-RA	pred_RHIMB__RMA_00000737-RA	Protein of unknown function	unknown	338	0.13	tr_MOUSE__A0A2I3BPW1	49.7	96.59	176	1	170	49.7	tr_XENTR__A0A1B8XUW3	26.33	35.37	246	160	246	26.33	3	1017	822.55	35.059	518	unknown	Med
RMA_00000738-RA	prot_RHIMB__RMA_00000738-RA	Similar to TRIM2 Tripartite motif-containing protein 2 (Homo sapiens)	similar	201	0.24	tr_BRAFL__C3YV98	48.26	46.53	202	1	94	46.53	tr_XENTR__Q6DJS4	72.14	18.55	760	21	161	18.55	2	606	417.952	25.5745	192	similar	Med
RMA_00000739-RA	prot_RHIMB__RMA_00000739-RA	Similar to P2ry4 P2Y purinoceptor 4 (Rattus norvegicus)	similar	1606	0.29	tr_XENTR__A0A1B8XUW0	20.55	97.16	352	6	347	20.55	tr_XENTR__A0A1B8XUW0	20.55	97.16	352	6	347	20.55	1	4821	4626.55	11.6752	970.264	similar	Med
RMA_00000740-RA	pred_RHIMB__RMA_00000740-RA	Protein of unknown function	unknown	526	0.28	NA	0	0	0	0	0	0	0	0	0	0	0	0	0	0	1581	1386.55	0.595386	14.8287	unknown	V Low
RMA_00000741-RA	pred_RHIMB__RMA_00000741-RA	Protein of unknown function	unknown	184	0.4	NA	0	0	0	0	0	0	0	0	0	0	0	0	0	0	555	369.199	37.0804	245.908	unknown	Med
RMA_00000742-RA	pred_RHIMB__RMA_00000742-RA	Protein of unknown function	unknown	377	0.36	NA	0	0	0	0	0	0	0	0	0	0	0	0	0	0	2873	2678.55	38.7345	1863.65	unknown	Med
RMA_00000743-RA	pred_RHIMB__RMA_00000743-RA	Protein of unknown function	unknown	643	0.06	tr_NEMVE__A7SZ74	41.99	79.08	349	10	285	41.99	tr_XENTR__A0A1B8XV25	68.74	45.34	783	399	753	45.34	40	1932	1737.55	0.27897	8.70687	unknown	V Low
RMA_00000744-RA	prot_RHIMB__RMA_00000744-RA	Similar to RNF224 RING finger protein 224 (Homo sapiens)	similar	171	0.06	tr_XENTR__A0A1B8XSD9	98.25	88.72	195	23	195	88.72	tr_XENTR__A0A1B8XSD9	98.25	88.72	195	23	195	88.72	1	516	332.356	13.7354	82	similar	Med
RMA_00000745-RA	prot_RHIMB__RMA_00000745-RA	Similar to tor4a-a Torsin-4A-A (Xenopus laevis)	similar	468	0.42	TOR4A_XENTR__Q5BKJ7	87.39	98.1	420	1	412	87.39	TOR4A_XENTR__Q5BKJ7	87.39	98.1	420	1	412	87.39	1	1407	1212.55	44.0762	960	similar	Med
RMA_00000746-RA	prot_RHIMB__RMA_00000746-RA	Similar to tor4a Torsin-4A (Xenopus tropicalis)	similar	100	0.72	tr_DANRE__A0PJR9	51	24.04	208	63	112	24.04	tr_XENTR__A0A1B8Y0J5	45	21.43	210	66	110	21.43	2	303	142.666	0.780445	2	similar	V Low
RMA_00000747-RA	pred_RHIMB__RMA_00000747-RA	Protein of unknown function	unknown	172	0.44	tr_XENTR__A0A1B8Y0J5	72.67	56.67	210	7	125	56.67	tr_XENTR__A0A1B8Y0J5	72.67	56.67	210	7	125	56.67	2	519	335.188	60.2907	363	unknown	Med
RMA_00000748-RA	pred_RHIMB__RMA_00000748-RA	Protein of unknown function	unknown	349	0.35	tr_IXOSC__B7PCW7	37.82	97.99	149	2	147	37.82	0	0	0	0	0	0	0	0	1050	855.55	9.56542	147	unknown	Low
RMA_00000749-RA	prot_RHIMB__RMA_00000749-RA	Similar to dntt DNA nucleotidylexotransferase (Xenopus laevis)	similar	297	0.21	TDT_MOUSE__P09838	100	63.4	530	1	336	63.4	tr_XENTR__F6YZ98	89.56	55.74	540	62	362	55.74	2	894	700.682	6.75352	85	similar	Low
RMA_00000750-RA	prot_RHIMB__RMA_00000750-RA	Similar to BLNK B-cell linker protein (Homo sapiens)	similar	383	0.23	tr_XENTR__F6T909	86.16	71.19	545	16	403	71.19	tr_XENTR__F6T909	86.16	71.19	545	16	403	71.19	2	1761	1566.55	58.0329	1633	similar	Med
RMA_00000751-RA	pred_RHIMB__RMA_00000751-RA	Protein of unknown function	unknown	105	0.2	NA	0	0	0	0	0	0	0	0	0	0	0	0	0	0	318	155.119	4.20315	11.7114	unknown	Low
RMA_00000752-RA	pred_RHIMB__RMA_00000752-RA	Protein of unknown function	unknown	352	0.11	tr_XENTR__A0A1B8Y881	31.53	47.84	232	88	198	31.53	tr_XENTR__A0A1B8Y881	31.53	47.84	232	88	198	31.53	8	1059	864.55	0	0	unknown	V Low
RMA_00000753-RA	pred_RHIMB__RMA_00000753-RA	Protein of unknown function	unknown	463	0.23	tr_MONBE__A9UWU5	23.76	78.57	140	11	120	23.76	0	0	0	0	0	0	0	0	1554	1359.55	14.4609	353.15	unknown	Med
RMA_00000754-RA	prot_RHIMB__RMA_00000754-RA	Similar to At3g55350 Protein ALP1-like (Arabidopsis thaliana)	similar	460	0.03	tr_LEPOC__W5MNP3	84.78	94.47	416	20	412	84.78	tr_XENTR__F7BLL4	61.96	97.59	291	1	287	61.96	1	1383	1188.55	4.86017	103.762	similar	Low
RMA_00000755-RA	prot_RHIMB__RMA_00000755-RA	Similar to ZNF518A Zinc finger protein 518A (Homo sapiens)	similar	1396	0.01	tr_CHICK__E1BXZ2	94.2	94.16	1523	89	1522	94.16	tr_XENTR__F7D419	35.03	80.77	598	14	585	35.03	2	4191	3996.55	37.4574	2689	quality-similar	Med
RMA_00000756-RA	prot_RHIMB__RMA_00000756-RA	Similar to Pol LINE-1 retrotransposable element ORF2 protein (Mus musculus)	similar	990	0.3	tr_XENTR__F6PJ32	50.51	39.3	1323	347	1317	39.3	tr_XENTR__F6PJ32	50.51	39.3	1323	347	1317	39.3	317	2973	2778.55	1.92347	96	line	Low
RMA_00000757-RA	pred_RHIMB__RMA_00000757-RA	Protein of unknown function	unknown	102	0.21	NA	0	0	0	0	0	0	0	0	0	0	0	0	0	0	309	147.62	30.9243	82	unknown	Med
RMA_00000758-RA	prot_RHIMB__RMA_00000758-RA	Similar to ccnj Cyclin-J (Xenopus laevis)	similar	413	0.09	tr_XENTR__F6T8P8	92.74	100	385	1	385	92.74	tr_XENTR__F6T8P8	92.74	100	385	1	385	92.74	1	3845	3650.55	21.0299	1379	quality-similar	Med
RMA_00000759-RA	prot_RHIMB__RMA_00000759-RA	Similar to LINE-1 retrotransposable element ORF1 protein (Mus musculus)	similar	352	0.39	tr_DANRE__A0A0G2KDK9	71.02	86.79	280	26	268	71.02	tr_XENTR__F7CLN6	80.68	82.84	338	14	293	80.68	36	1059	864.55	10.4765	162.695	line	Med
RMA_00000760-RA	prot_RHIMB__RMA_00000760-RA	Similar to LINE-1 retrotransposable element ORF2 protein (Homo sapiens)	similar	644	0.31	tr_DANRE__E7F4C8	64.6	52.21	793	369	782	52.21	tr_XENTR__F6S4P1	22.83	35.48	403	112	254	22.83	12	1935	1740.55	1.82956	57.2006	line	Low
RMA_00000761-RA	prot_RHIMB__RMA_00000761-RA	Similar to LINE-1 retrotransposable element ORF2 protein (Homo sapiens)	similar	573	0.21	tr_DANRE__A0A0G2L9W6	77.66	35.24	1260	107	1256	35.24	tr_XENTR__F6S4P1	25.65	35.48	403	112	254	25.65	12	1722	1527.55	0.516567	14.1739	line	V Low
RMA_00000762-RA	pred_RHIMB__RMA_00000762-RA	Protein of unknown function	unknown	709	0.05	tr_XENTR__Q6GL30	24.82	46.84	553	1	259	24.82	tr_XENTR__Q6GL30	24.82	46.84	553	1	259	24.82	1	3999	3804.55	37.943	2593	unknown	Med
RMA_00000763-RA	prot_RHIMB__RMA_00000763-RA	Similar to BTAF1 TATA-binding protein-associated factor 172 (Homo sapiens)	similar	1874	0.18	tr_CHICK__A0A1D5P1T4	88.9	100	1843	1	1843	88.9	tr_XENTR__F7BU05	68.2	78.47	1756	3	1756	68.2	1	7564	7369.55	32.8855	4353.25	similar	Med
RMA_00000764-RA	prot_RHIMB__RMA_00000764-RA	Similar to cpeb3 Cytoplasmic polyadenylation element-binding protein 3 (Xenopus tropicalis)	similar	485	0.08	CPEB3_XENTR__Q28CH2	99.38	77.06	632	1	487	77.06	CPEB3_XENTR__Q28CH2	99.38	77.06	632	1	487	77.06	1	2655	2460.55	30.4767	1347	similar	Med
RMA_00000765-RA	prot_RHIMB__RMA_00000765-RA	Similar to March5 E3 ubiquitin-protein ligase MARCH5 (Mus musculus)	similar	458	0.33	tr_DANRE__A3KP58	34.5	56.23	281	123	280	34.5	tr_XENTR__F7B7V6	34.28	55.48	283	123	279	34.28	1	2319	2124.55	35.0588	1337.92	similar	Med
RMA_00000766-RA	prot_RHIMB__RMA_00000766-RA	Similar to IDE Insulin-degrading enzyme (Homo sapiens)	similar	1050	0.19	tr_PANTR__A0A2I3ST00	94.29	96.07	1019	33	1011	94.29	tr_XENTR__F6YS58	56	98.52	541	1	533	56	1	4004	3809.55	41.694	2853.08	quality-similar	Med
RMA_00000767-RA	pred_RHIMB__RMA_00000767-RA	Protein of unknown function	unknown	191	0.12	NA	0	0	0	0	0	0	0	0	0	0	0	0	0	0	613	424.691	1.32432	10.1026	unknown	Low
RMA_00000768-RA	pred_RHIMB__RMA_00000768-RA	Protein of unknown function	unknown	171	0.4	NA	0	0	0	0	0	0	0	0	0	0	0	0	0	0	516	332.356	0.191843	1.1453	unknown	V Low
RMA_00000769-RA	prot_RHIMB__RMA_00000769-RA	Similar to kif11 Kinesin-like protein KIF11 (Xenopus tropicalis)	similar	987	0.09	KIF11_XENTR__B2GU58	100	100	1067	1	1067	100	KIF11_XENTR__B2GU58	100	100	1067	1	1067	100	1	3265	3070.55	37.6395	2076	quality-similar	Med
RMA_00000770-RA	pred_RHIMB__RMA_00000770-RA	Protein of unknown function	unknown	141	0.45	NA	0	0	0	0	0	0	0	0	0	0	0	0	0	0	426	249.315	0.223298	1	unknown	V Low
RMA_00000771-RA	prot_RHIMB__RMA_00000771-RA	Similar to hhex Hematopoietically-expressed homeobox protein hhex (Xenopus tropicalis)	similar	276	0.04	HHEX_XENTR__Q8AWG6	100	100	274	1	274	100	HHEX_XENTR__Q8AWG6	100	100	274	1	274	100	1	1810	1615.55	54.4119	1579	quality-similar	Med
RMA_00000772-RA	prot_RHIMB__RMA_00000772-RA	Similar to EXOC6 Exocyst complex component 6 (Homo sapiens)	similar	868	0.12	tr_XENTR__F7AXL8	82.95	100	769	1	769	82.95	tr_XENTR__F7AXL8	82.95	100	769	1	769	82.95	1	3322	3127.55	41.3051	2320.47	similar	Med
RMA_00000773-RA	pred_RHIMB__RMA_00000773-RA	Protein of unknown function	unknown	493	0.54	NA	0	0	0	0	0	0	0	0	0	0	0	0	0	0	1482	1287.55	8.91747	206.24	unknown	Low
RMA_00000774-RA	prot_RHIMB__RMA_00000774-RA	Similar to cyp26a1 Cytochrome P450 26A1 (Xenopus laevis)	similar	1033	0.1	tr_XENTR__F7AXB0	58.28	99.45	547	1	544	58.28	tr_XENTR__F7AXB0	58.28	99.45	547	1	544	58.28	1	3517	3322.55	12.3538	737.292	similar	Med
RMA_00000775-RA	pred_RHIMB__RMA_00000775-RA	Protein of unknown function	unknown	143	0.3	NA	0	0	0	0	0	0	tr_XENTR__F7D1S7	60.84	7.34	1185	808	894	7.34	133	432	254.732	1.52985	7	unknown	Low
RMA_00000776-RA	prot_RHIMB__RMA_00000776-RA	Similar to myof Myoferlin (Xenopus tropicalis)	similar	1501	0.18	MYOF_XENTR__B3DLH6	65.02	55.88	1929	210	1287	55.88	MYOF_XENTR__B3DLH6	65.02	55.88	1929	210	1287	55.88	3	4539	4344.55	8.1893	639.086	similar	Low
RMA_00000777-RA	pred_RHIMB__RMA_00000777-RA	Protein of unknown function	unknown	292	0.43	tr_BRAFL__C3ZSI3	65.41	23.98	784	95	282	23.98	tr_XENTR__F7CU93	65.07	85.07	221	2	189	65.07	9	879	685.78	0.557256	6.86447	unknown	V Low
RMA_00000778-RA	pred_RHIMB__RMA_00000778-RA	Protein of unknown function	unknown	661	0.34	NA	0	0	0	0	0	0	0	0	0	0	0	0	0	0	1986	1791.55	0.844852	27.188	unknown	V Low
RMA_00000779-RA	pred_RHIMB__RMA_00000779-RA	Protein of unknown function	unknown	378	0.52	tr_XENTR__A0A1B8XYH4	70.37	53.2	500	19	284	53.2	tr_XENTR__A0A1B8XYH4	70.37	53.2	500	19	284	53.2	334	1137	942.55	0.680999	11.5297	unknown	V Low
RMA_00000780-RA	prot_RHIMB__RMA_00000780-RA	Similar to cpped1 Serine/threonine-protein phosphatase CPPED1 (Xenopus tropicalis)	similar	371	0.13	CPPED_XENTR__Q28FE0	84.1	100	311	1	311	84.1	CPPED_XENTR__Q28FE0	84.1	100	311	1	311	84.1	1	2051	1856.55	38.4853	1283.42	similar	Med
RMA_00000781-RA	pred_RHIMB__RMA_00000781-RA	Protein of unknown function	unknown	220	0.58	NA	0	0	0	0	0	0	0	0	0	0	0	0	0	0	706	515.065	2.81024	26	unknown	Low
RMA_00000782-RA	prot_RHIMB__RMA_00000782-RA	Similar to SNX29 Sorting nexin-29 (Bos taurus)	similar	618	0.33	SNX29_HUMAN__Q8TEQ0	98.71	80.57	813	1	655	80.57	tr_XENTR__F7BFR2	56.8	98.88	358	5	358	56.8	1	2188	1993.55	33.6226	1204	similar	Med
RMA_00000783-RA	prot_RHIMB__RMA_00000783-RA	Similar to Tnfrsf17 Tumor necrosis factor receptor superfamily member 17 (Mus musculus)	similar	201	0.01	TNR17_MOUSE__O88472	91.04	86.49	185	1	160	86.49	0	0	0	0	0	0	0	0	1639	1444.55	15.2614	396	similar	Med
RMA_00000784-RA	pred_RHIMB__RMA_00000784-RA	Protein of unknown function	unknown	586	0.13	tr_XENTR__A0A1B8Y0Y5	56.83	93.56	357	5	338	56.83	tr_XENTR__A0A1B8Y0Y5	56.83	93.56	357	5	338	56.83	269	1761	1566.55	0.465885	13.1096	unknown	V Low
RMA_00000785-RA	prot_RHIMB__RMA_00000785-RA	Similar to Gspt1 Eukaryotic peptide chain release factor GTP-binding subunit ERF3A (Mus musculus)	similar	532	0.13	tr_GORGO__A0A2I2YJF6	99.44	97	634	20	634	97	tr_XENTR__F6YEQ5	99.44	99.83	599	2	599	99.44	1	2072	1877.55	37.2714	1257	quality-similar	Med
RMA_00000786-RA	prot_RHIMB__RMA_00000786-RA	Similar to RSL1D1 Ribosomal L1 domain-containing protein 1 (Bos taurus)	similar	583	0.12	tr_XENTR__F6YSA5	99.83	95.16	475	23	474	95.16	tr_XENTR__F6YSA5	99.83	95.16	475	23	474	95.16	1	1937	1742.55	40.766	1276	quality-similar	Med
RMA_00000787-RA	prot_RHIMB__RMA_00000787-RA	Similar to Rrn3 RNA polymerase I-specific transcription initiation factor RRN3 (Mus musculus)	similar	527	0.11	tr_XENTR__F7BG74	99.62	81.97	638	26	638	81.97	tr_XENTR__F7BG74	99.62	81.97	638	26	638	81.97	1	2220	2025.55	48.7027	1772	similar	Med
RMA_00000788-RA	prot_RHIMB__RMA_00000788-RA	Similar to Ntan1 Protein N-terminal asparagine amidohydrolase (Mus musculus)	similar	250	0.1	tr_XENTR__B1H1G1	99.2	98.39	310	1	305	98.39	tr_XENTR__B1H1G1	99.2	98.39	310	1	305	98.39	2	1788	1593.55	32.8743	941	quality-similar	Med
RMA_00000789-RA	prot_RHIMB__RMA_00000789-RA	Similar to pdxdc1 Pyridoxal-dependent decarboxylase domain-containing protein 1 (Xenopus laevis)	similar	691	0.1	tr_XENTR__F7BG81	99.57	99.87	787	2	787	99.57	tr_XENTR__F7BG81	99.57	99.87	787	2	787	99.57	1	3104	2909.55	51.4308	2687.92	quality-similar	Med
RMA_00000790-RA	prot_RHIMB__RMA_00000790-RA	Similar to Uncharacterized protein C16orf45 homolog (Pongo abelii)	similar	223	0.14	tr_XENTR__B4F6V8	76.68	100	206	1	206	76.68	tr_XENTR__B4F6V8	76.68	100	206	1	206	76.68	1	3534	3339.55	26.7892	1607	similar	Med
RMA_00000791-RA	prot_RHIMB__RMA_00000791-RA	Similar to marf1 Meiosis regulator and mRNA stability factor 1 (Xenopus tropicalis)	similar	1189	0.17	MARF1_XENTR__B2GUN4	71.07	58.36	1681	1	1681	58.36	MARF1_XENTR__B2GUN4	71.07	58.36	1681	1	1681	58.36	1	6180	5985.55	42.8403	4606	similar	Med
RMA_00000792-RA	prot_RHIMB__RMA_00000792-RA	Similar to nde1 Nuclear distribution protein nudE homolog 1 (Xenopus tropicalis)	similar	498	0.15	NDE1_XENTR__Q66JL0	49.6	77.08	349	81	349	49.6	NDE1_XENTR__Q66JL0	49.6	77.08	349	81	349	49.6	1	2517	2322.55	36.0268	1503	similar	Med
RMA_00000793-RA	prot_RHIMB__RMA_00000793-RA	Similar to MYH11 Myosin-11 (Gallus gallus)	similar	1568	0.09	MYH11_CHICK__P10587	100	83.32	1979	331	1979	83.32	tr_XENTR__F6W6N1	100	83.13	1980	335	1980	83.13	2	6527	6332.55	51.772	5889	similar	Med
RMA_00000794-RA	prot_RHIMB__RMA_00000794-RA	Similar to Fopnl LisH domain-containing protein FOPNL (Xenopus laevis)	similar	275	0.36	tr_DANRE__I3ITH9	24.36	70.55	146	1	103	24.36	0	0	0	0	0	0	0	0	828	635.252	33.8245	385.963	similar	Med
RMA_00000795-RA	prot_RHIMB__RMA_00000795-RA	Similar to ABCC1 Multidrug resistance-associated protein 1 (Gallus gallus)	similar	210	0.5	tr_XENTR__K9J8B4	94.76	13.16	1512	1	199	13.16	tr_XENTR__K9J8B4	94.76	13.16	1512	1	199	13.16	2	633	444.012	24.4496	195	similar	Med
RMA_00000796-RA	pred_RHIMB__RMA_00000796-RA	Protein of unknown function	unknown	201	0.79	NA	0	0	0	0	0	0	0	0	0	0	0	0	0	0	606	417.952	0.735195	5.51947	unknown	V Low
RMA_00000797-RA	prot_RHIMB__RMA_00000797-RA	Similar to ABCC1 Multidrug resistance-associated protein 1 (Macaca fascicularis)	similar	248	0.48	tr_MONDO__F7C573	98.39	15.92	1533	413	656	15.92	tr_XENTR__K9J8B4	94.35	15.48	1512	406	639	15.48	2	747	555.267	35.9936	359	similar	Med
RMA_00000798-RA	prot_RHIMB__RMA_00000798-RA	Similar to ABCC1 Multidrug resistance-associated protein 1 (Gallus gallus)	similar	2076	0.2	tr_XENTR__F6QRP3	65.13	100	1443	1	1443	65.13	tr_XENTR__F6QRP3	65.13	100	1443	1	1443	65.13	1	7464	7269.55	50.0329	6533.27	similar	Med
RMA_00000799-RA	pred_RHIMB__RMA_00000799-RA	Protein of unknown function	unknown	90	0.18	NA	0	0	0	0	0	0	0	0	0	0	0	0	0	0	6163	5968.55	46.2283	4956.15	unknown	Med
RMA_00000800-RA	pred_RHIMB__RMA_00000800-RA	Protein of unknown function	unknown	242	0.38	tr_XENTR__F7ES49	40.08	26.17	363	95	189	26.17	tr_XENTR__F7ES49	40.08	26.17	363	95	189	26.17	48	729	537.586	5.90281	57	unknown	Low
RMA_00000801-RA	prot_RHIMB__RMA_00000801-RA	Similar to PRKACA cAMP-dependent protein kinase catalytic subunit alpha (Bos taurus)	similar	120	0.38	tr_BATDJ__F4P323	75	25.18	413	156	259	25.18	tr_XENTR__F6YLK7	83.33	66.67	237	9	166	66.67	2	363	193.528	3.16432	11	similar	Low
RMA_00000802-RA	pred_RHIMB__RMA_00000802-RA	Protein of unknown function	unknown	128	0.44	NA	0	0	0	0	0	0	0	0	0	0	0	0	0	0	387	214.544	0.778461	3	unknown	V Low
RMA_00000803-RA	pred_RHIMB__RMA_00000803-RA	Protein of unknown function	unknown	214	0.34	NA	0	0	0	0	0	0	0	0	0	0	0	0	0	0	645	455.636	0.366552	3	unknown	V Low
RMA_00000804-RA	prot_RHIMB__RMA_00000804-RA	Similar to GMPR2 GMP reductase 2 (Homo sapiens)	similar	236	0.49	tr_MONDO__F6THE1	92.8	63.33	409	38	296	63.33	tr_XENTR__F7DQZ7	94.07	66.57	347	57	287	66.57	1	711	519.953	60.8158	568	similar	Med
RMA_00000805-RA	prot_RHIMB__RMA_00000805-RA	Similar to NEDD8 NEDD8 (Oryctolagus cuniculus)	similar	141	0.43	tr_XENTR__Q28E73	35.46	67.53	77	1	52	35.46	tr_XENTR__Q28E73	35.46	67.53	77	1	52	35.46	1	426	249.315	35.7276	160	similar	Med
RMA_00000806-RA	prot_RHIMB__RMA_00000806-RA	Similar to Pol LINE-1 retrotransposable element ORF2 protein (Mus musculus)	similar	414	0.41	tr_DANRE__A0A0G2KPD7	72.46	26.15	1258	924	1252	26.15	tr_XENTR__F6Y2F9	57.49	18.24	1299	1063	1299	18.24	376	1245	1050.55	1.74351	32.9011	line	Low
RMA_00000807-RA	pred_RHIMB__RMA_00000807-RA	Protein of unknown function	unknown	64	0.42	NA	0	0	0	0	0	0	0	0	0	0	0	0	0	0	195	60.0598	0.926933	1	unknown	V Low
RMA_00000808-RA	pred_RHIMB__RMA_00000808-RA	Protein of unknown function	unknown	138	0.31	NA	0	0	0	0	0	0	0	0	0	0	0	0	0	0	417	241.251	0	0	unknown	V Low
RMA_00000809-RA	prot_RHIMB__RMA_00000809-RA	Similar to TM9SF1 Transmembrane 9 superfamily member 1 (Pongo abelii)	similar	560	0.17	tr_XENTR__F7DR00	90.71	85.09	597	9	516	85.09	tr_XENTR__F7DR00	90.71	85.09	597	9	516	85.09	1	1724	1529.55	46.7705	1285	similar	Med
RMA_00000810-RA	prot_RHIMB__RMA_00000810-RA	Similar to IPO4 Importin-4 (Homo sapiens)	similar	987	0.23	tr_XENTR__F7DR98	100	99.72	1074	2	1072	99.72	tr_XENTR__F7DR98	100	99.72	1074	2	1072	99.72	1	3418	3223.55	40.1187	2323	quality-similar	Med
RMA_00000811-RA	pred_RHIMB__RMA_00000811-RA	Protein of unknown function	unknown	303	0.02	NA	0	0	0	0	0	0	0	0	0	0	0	0	0	0	1635	1440.55	43.0902	1115	unknown	Med
RMA_00000812-RA	prot_RHIMB__RMA_00000812-RA	Similar to Rec8 Meiotic recombination protein REC8 homolog (Rattus norvegicus)	similar	754	0.13	tr_XENTR__F7DRB0	97.88	96.59	586	20	585	96.59	tr_XENTR__F7DRB0	97.88	96.59	586	20	585	96.59	1	2323	2128.55	20.2437	774	quality-similar	Med
RMA_00000813-RA	prot_RHIMB__RMA_00000813-RA	Similar to Irf8 Interferon regulatory factor 8 (Mus musculus)	similar	513	0.1	tr_XENTR__F7C6J2	66.67	97.56	369	1	360	66.67	tr_XENTR__F7C6J2	66.67	97.56	369	1	360	66.67	1	3058	2863.55	51.8856	2668.82	similar	Med
RMA_00000814-RA	prot_RHIMB__RMA_00000814-RA	Similar to RNF31 E3 ubiquitin-protein ligase RNF31 (Homo sapiens)	similar	1055	0.08	tr_XENTR__F6SLW2	98.67	98.76	1046	6	1038	98.67	tr_XENTR__F6SLW2	98.67	98.76	1046	6	1038	98.67	2	3292	3097.55	42.7931	2381	quality-similar	Med
RMA_00000815-RA	prot_RHIMB__RMA_00000815-RA	Similar to PSME2 Proteasome activator complex subunit 2 (Sus scrofa)	similar	232	0.35	tr_DANRE__Q9PUC4	65.95	93.44	244	17	244	65.95	tr_XENTR__F6Y882	72.84	100	245	1	245	72.84	1	1287	1092.55	49.6147	973.687	similar	Med
RMA_00000816-RA	prot_RHIMB__RMA_00000816-RA	Similar to EMC9 ER membrane protein complex subunit 9 (Homo sapiens)	similar	260	0.23	tr_XENTR__F6SMK1	100	100	205	1	205	100	tr_XENTR__F6SMK1	100	100	205	1	205	100	1	783	590.779	40.0974	425.509	quality-similar	Med
RMA_00000817-RA	prot_RHIMB__RMA_00000817-RA	Similar to Psme1 Proteasome activator complex subunit 1 (Mus musculus)	similar	166	0.04	tr_XENTR__F6RBQ3	72.89	55.73	253	113	253	55.73	tr_XENTR__F6RBQ3	100	73.52	253	1	253	73.52	1	2618	2423.55	65.9381	2870.49	similar	Med
RMA_00000818-RA	prot_RHIMB__RMA_00000818-RA	Similar to FITM1 Fat storage-inducing transmembrane protein 1 (Homo sapiens)	similar	270	0.02	FITM1_BOVIN__A7YWN2	93.7	86.3	292	33	284	86.3	FITM2_XENTR__A0JP80	88.89	91.92	260	7	245	88.89	2	1635	1440.55	28.7912	745	similar	Med
RMA_00000819-RA	prot_RHIMB__RMA_00000819-RA	Similar to DCAF11 DDB1- and CUL4-associated factor 11 (Homo sapiens)	similar	454	0.36	tr_XENTR__Q6DJB8	69.6	64.12	524	188	523	64.12	tr_XENTR__Q6DJB8	69.6	64.12	524	188	523	64.12	1	1457	1262.55	69.7133	1581	similar	Med
RMA_00000820-RA	prot_RHIMB__RMA_00000820-RA	Similar to PCK2 Phosphoenolpyruvate carboxykinase [GTP], mitochondrial (Homo sapiens)	similar	611	0.09	tr_XENTR__F6SMX0	100	100	643	1	643	100	tr_XENTR__F6SMX0	100	100	643	1	643	100	1	2479	2284.55	63.6509	2612	quality-similar	Med
RMA_00000821-RA	prot_RHIMB__RMA_00000821-RA	Similar to Cebpe CCAAT/enhancer-binding protein epsilon (Mus musculus)	similar	249	0.07	tr_XENTR__F6ZTH5	100	100	260	1	260	100	tr_XENTR__F6ZTH5	100	100	260	1	260	100	1	1679	1484.55	38.738	1033	quality-similar	Med
RMA_00000822-RA	prot_RHIMB__RMA_00000822-RA	Similar to Slc7a8 Large neutral amino acids transporter small subunit 2 (Mus musculus)	similar	458	0.13	tr_XENTR__Q6P891	99.56	99.62	529	1	527	99.56	tr_XENTR__Q6P891	99.56	99.62	529	1	527	99.56	1	2541	2346.55	59.1696	2494	quality-similar	Med
RMA_00000823-RA	pred_RHIMB__RMA_00000823-RA	Protein of unknown function	unknown	230	0.21	tr_ORYLA__H2MF80	73.91	28.08	609	96	266	28.08	0	0	0	0	0	0	0	0	693	502.35	1.21904	11	unknown	Low
RMA_00000824-RA	pred_RHIMB__RMA_00000824-RA	Protein of unknown function	unknown	98	0.19	NA	0	0	0	0	0	0	0	0	0	0	0	0	0	0	297	137.768	8.48603	21	unknown	Low
RMA_00000825-RA	prot_RHIMB__RMA_00000825-RA	Similar to RNF212B RING finger protein 212B (Homo sapiens)	similar	148	0.42	tr_MONDO__F6R5C5	70.27	36.21	301	1	109	36.21	0	0	0	0	0	0	0	0	583	395.886	59.0625	420	similar	Med
RMA_00000826-RA	prot_RHIMB__RMA_00000826-RA	Similar to Homez Homeobox and leucine zipper protein Homez (Mus musculus)	similar	550	0.09	tr_BOVIN__F6PXY2	72.91	85.45	536	37	536	72.91	tr_XENTR__Q6DF25	56	33.84	928	504	817	33.84	2	1653	1458.55	40.3446	1057	similar	Med
RMA_00000827-RA	pred_RHIMB__RMA_00000827-RA	Protein of unknown function	unknown	107	0.42	NA	0	0	0	0	0	0	0	0	0	0	0	0	0	0	324	160.151	36.1522	104	unknown	Med
RMA_00000828-RA	prot_RHIMB__RMA_00000828-RA	Similar to LINE-1 reverse transcriptase homolog (Nycticebus coucang)	similar	439	0.4	tr_XENTR__F6ZNM9	45.1	48.74	396	172	364	45.1	tr_XENTR__F6ZNM9	45.1	48.74	396	172	364	45.1	180	1320	1125.55	2.51138	50.7745	line	Low
RMA_00000829-RA	prot_RHIMB__RMA_00000829-RA	Similar to Pol LINE-1 retrotransposable element ORF2 protein (Mus musculus)	similar	317	0.36	tr_XENTR__F6ZNM9	35.96	27.53	396	178	286	27.53	tr_XENTR__F6ZNM9	35.96	27.53	396	178	286	27.53	180	954	760.339	0.658972	9	line	V Low
RMA_00000830-RA	prot_RHIMB__RMA_00000830-RA	Similar to twsg1-a Twisted gastrulation protein homolog 1-A (Xenopus laevis)	similar	297	0.19	tr_XENTR__Q5FVZ5	64.31	86.48	244	17	227	64.31	tr_XENTR__Q5FVZ5	64.31	86.48	244	17	227	64.31	1	894	700.682	45.3678	571	similar	Med
RMA_00000831-RA	prot_RHIMB__RMA_00000831-RA	Similar to Ppp1r3e Protein phosphatase 1 regulatory subunit 3E (Mus musculus)	similar	286	0.03	tr_XENTR__F7EK19	100	100	285	1	285	100	tr_XENTR__F7EK19	100	100	285	1	285	100	3	1105	910.55	15.7131	257	quality-similar	Med
RMA_00000832-RA	prot_RHIMB__RMA_00000832-RA	Similar to Apoptosis regulator R1 (Fragment) (Xenopus laevis)	similar	169	0.4	tr_XENTR__F6TEC3	68.64	51.56	225	35	225	51.56	tr_XENTR__F6TEC3	68.64	51.56	225	35	225	51.56	2	1446	1251.55	42.3468	952	similar	Med
RMA_00000833-RA	prot_RHIMB__RMA_00000833-RA	Similar to pabpn1 Polyadenylate-binding protein 2 (Xenopus tropicalis)	similar	296	0.4	PABP2_XENTR__Q6NVP7	100	100	296	1	296	100	PABP2_XENTR__Q6NVP7	100	100	296	1	296	100	1	1401	1206.55	44.2492	959	similar	Med
RMA_00000834-RA	prot_RHIMB__RMA_00000834-RA	Similar to EFS Embryonal Fyn-associated substrate (Homo sapiens)	similar	592	0.14	tr_XENTR__F7D4F3	99.49	99.69	647	2	646	99.49	tr_XENTR__F7D4F3	99.49	99.69	647	2	646	99.49	1	1834	1639.55	47.3337	1394	quality-similar	Med
RMA_00000835-RA	prot_RHIMB__RMA_00000835-RA	Similar to Cmtm5 CKLF-like MARVEL transmembrane domain-containing protein 5 (Mus musculus)	similar	175	0.1	tr_XENTR__F7E1X0	96	95.39	152	7	151	95.39	tr_XENTR__F7E1X0	96	95.39	152	7	151	95.39	1	1411	1216.55	34.2755	749	quality-similar	Med
RMA_00000836-RA	prot_RHIMB__RMA_00000836-RA	Similar to MYH7 Myosin-7 (Sus scrofa)	similar	3620	0.16	MYH7_MOUSE__Q91Z83	48.92	99.74	1935	1	1930	48.92	tr_XENTR__Q6DIX8	48.92	99.64	1935	4	1931	48.92	4	10863	10668.6	26.3836	5056	similar	Med
RMA_00000837-RA	prot_RHIMB__RMA_00000837-RA	Similar to ngdn Neuroguidin (Xenopus tropicalis)	similar	282	0.28	NGDN_XENTR__Q28IV8	86.17	77.85	316	65	310	77.85	NGDN_XENTR__Q28IV8	86.17	77.85	316	65	310	77.85	2	1031	836.55	27.1342	407.734	similar	Med
RMA_00000838-RA	prot_RHIMB__RMA_00000838-RA	Similar to THTPA Thiamine-triphosphatase (Bos taurus)	similar	214	0.22	tr_XENTR__A4IGR6	96.26	96.26	214	9	214	96.26	tr_XENTR__A4IGR6	96.26	96.26	214	9	214	96.26	1	1025	830.55	34.8554	520	quality-similar	Med
RMA_00000839-RA	prot_RHIMB__RMA_00000839-RA	Similar to ZFHX2 Zinc finger homeobox protein 2 (Homo sapiens)	similar	2762	0.07	tr_XENTR__F7ANT9	59.41	75.99	2066	1	1570	59.41	tr_XENTR__F7ANT9	64.48	92.45	2066	1	1910	64.48	1	9122	8927.55	28.8411	4625	similar	Med
RMA_00000840-RA	pred_RHIMB__RMA_00000840-RA	Protein of unknown function	unknown	79	0.31	NA	0	0	0	0	0	0	0	0	0	0	0	0	0	0	240	92.6993	34.8324	58	unknown	Med
RMA_00000841-RA	prot_RHIMB__RMA_00000841-RA	Similar to AP1G2 AP-1 complex subunit gamma-like 2 (Homo sapiens)	similar	729	0.11	tr_XENTR__F6XAZ7	85.73	100	679	1	679	85.73	tr_XENTR__F6XAZ7	85.73	100	679	1	679	85.73	1	2509	2314.55	41.01	1705	similar	Med
RMA_00000842-RA	prot_RHIMB__RMA_00000842-RA	Similar to DHRS4 Dehydrogenase/reductase SDR family member 4 (Sus scrofa)	similar	232	0.17	tr_XENTR__F7A1E4	85.34	77.54	285	20	240	77.54	tr_XENTR__F7A1E4	85.34	77.54	285	20	240	77.54	2	1279	1084.55	52.3066	1019	similar	Med
RMA_00000843-RA	pred_RHIMB__RMA_00000843-RA	Protein of unknown function	unknown	61	0.08	NA	0	0	0	0	0	0	0	0	0	0	0	0	0	0	3056	2861.55	39.8633	2049	unknown	Med
RMA_00000844-RA	pred_RHIMB__RMA_00000844-RA	Protein of unknown function	unknown	234	0.24	NA	0	0	0	0	0	0	0	0	0	0	0	0	0	0	705	514.091	1.94924	18	unknown	Low
RMA_00000845-RA	prot_RHIMB__RMA_00000845-RA	Similar to Carmil3 Capping protein, Arp2/3 and myosin-I linker protein 3 (Rattus norvegicus)	similar	1112	0.17	tr_XENTR__F7A183	82.91	100	1077	1	1077	82.91	tr_XENTR__F7A183	82.91	100	1077	1	1077	82.91	1	3757	3562.55	34.3478	2198	similar	Med
RMA_00000846-RA	prot_RHIMB__RMA_00000846-RA	Similar to MMP14 Matrix metalloproteinase-14 (Homo sapiens)	similar	567	0.09	tr_XENTR__F6X7M7	100	100	579	1	579	100	tr_XENTR__F6X7M7	100	100	579	1	579	100	1	2622	2427.55	42.7245	1863	quality-similar	Med
RMA_00000847-RA	pred_RHIMB__RMA_00000847-RA	Protein of unknown function	unknown	200	0.32	NA	0	0	0	0	0	0	0	0	0	0	0	0	0	0	603	415.069	0.134126	1	unknown	V Low
RMA_00000848-RA	pred_RHIMB__RMA_00000848-RA	Protein of unknown function	unknown	147	0.36	NA	0	0	0	0	0	0	0	0	0	0	0	0	0	0	444	265.625	0.419173	2	unknown	V Low
RMA_00000849-RA	pred_RHIMB__RMA_00000849-RA	Protein of unknown function	unknown	203	0.57	tr_NEMVE__A7TA93	67.98	65.33	398	135	394	65.33	0	0	0	0	0	0	0	0	612	423.726	2.04283	15.5484	unknown	Low
RMA_00000850-RA	pred_RHIMB__RMA_00000850-RA	Protein of unknown function	unknown	65	0.43	NA	0	0	0	0	0	0	0	0	0	0	0	0	0	0	198	62.1283	0	0	unknown	V Low
RMA_00000851-RA	pred_RHIMB__RMA_00000851-RA	Protein of unknown function	unknown	205	0.42	NA	0	0	0	0	0	0	0	0	0	0	0	0	0	0	618	429.51	0.907312	7	unknown	V Low
RMA_00000852-RA	pred_RHIMB__RMA_00000852-RA	Protein of unknown function	unknown	118	0.52	NA	0	0	0	0	0	0	0	0	0	0	0	0	0	0	357	188.343	8.86758	30	unknown	Low
RMA_00000853-RA	prot_RHIMB__RMA_00000853-RA	Similar to Nfia Nuclear factor 1 A-type (Rattus norvegicus)	similar	228	0.55	NFIA_HUMAN__Q12857	83.33	37.33	509	1	190	37.33	tr_XENTR__F7CE35	82.46	37.08	507	1	188	37.08	4	687	496.497	39.1328	349	similar	Med
RMA_00000854-RA	prot_RHIMB__RMA_00000854-RA	Similar to LWamide neuropeptides (Anthopleura elegantissima)	similar	800	0.36	tr_HELRO__T1G3S1	33.25	85.11	309	15	277	33.25	tr_XENTR__F6TWI0	67.5	39.78	1390	799	1351	39.78	5	2403	2208.55	1.89054	75	similar	Low
RMA_00000855-RA	pred_RHIMB__RMA_00000855-RA	Protein of unknown function	unknown	438	0.49	NA	0	0	0	0	0	0	0	0	0	0	0	0	0	0	1317	1122.55	5.65368	114	unknown	Low
RMA_00000856-RA	prot_RHIMB__RMA_00000856-RA	Similar to ZCCHC3 Zinc finger CCHC domain-containing protein 3 (Homo sapiens)	similar	1382	0.2	tr_CANLF__J9P281	10.64	50.52	291	35	181	10.64	tr_XENTR__A0A1B8Y6W4	28.15	42.87	905	208	595	28.15	46	4149	3954.55	0.981538	69.7223	similar	V Low
RMA_00000857-RA	prot_RHIMB__RMA_00000857-RA	Similar to NFIA Nuclear factor 1 A-type (Homo sapiens)	similar	373	0.35	tr_XENTR__F7CE35	57.37	42.21	507	268	481	42.21	tr_XENTR__F7CE35	57.37	42.21	507	268	481	42.21	4	1122	927.55	20.2371	337.173	similar	Med
RMA_00000858-RA	prot_RHIMB__RMA_00000858-RA	Similar to Nfia Nuclear factor 1 A-type (Rattus norvegicus)	similar	170	0.42	tr_BOVIN__Q32LP5	24.12	8.87	462	422	462	8.87	tr_XENTR__F7CE35	23.53	7.89	507	467	506	7.89	4	513	329.553	15.1271	89.5467	similar	Med
RMA_00000859-RA	prot_RHIMB__RMA_00000859-RA	Similar to TM2D1 TM2 domain-containing protein 1 (Homo sapiens)	similar	172	0.13	tr_CANLF__E2QYC3	91.28	74.41	211	55	211	74.41	TM2D3_XENTR__Q07FZ2	65.12	40.89	247	147	247	40.89	1	1491	1296.55	20.7457	483.155	similar	Med
RMA_00000860-RA	prot_RHIMB__RMA_00000860-RA	Similar to PATJ InaD-like protein (Homo sapiens)	similar	2043	0.16	tr_CANLF__J9JHV1	80.47	98.03	1828	8	1799	80.47	tr_XENTR__F6REK9	81.94	88.17	2012	1	2012	81.94	1	14661	14466.6	27.6449	7183.68	similar	Med
RMA_00000861-RA	prot_RHIMB__RMA_00000861-RA	Similar to KANK4 KN motif and ankyrin repeat domain-containing protein 4 (Homo sapiens)	similar	924	0.16	tr_XENTR__F6QEM5	96.32	99.56	909	1	905	96.32	tr_XENTR__F6QEM5	96.32	99.56	909	1	905	96.32	1	3568	3373.55	12.9164	782.7	quality-similar	Med
RMA_00000862-RA	prot_RHIMB__RMA_00000862-RA	Similar to DOCK7 Dedicator of cytokinesis protein 7 (Homo sapiens)	similar	2028	0.2	tr_XENTR__F6QGX1	96.3	99.48	2133	1	2122	96.3	tr_XENTR__F6QGX1	96.3	99.48	2133	1	2122	96.3	2	6191	5996.55	44.8691	4833	quality-similar	Med
RMA_00000863-RA	prot_RHIMB__RMA_00000863-RA	Similar to ANGPTL3 Angiopoietin-related protein 3 (Homo sapiens)	similar	432	0.12	tr_XENTR__F6QF16	100	98.92	461	6	461	98.92	tr_XENTR__F6QF16	100	98.92	461	6	461	98.92	3	2839	2644.55	48.4034	2299.3	quality-similar	Med
RMA_00000864-RA	prot_RHIMB__RMA_00000864-RA	Similar to atg4c Cysteine protease ATG4C (Xenopus tropicalis)	similar	375	0.22	ATG4C_XENTR__Q68EP9	93.07	78.67	450	1	354	78.67	ATG4C_XENTR__Q68EP9	93.07	78.67	450	1	354	78.67	1	1506	1311.55	38.3297	903	similar	Med
RMA_00000865-RA	pred_RHIMB__RMA_00000865-RA	Protein of unknown function	unknown	70	0.47	NA	0	0	0	0	0	0	0	0	0	0	0	0	0	0	213	72.68	0.800798	1.04545	unknown	V Low
RMA_00000866-RA	pred_RHIMB__RMA_00000866-RA	Protein of unknown function	unknown	112	0.46	tr_CHICK__A0A1L1RKP8	92.86	15.04	685	7	109	15.04	0	0	0	0	0	0	0	0	339	172.876	0	0	unknown	V Low
RMA_00000867-RA	pred_RHIMB__RMA_00000867-RA	Protein of unknown function	unknown	131	0.45	tr_CHICK__A0A1L1RKP8	83.21	15.91	685	3	111	15.91	0	0	0	0	0	0	0	0	396	222.492	1.42902	5.71111	unknown	Low
RMA_00000868-RA	pred_RHIMB__RMA_00000868-RA	Protein of unknown function	unknown	103	0.25	NA	0	0	0	0	0	0	0	0	0	0	0	0	0	0	312	150.107	1.19131	3.21214	unknown	Low
RMA_00000869-RA	prot_RHIMB__RMA_00000869-RA	Similar to foxd3-b Forkhead box protein D3-B (Xenopus laevis)	similar	368	0	FOXD3_XENTR__Q5M7L9	100	100	369	1	369	100	FOXD3_XENTR__Q5M7L9	100	100	369	1	369	100	2	1107	912.55	29.8321	489	quality-similar	Med
RMA_00000870-RA	prot_RHIMB__RMA_00000870-RA	Similar to ALG6 Dolichyl pyrophosphate Man9GlcNAc2 alpha-1,3-glucosyltransferase (Gallus gallus)	similar	467	0.19	tr_XENTR__F7A1P2	83.08	83.1	509	87	509	83.08	tr_XENTR__F7A1P2	83.08	83.1	509	87	509	83.08	1	1470	1275.55	48.9697	1122	similar	Med
RMA_00000871-RA	prot_RHIMB__RMA_00000871-RA	Similar to ITGB3BP Centromere protein R (Homo sapiens)	similar	141	0.41	CENPR_HUMAN__Q13352	80.85	77.97	177	19	156	77.97	0	0	0	0	0	0	0	0	426	249.315	70.5621	316	similar	Med
RMA_00000872-RA	prot_RHIMB__RMA_00000872-RA	Similar to efcab7 EF-hand calcium-binding domain-containing protein 7 (Xenopus laevis)	similar	546	0.2	tr_CANLF__F1PTY6	99.08	98.89	631	8	631	98.89	tr_XENTR__F6PKQ4	26.56	23.22	633	1	147	23.22	2	1641	1446.55	48.4534	1259	quality-similar	Med
RMA_00000873-RA	prot_RHIMB__RMA_00000873-RA	Similar to PGM1 Phosphoglucomutase-1 (Oryctolagus cuniculus)	similar	87	0.49	tr_DANRE__F1QF00	94.25	14.62	561	1	82	14.62	tr_XENTR__F6XHT5	93.1	14.31	566	6	86	14.31	2	264	111.23	96.0974	192	similar	Med
RMA_00000874-RA	prot_RHIMB__RMA_00000874-RA	Similar to PGM1 Phosphoglucomutase-1 (Homo sapiens)	similar	508	0.17	tr_PANTR__A0A2I3RDN8	100	97.59	580	15	580	97.59	tr_XENTR__F6PKQ4	77.56	70.3	633	171	615	70.3	2	1981	1786.55	47.8639	1536	quality-similar	Med
RMA_00000875-RA	pred_RHIMB__RMA_00000875-RA	Protein of unknown function	unknown	332	0.82	tr_NEMVE__A7T7S4	37.35	51.57	318	63	226	37.35	0	0	0	0	0	0	0	0	999	804.55	2.76783	40	unknown	Low
RMA_00000876-RA	pred_RHIMB__RMA_00000876-RA	Protein of unknown function	unknown	241	0.4	tr_NEMVE__A7T3D0	42.32	95.37	108	2	104	42.32	0	0	0	0	0	0	0	0	726	534.634	0.853372	8.19526	unknown	V Low
RMA_00000877-RA	pred_RHIMB__RMA_00000877-RA	Protein of unknown function	unknown	52	0.97	NA	0	0	0	0	0	0	0	0	0	0	0	0	0	0	1737	1542.55	0.396996	11	unknown	V Low
RMA_00000878-RA	prot_RHIMB__RMA_00000878-RA	Similar to ROR1 Inactive tyrosine-protein kinase transmembrane receptor ROR1 (Homo sapiens)	similar	970	0.29	tr_CHICK__A0A1D5NW84	90.62	93.31	942	61	942	90.62	tr_XENTR__F6PKU7	83.51	97.59	829	4	829	83.51	1	3191	2996.55	16.6649	897	similar	Med
RMA_00000879-RA	prot_RHIMB__RMA_00000879-RA	Similar to UBE2U Ubiquitin-conjugating enzyme E2 U (Homo sapiens)	similar	223	0.23	tr_LEPOC__W5MID8	67.71	50.76	329	1	167	50.76	tr_XENTR__F7DB62	55.61	43.89	319	1	140	43.89	1	1179	984.55	37.9983	672	similar	Med
RMA_00000880-RA	pred_RHIMB__RMA_00000880-RA	Protein of unknown function	unknown	244	0.44	tr_XENTR__A0A1B8Y3M1	86.89	75.36	276	24	231	75.36	tr_XENTR__A0A1B8Y3M1	86.89	75.36	276	24	231	75.36	123	735	543.476	0.819487	8	unknown	V Low
RMA_00000881-RA	prot_RHIMB__RMA_00000881-RA	Similar to Onecut1 Hepatocyte nuclear factor 6 (Mus musculus)	similar	524	0.08	tr_MONDO__F6Z5A8	87.21	100	460	1	460	87.21	tr_XENTR__F7B123	87.21	100	493	1	493	87.21	2	1610	1405.55	16.7543	423	similar	Med
RMA_00000882-RA	prot_RHIMB__RMA_00000882-RA	Similar to fam214a Protein FAM214A (Xenopus tropicalis)	similar	938	0.06	F214A_XENTR__Q5FW46	98.93	100	946	1	946	98.93	F214A_XENTR__Q5FW46	98.93	100	946	1	946	98.93	1	3321	3126.55	42.5564	2390	quality-similar	Med
RMA_00000883-RA	prot_RHIMB__RMA_00000883-RA	Similar to arpp19-b cAMP-regulated phosphoprotein 19-B (Xenopus laevis)	similar	81	0.36	ARP19_XENTR__Q28GU6	100	100	117	1	117	100	ARP19_XENTR__Q28GU6	100	100	117	1	117	100	1	246	97.263	164.846	288	similar	High
RMA_00000884-RA	prot_RHIMB__RMA_00000884-RA	Similar to MYO5A Unconventional myosin-Va (Gallus gallus)	similar	2742	0.19	tr_XENTR__F7EFH9	61.27	99.89	1856	2	1855	61.27	tr_XENTR__F7EFH9	61.27	99.89	1856	2	1855	61.27	1	9074	8879.55	30.3656	4843.28	similar	Med
RMA_00000885-RA	prot_RHIMB__RMA_00000885-RA	Similar to Pol LINE-1 retrotransposable element ORF2 protein (Mus musculus)	similar	381	0.36	tr_XENTR__F6YWK3	49.87	43.68	435	246	435	43.68	tr_XENTR__F6YWK3	49.87	43.68	435	246	435	43.68	355	1146	951.55	0.468048	8	line	V Low
RMA_00000886-RA	prot_RHIMB__RMA_00000886-RA	Similar to GNB5 Guanine nucleotide-binding protein subunit beta-5 (Homo sapiens)	similar	462	0.22	tr_XENTR__F7EBE7	100	100	395	1	395	100	tr_XENTR__F7EBE7	100	100	395	1	395	100	1	2522	2327.55	30.8309	1289	quality-similar	Med
RMA_00000887-RA	prot_RHIMB__RMA_00000887-RA	Similar to NR13 Anti-apoptotic protein NR13 (Coturnix japonica)	similar	174	0.02	NR13_CHICK__Q90ZN1	96.55	97.18	177	6	177	96.55	tr_XENTR__F7ETY1	81.03	50.53	283	140	282	50.53	2	1490	1295.55	39.5336	920	quality-similar	Med
RMA_00000888-RA	prot_RHIMB__RMA_00000888-RA	Similar to MAPK6 Mitogen-activated protein kinase 6 (Gallus gallus)	similar	720	0.03	tr_XENTR__F7EB99	100	100	720	1	720	100	tr_XENTR__F7EB99	100	100	720	1	720	100	1	3520	3325.55	47.3087	2826	quality-similar	Med
RMA_00000889-RA	pred_RHIMB__RMA_00000889-RA	Protein of unknown function	unknown	80	0.45	NA	0	0	0	0	0	0	0	0	0	0	0	0	0	0	247	98.0336	2.8394	5	unknown	Low
RMA_00000890-RA	pred_RHIMB__RMA_00000890-RA	Protein of unknown function	unknown	134	0.55	NA	0	0	0	0	0	0	0	0	0	0	0	0	0	0	405	230.503	2.67131	11.0604	unknown	Low
RMA_00000891-RA	pred_RHIMB__RMA_00000891-RA	Protein of unknown function	unknown	132	0.43	NA	0	0	0	0	0	0	0	0	0	0	0	0	0	0	399	225.15	4.45075	18	unknown	Low
RMA_00000892-RA	prot_RHIMB__RMA_00000892-RA	Similar to leo1 RNA polymerase-associated protein LEO1 (Xenopus laevis)	similar	694	0.09	tr_XENTR__A9JS07	98.85	99.72	711	1	709	98.85	tr_XENTR__A9JS07	98.85	99.72	711	1	709	98.85	2	2741	2546.55	37.4925	1715	quality-similar	Med
RMA_00000893-RA	pred_RHIMB__RMA_00000893-RA	Protein of unknown function	unknown	54	0.58	NA	0	0	0	0	0	0	0	0	0	0	0	0	0	0	265	112.018	152.575	307	unknown	High
RMA_00000894-RA	prot_RHIMB__RMA_00000894-RA	Similar to TMOD3 Tropomodulin-3 (Homo sapiens)	similar	374	0.26	tr_XENTR__F7ERJ0	84.22	94.6	352	8	340	84.22	tr_XENTR__F7ERJ0	84.22	94.6	352	8	340	84.22	1	1600	1405.55	36.6773	926	similar	Med
RMA_00000895-RA	pred_RHIMB__RMA_00000895-RA	Protein of unknown function	unknown	156	0.16	NA	0	0	0	0	0	0	0	0	0	0	0	0	0	0	509	325.809	13.4988	79	unknown	Med
RMA_00000896-RA	prot_RHIMB__RMA_00000896-RA	Similar to TMOD2 Tropomodulin-2 (Homo sapiens)	similar	347	0.17	tr_XENTR__A8WGI0	98.85	98.86	352	1	348	98.85	tr_XENTR__A8WGI0	98.85	98.86	352	1	348	98.85	1	1044	849.55	38.2043	583	quality-similar	Med
RMA_00000897-RA	prot_RHIMB__RMA_00000897-RA	Similar to lysmd2 LysM and putative peptidoglycan-binding domain-containing protein 2 (Xenopus tropicalis)	similar	250	0	LYSM2_XENTR__Q3B7I8	84	100	207	1	207	84	LYSM2_XENTR__Q3B7I8	84	100	207	1	207	84	1	2032	1837.55	43.5967	1439	similar	Med
RMA_00000898-RA	prot_RHIMB__RMA_00000898-RA	Similar to scg3 Secretogranin-3 (Xenopus tropicalis)	similar	457	0.1	SCG3_XENTR__F7E728	97.59	97.84	463	11	463	97.59	SCG3_XENTR__F7E728	97.59	97.84	463	11	463	97.59	1	3726	3531.55	21.1868	1344	quality-similar	Med
RMA_00000899-RA	prot_RHIMB__RMA_00000899-RA	Similar to AP4E1 AP-4 complex subunit epsilon-1 (Homo sapiens)	similar	1020	0.19	tr_XENTR__F7E721	99.9	99.91	1115	1	1114	99.9	tr_XENTR__F7E721	99.9	99.91	1115	1	1114	99.9	1	3245	3050.55	23.3413	1279	quality-similar	Med
RMA_00000900-RA	prot_RHIMB__RMA_00000900-RA	Similar to tnfaip8l3 Tumor necrosis factor alpha-induced protein 8-like protein 3 (Xenopus laevis)	similar	202	0.01	tr_CHICK__F1NG24	100	81.27	251	48	251	81.27	tr_XENTR__F7E711	93.56	98.95	191	3	191	93.56	1	1273	1078.55	29.0603	563	similar	Med
RMA_00000901-RA	pred_RHIMB__RMA_00000901-RA	Protein of unknown function	unknown	266	0.85	NA	0	0	0	0	0	0	0	0	0	0	0	0	0	0	801	608.561	8.43106	92.1624	unknown	Low
RMA_00000902-RA	prot_RHIMB__RMA_00000902-RA	Similar to IL18R1 Interleukin-18 receptor 1 (Homo sapiens)	similar	549	0.04	tr_CHICK__A0A1D5NZ70	88.34	82.42	563	73	536	82.42	tr_XENTR__F7DH56	73.41	68.11	555	177	554	68.11	2	2124	1929.55	22.2738	772	similar	Med
RMA_00000903-RA	prot_RHIMB__RMA_00000903-RA	Similar to MAP4K4 Mitogen-activated protein kinase kinase kinase kinase 4 (Homo sapiens)	similar	496	0.11	M4K4_HUMAN__O95819	99.8	39.95	1239	1	495	39.95	tr_XENTR__F6VEB4	87.9	34.44	1269	1	437	34.44	2	4379	4184.55	38.5684	2899	similar	Med
RMA_00000904-RA	prot_RHIMB__RMA_00000904-RA	Similar to PRKCD Protein kinase C delta type (Canis lupus familiaris)	similar	327	0.19	tr_DANRE__Q7ZUC5	56.27	26.9	684	336	519	26.9	tr_XENTR__K9J861	49.85	58.71	264	5	159	49.85	3	1797	1602.55	8.75855	252.123	similar	Low
RMA_00000905-RA	pred_RHIMB__RMA_00000905-RA	Protein of unknown function	unknown	124	0.41	NA	0	0	0	0	0	0	0	0	0	0	0	0	0	0	375	204.002	6.26384	22.9532	unknown	Low
RMA_00000906-RA	pred_RHIMB__RMA_00000906-RA	Protein of unknown function	unknown	144	0.36	NA	0	0	0	0	0	0	0	0	0	0	0	0	0	0	435	257.456	2.32204	10.7384	unknown	Low
RMA_00000907-RA	pred_RHIMB__RMA_00000907-RA	Protein of unknown function	unknown	135	0.23	NA	0	0	0	0	0	0	0	0	0	0	0	0	0	0	408	233.201	1.1341	4.75062	unknown	Low
RMA_00000908-RA	pred_RHIMB__RMA_00000908-RA	Protein of unknown function	unknown	84	0.34	NA	0	0	0	0	0	0	0	0	0	0	0	0	0	0	276	120.766	0	0	unknown	V Low
RMA_00000909-RA	pred_RHIMB__RMA_00000909-RA	Protein of unknown function	unknown	61	0.58	NA	0	0	0	0	0	0	0	0	0	0	0	0	0	0	186	53.9865	37.0543	35.9329	unknown	Med
RMA_00000910-RA	prot_RHIMB__RMA_00000910-RA	Similar to Creg2 Protein CREG2 (Mus musculus)	similar	292	0.01	tr_XENTR__F7CUV9	93.15	99.64	276	1	275	93.15	tr_XENTR__F7CUV9	93.15	99.64	276	1	275	93.15	1	1617	1422.55	29.7426	760	quality-similar	Med
RMA_00000911-RA	prot_RHIMB__RMA_00000911-RA	Similar to rnf149 E3 ubiquitin-protein ligase RNF149 (Xenopus laevis)	similar	370	0.38	tr_XENTR__Q08CY3	95.68	100	391	1	391	95.68	tr_XENTR__Q08CY3	95.68	100	391	1	391	95.68	1	1322	1127.55	48.2236	976.705	similar	Med
RMA_00000912-RA	prot_RHIMB__RMA_00000912-RA	Similar to CNOT11 CCR4-NOT transcription complex subunit 11 (Homo sapiens)	similar	436	0.06	tr_XENTR__F6Y9Y2	100	100	446	1	446	100	tr_XENTR__F6Y9Y2	100	100	446	1	446	100	1	2220	2025.55	38.396	1397	quality-similar	Med
RMA_00000913-RA	pred_RHIMB__RMA_00000913-RA	Protein of unknown function	unknown	128	0.16	NA	0	0	0	0	0	0	0	0	0	0	0	0	0	0	387	214.544	24.6513	95	unknown	Med
RMA_00000914-RA	prot_RHIMB__RMA_00000914-RA	Similar to Tbc1d8 TBC1 domain family member 8 (Mus musculus)	similar	1088	0.16	tr_MONDO__F6XG85	99.63	99.91	1133	1	1132	99.63	tr_XENTR__F6YUU4	86.86	100	985	1	985	86.86	1	3267	3072.55	40.206	2219	quality-similar	Med
RMA_00000915-RA	prot_RHIMB__RMA_00000915-RA	Similar to rpl31 60S ribosomal protein L31 (Paralichthys olivaceus)	similar	123	0.09	tr_XENTR__Q6DEN9	99.19	97.6	125	1	122	97.6	tr_XENTR__Q6DEN9	99.19	97.6	125	1	122	97.6	1	372	201.377	127.722	462	quality-similar	High
RMA_00000916-RA	pred_RHIMB__RMA_00000916-RA	Protein of unknown function	unknown	134	0.12	NA	0	0	0	0	0	0	0	0	0	0	0	0	0	0	405	230.503	18.8387	78	unknown	Med
RMA_00000917-RA	prot_RHIMB__RMA_00000917-RA	Similar to L1RE1 LINE-1 retrotransposable element ORF1 protein (Homo sapiens)	similar	273	0.11	tr_XENTR__F6TWS5	87.55	77.08	301	19	250	77.08	tr_XENTR__F6TWS5	87.55	77.08	301	19	250	77.08	102	822	629.3	0.251273	2.84034	line	V Low
RMA_00000918-RA	prot_RHIMB__RMA_00000918-RA	Similar to IL1R2 Interleukin-1 receptor type 2 (Homo sapiens)	similar	334	0.39	tr_XENTR__F6ZKS4	82.63	69.1	398	116	390	69.1	tr_XENTR__F6ZKS4	82.63	69.1	398	116	390	69.1	1	1482	1287.55	13.7498	318	similar	Med
RMA_00000919-RA	pred_RHIMB__RMA_00000919-RA	Protein of unknown function	unknown	182	0.56	tr_DANRE__A0A0G2KPD7	71.43	10.41	1258	1127	1257	10.41	tr_XENTR__F6ZSV2	76.37	10	1400	1244	1383	10	224	549	363.547	9.74581	63.6424	unknown	Low
RMA_00000920-RA	prot_RHIMB__RMA_00000920-RA	Similar to Il1r1 Interleukin-1 receptor type 1 (Rattus norvegicus)	similar	789	0.25	tr_XENTR__F6W5M5	55.01	94.83	542	20	533	55.01	tr_XENTR__F6W5M5	55.01	94.83	542	20	533	55.01	1	2930	2735.55	67.2603	3305	similar	Med
RMA_00000921-RA	pred_RHIMB__RMA_00000921-RA	Protein of unknown function	unknown	401	0.38	NA	0	0	0	0	0	0	0	0	0	0	0	0	0	0	1206	1011.55	0.375066	6.81496	unknown	V Low
RMA_00000922-RA	pred_RHIMB__RMA_00000922-RA	Protein of unknown function	unknown	140	0.13	NA	0	0	0	0	0	0	0	0	0	0	0	0	0	0	666	476.046	17.074	146	unknown	Med
RMA_00000923-RA	prot_RHIMB__RMA_00000923-RA	Similar to NPAS2 Neuronal PAS domain-containing protein 2 (Homo sapiens)	similar	764	0.2	tr_GORGO__G3QU87	100	99.03	824	1	816	99.03	tr_XENTR__F6TXY6	99.87	97.9	809	9	800	97.9	1	2373	2178.55	13.1605	515	quality-similar	Med
RMA_00000924-RA	pred_RHIMB__RMA_00000924-RA	Protein of unknown function	unknown	302	0.41	NA	0	0	0	0	0	0	tr_XENTR__F6PJ32	49.34	10.96	1323	1179	1323	10.96	317	909	715.583	0.951693	12.2328	unknown	V Low
RMA_00000925-RA	prot_RHIMB__RMA_00000925-RA	Similar to LINE-1 reverse transcriptase homolog (Nycticebus coucang)	similar	331	0.47	tr_XENTR__F7ENU5	44.41	33.79	435	271	417	33.79	tr_XENTR__F7ENU5	44.41	33.79	435	271	417	33.79	82	996	802.161	0.485812	7	line	V Low
RMA_00000926-RA	pred_RHIMB__RMA_00000926-RA	Protein of unknown function	unknown	69	0.48	tr_ORYLA__H2M6U8	81.16	12.74	463	178	236	12.74	tr_XENTR__F7ENU5	84.06	14.02	435	176	236	14.02	82	210	70.5537	0.789064	1	unknown	V Low
RMA_00000927-RA	pred_RHIMB__RMA_00000927-RA	Protein of unknown function	unknown	312	0.41	NA	0	0	0	0	0	0	0	0	0	0	0	0	0	0	939	745.416	0.413751	5.53995	unknown	V Low
RMA_00000928-RA	prot_RHIMB__RMA_00000928-RA	Similar to Pol LINE-1 retrotransposable element ORF2 protein (Mus musculus)	similar	508	0.47	tr_DANRE__A0A0G2KRN3	61.22	23.83	1309	992	1303	23.83	tr_XENTR__F6Z2I2	44.09	20.94	1065	843	1065	20.94	58	1527	1332.55	7.59327	181.752	line	Low
RMA_00000929-RA	prot_RHIMB__RMA_00000929-RA	Similar to Pdcl3 Phosducin-like protein 3 (Rattus norvegicus)	similar	237	0.13	tr_XENTR__Q5M7M0	100	100	237	1	237	100	tr_XENTR__Q5M7M0	100	100	237	1	237	100	1	979	785.211	46.2976	653	quality-similar	Med
RMA_00000930-RA	prot_RHIMB__RMA_00000930-RA	Similar to chst10 Carbohydrate sulfotransferase 10 (Xenopus laevis)	similar	383	0.26	tr_XENTR__F6RM12	94.78	94.04	386	24	386	94.04	tr_XENTR__F6RM12	94.78	94.04	386	24	386	94.04	1	2115	1920.55	33.1324	1143	similar	Med
RMA_00000931-RA	pred_RHIMB__RMA_00000931-RA	Protein of unknown function	unknown	341	0.1	tr_CHICK__A0A1D5P2K2	87.98	69.63	349	22	264	69.63	tr_XENTR__F6UPK8	83.58	48.69	610	247	543	48.69	9	1026	831.55	2.53452	37.8574	unknown	Low
RMA_00000932-RA	pred_RHIMB__RMA_00000932-RA	Protein of unknown function	unknown	280	0.13	NA	0	0	0	0	0	0	0	0	0	0	0	0	0	0	905	711.61	17.3677	222	unknown	Med
RMA_00000933-RA	prot_RHIMB__RMA_00000933-RA	Similar to NCK2 Cytoplasmic protein NCK2 (Homo sapiens)	similar	380	0.06	tr_CHICK__F1P4Q4	99.74	99.74	380	1	379	99.74	tr_XENTR__Q66K98	99.74	99.74	381	1	380	99.74	1	1965	1770.55	36.5368	1162	quality-similar	Med
RMA_00000934-RA	prot_RHIMB__RMA_00000934-RA	Similar to Augurin (Xenopus tropicalis)	similar	114	0.2	AUGN_XENTR__Q5FVX5	100	83.7	135	23	135	83.7	AUGN_XENTR__Q5FVX5	100	83.7	135	23	135	83.7	1	615	426.615	50.3714	386	similar	Med
RMA_00000935-RA	prot_RHIMB__RMA_00000935-RA	Similar to uxs1 UDP-glucuronic acid decarboxylase 1 (Xenopus tropicalis)	similar	446	0.17	UXS1_XENTR__Q6DF08	100	100	421	1	421	100	UXS1_XENTR__Q6DF08	100	100	421	1	421	100	1	2365	2170.55	38.7806	1512	quality-similar	Med
RMA_00000936-RA	pred_RHIMB__RMA_00000936-RA	Protein of unknown function	unknown	246	0.48	tr_XENTR__A0A1B8Y7H0	50.41	44.41	286	106	232	44.41	tr_XENTR__A0A1B8Y7H0	50.41	44.41	286	106	232	44.41	454	741	549.362	1.92543	19	unknown	Low
RMA_00000937-RA	prot_RHIMB__RMA_00000937-RA	Similar to Putative Kunitz-type serine protease inhibitor (Austrelaps labialis)	similar	378	0.14	tr_XENTR__Q28D86	100	100	394	1	394	100	tr_XENTR__Q28D86	100	100	394	1	394	100	1	2383	2188.55	50.2901	1977	quality-similar	Med
RMA_00000938-RA	pred_RHIMB__RMA_00000938-RA	Protein of unknown function	unknown	91	0.18	NA	0	0	0	0	0	0	0	0	0	0	0	0	0	0	276	120.766	97.268	211	unknown	Med
RMA_00000939-RA	prot_RHIMB__RMA_00000939-RA	Similar to yif1b-a Protein YIF1B-A (Xenopus laevis)	similar	274	0.08	YIF1B_XENTR__Q6P301	100	100	300	1	300	100	YIF1B_XENTR__Q6P301	100	100	300	1	300	100	1	1996	1801.55	44.6842	1446	quality-similar	Med
RMA_00000940-RA	prot_RHIMB__RMA_00000940-RA	Similar to KCNK6 Potassium channel subfamily K member 6 (Homo sapiens)	similar	308	0.05	tr_XENTR__F6SQB1	100	99.35	310	3	310	99.35	tr_XENTR__F6SQB1	100	99.35	310	3	310	99.35	1	1820	1625.55	44.8988	1311	quality-similar	Med
RMA_00000941-RA	prot_RHIMB__RMA_00000941-RA	Similar to HHIPL1 HHIP-like protein 1 (Homo sapiens)	similar	906	0.04	tr_XENTR__F6XN05	68.65	79.95	778	1	622	68.65	tr_XENTR__F6XN05	68.65	79.95	778	1	622	68.65	1	3349	3154.55	14.7349	834.935	similar	Med
RMA_00000942-RA	prot_RHIMB__RMA_00000942-RA	Similar to Zfyve1 Zinc finger FYVE domain-containing protein 1 (Mus musculus)	similar	556	0.11	tr_XENTR__F7D2Y8	95.86	100	631	1	631	95.86	tr_XENTR__F7D2Y8	95.86	100	631	1	631	95.86	1	2053	1858.55	49.1577	1641.1	quality-similar	Med
RMA_00000943-RA	prot_RHIMB__RMA_00000943-RA	Similar to Dpf1 Zinc finger protein neuro-d4 (Mus musculus)	similar	377	0.16	tr_XENTR__F6Y3W9	91.25	97.16	388	12	388	91.25	tr_XENTR__F6Y3W9	91.25	97.16	388	12	388	91.25	1	1433	1238.55	14.6533	326	quality-similar	Med
RMA_00000944-RA	pred_RHIMB__RMA_00000944-RA	Protein of unknown function	unknown	476	0.09	tr_MAIZE__A0A1D6LNB9	29.83	20.22	801	396	557	20.22	tr_XENTR__F7BLR6	28.36	12.8	1946	1584	1832	12.8	34	1437	1242.55	2.28755	51.0566	unknown	Low
RMA_00000945-RA	pred_RHIMB__RMA_00000945-RA	Protein of unknown function	unknown	79	0.13	NA	0	0	0	0	0	0	0	0	0	0	0	0	0	0	7598	7403.55	38.7352	5151.27	unknown	Med
RMA_00000946-RA	prot_RHIMB__RMA_00000946-RA	Similar to Transposable element Tcb1 transposase (Caenorhabditis briggsae)	similar	196	0.27	tr_XENTR__F7CKX5	79.59	45.38	346	190	346	45.38	tr_XENTR__F7CKX5	79.59	45.38	346	190	346	45.38	20	591	403.541	18.1191	131.339	transposon	Med
RMA_00000947-RA	prot_RHIMB__RMA_00000947-RA	Similar to FAM186A Protein FAM186A (Homo sapiens)	similar	415	0.86	tr_CHLRE__A0A2K3D8X3	57.35	43.88	964	307	729	43.88	tr_XENTR__A0A1B8Y472	38.31	80.3	198	7	165	38.31	9	1248	1053.55	4.06881	77	similar	Low
RMA_00000948-RA	pred_RHIMB__RMA_00000948-RA	Protein of unknown function	unknown	292	0.31	tr_XENTR__A0A1B8XXQ9	86.3	96.95	262	8	261	86.3	tr_XENTR__A0A1B8XXQ9	86.3	96.95	262	8	261	86.3	75	879	685.78	1.3718	16.8983	unknown	Low
RMA_00000949-RA	pred_RHIMB__RMA_00000949-RA	Protein of unknown function	unknown	196	0.3	NA	0	0	0	0	0	0	0	0	0	0	0	0	0	0	591	403.541	0.750457	5.43978	unknown	V Low
RMA_00000950-RA	prot_RHIMB__RMA_00000950-RA	Similar to map3k10 Mitogen-activated protein kinase kinase kinase 10 (Xenopus laevis)	similar	952	0.06	tr_XENTR__F7EDP6	99.58	98.3	1002	1	985	98.3	tr_XENTR__F7EDP6	99.58	98.3	1002	1	985	98.3	1	3957	3762.55	37.4196	2529	quality-similar	Med
RMA_00000951-RA	prot_RHIMB__RMA_00000951-RA	Similar to TTC9B Tetratricopeptide repeat protein 9B (Homo sapiens)	similar	213	0.02	tr_XENTR__F6QCB7	85.45	100	182	1	182	85.45	tr_XENTR__F6QCB7	85.45	100	182	1	182	85.45	1	883	677.838	22.8324	278	similar	Med
RMA_00000952-RA	prot_RHIMB__RMA_00000952-RA	Similar to CNTD2 Cyclin N-terminal domain-containing protein 2 (Homo sapiens)	similar	362	0.15	tr_XENTR__Q0VA13	97.79	98.08	365	1	358	97.79	tr_XENTR__Q0VA13	97.79	98.08	365	1	358	97.79	1	1189	994.55	3.19066	57	quality-similar	Low
RMA_00000953-RA	prot_RHIMB__RMA_00000953-RA	Similar to Pol LINE-1 retrotransposable element ORF2 protein (Mus musculus)	similar	1402	0.23	tr_XENTR__F6Q4M0	33.1	94.87	487	26	487	33.1	tr_XENTR__F6Q4M0	33.1	94.87	487	26	487	33.1	128	4209	4014.55	1.15494	83.2842	line	Low
RMA_00000954-RA	prot_RHIMB__RMA_00000954-RA	Similar to akt2-a RAC-beta serine/threonine-protein kinase A (Xenopus laevis)	similar	131	0.75	NA	0	0	0	0	0	0	tr_XENTR__B1WB72	20.61	5.57	485	459	485	5.57	1	478	296.886	63.381	338	similar	Med
RMA_00000955-RA	prot_RHIMB__RMA_00000955-RA	Similar to LTBP4 Latent-transforming growth factor beta-binding protein 4 (Homo sapiens)	similar	1450	0.21	tr_RAT__D4A917	94.83	90.56	1631	152	1628	90.56	tr_XENTR__F6X6T9	94.83	100	1439	1	1439	94.83	1	4676	4481.55	42.8074	3446	quality-similar	Med
RMA_00000956-RA	pred_RHIMB__RMA_00000956-RA	Protein of unknown function	unknown	213	0.49	tr_DANRE__F1QQ56	29.11	3.93	1527	124	183	3.93	0	0	0	0	0	0	0	0	684	493.565	10.7155	95	unknown	Med
RMA_00000957-RA	prot_RHIMB__RMA_00000957-RA	Similar to Hipk4 Homeodomain-interacting protein kinase 4 (Rattus norvegicus)	similar	619	0.01	tr_BOVIN__E1BB49	59.94	61.04	616	1	376	59.94	tr_XENTR__F6T404	55.9	27.9	1226	190	531	27.9	3	1860	1665.55	21.3253	638	similar	Med
RMA_00000958-RA	prot_RHIMB__RMA_00000958-RA	Similar to pld3 Phospholipase D3 (Xenopus tropicalis)	similar	375	0.26	PLD3_XENTR__Q640B3	89.07	69.84	494	146	490	69.84	PLD3_XENTR__Q640B3	89.07	69.84	494	146	490	69.84	1	1614	1419.55	53.5321	1365	similar	Med
RMA_00000959-RA	prot_RHIMB__RMA_00000959-RA	Similar to Uncharacterized protein C19orf47 homolog (Mus musculus)	similar	467	0.05	tr_XENTR__Q6DFP8	78.8	98.49	398	7	398	78.8	tr_XENTR__Q6DFP8	78.8	98.49	398	7	398	78.8	1	1747	1552.55	58.7998	1639.79	similar	Med
RMA_00000960-RA	prot_RHIMB__RMA_00000960-RA	Similar to Esrrg Estrogen-related receptor gamma (Rattus norvegicus)	similar	403	0.13	tr_XENTR__F6Y0A7	97.52	99.54	434	3	434	97.52	tr_XENTR__F6Y0A7	97.52	99.54	434	3	434	97.52	1	1212	1017.55	5.68997	104	quality-similar	Low
RMA_00000961-RA	prot_RHIMB__RMA_00000961-RA	Similar to C14orf132 Uncharacterized protein C14orf132 (Homo sapiens)	similar	68	0.01	tr_ORYLA__H2LWN5	94.12	88.89	72	9	72	88.89	0	0	0	0	0	0	0	0	207	68.399	33.3708	41	similar	Med
RMA_00000962-RA	prot_RHIMB__RMA_00000962-RA	Similar to Shkbp1 SH3KBP1-binding protein 1 (Mus musculus)	similar	698	0.11	tr_XENTR__F6Y0U8	99.28	100	705	1	705	99.28	tr_XENTR__F6Y0U8	99.28	100	705	1	705	99.28	1	3006	2811.55	35.2943	1782.45	quality-similar	Med
RMA_00000963-RA	prot_RHIMB__RMA_00000963-RA	Similar to GPR4 G-protein coupled receptor 4 (Bos taurus)	similar	462	0.18	tr_XENTR__F7AN65	74.46	100	348	1	348	74.46	tr_XENTR__F7AN65	74.46	100	348	1	348	74.46	1	3523	3328.55	27.794	1661.78	similar	Med
RMA_00000964-RA	prot_RHIMB__RMA_00000964-RA	Similar to SPTBN4 Spectrin beta chain, non-erythrocytic 4 (Homo sapiens)	similar	2350	0.15	tr_XENTR__F7AN80	99.36	95.52	2568	50	2502	95.52	tr_XENTR__F7AN80	99.36	95.52	2568	50	2502	95.52	2	8721	8526.55	22.1013	3385	quality-similar	Med
RMA_00000965-RA	prot_RHIMB__RMA_00000965-RA	Similar to BLVRB Flavin reductase (NADPH) (Homo sapiens)	similar	204	0.46	tr_XENTR__F6X829	100	98.55	207	1	204	98.55	tr_XENTR__F6X829	100	98.55	207	1	204	98.55	2	615	426.615	58.6513	449.45	similar	Med
RMA_00000966-RA	prot_RHIMB__RMA_00000966-RA	Similar to BLVRB Flavin reductase (NADPH) (Homo sapiens)	similar	67	0.39	tr_XENTR__F6X829	100	32.37	207	1	67	32.37	tr_XENTR__F6X829	100	32.37	207	1	67	32.37	2	1491	1296.55	45.281	1054.56	similar	Med
RMA_00000967-RA	prot_RHIMB__RMA_00000967-RA	Similar to Cdca4 Cell division cycle-associated protein 4 (Mus musculus)	similar	378	0.33	tr_XENTR__B2GU70	94.97	100	375	1	375	94.97	tr_XENTR__B2GU70	94.97	100	375	1	375	94.97	1	2551	2356.55	13.2059	559	similar	Med
RMA_00000968-RA	prot_RHIMB__RMA_00000968-RA	Similar to Sertad1 SERTA domain-containing protein 1 (Mus musculus)	similar	258	0.44	tr_XENTR__F7A6Q4	93.02	94.74	247	1	234	93.02	tr_XENTR__F7A6Q4	93.02	94.74	247	1	234	93.02	1	777	584.839	65.5866	689	similar	Med
RMA_00000969-RA	pred_RHIMB__RMA_00000969-RA	Protein of unknown function	unknown	304	0.03	NA	0	0	0	0	0	0	0	0	0	0	0	0	0	0	1163	968.55	42.4771	739	unknown	Med
RMA_00000970-RA	pred_RHIMB__RMA_00000970-RA	Protein of unknown function	unknown	68	0.39	NA	0	0	0	0	0	0	0	0	0	0	0	0	0	0	308	146.795	114.153	301	unknown	High
RMA_00000971-RA	prot_RHIMB__RMA_00000971-RA	Similar to Prx Periaxin (Rattus norvegicus)	similar	2279	0.07	tr_XENTR__F6RA58	70.65	97.88	1415	8	1392	70.65	tr_XENTR__F6RA58	70.65	97.88	1415	8	1392	70.65	1	9005	8810.55	37.925	6002	similar	Med
RMA_00000972-RA	prot_RHIMB__RMA_00000972-RA	Similar to Numbl Numb-like protein (Mus musculus)	similar	510	0.11	tr_XENTR__F7BYW9	99.8	84.01	588	1	588	84.01	tr_XENTR__F7BYW9	99.8	84.01	588	1	588	84.01	1	1932	1737.55	39.1211	1221	similar	Med
RMA_00000973-RA	prot_RHIMB__RMA_00000973-RA	Similar to coq8b Atypical kinase COQ8B, mitochondrial (Danio rerio)	similar	555	0.14	tr_XENTR__F7BYP9	86.31	89.68	562	56	559	86.31	tr_XENTR__F7BYP9	86.31	89.68	562	56	559	86.31	1	2327	2132.55	39.1583	1500	similar	Med
RMA_00000974-RA	pred_RHIMB__RMA_00000974-RA	Protein of unknown function	unknown	597	0.51	tr_DANRE__A0A0G2KPD7	64.99	30.92	1258	863	1251	30.92	tr_XENTR__F6PJ32	62.31	28.42	1323	944	1319	28.42	317	1794	1599.55	2.37688	68.2925	unknown	Low
RMA_00000975-RA	prot_RHIMB__RMA_00000975-RA	Similar to Itpkc Inositol-trisphosphate 3-kinase C (Mus musculus)	similar	799	0.27	tr_XENTR__F6YRR1	55.57	91.67	516	41	513	55.57	tr_XENTR__F6YRR1	55.57	91.67	516	41	513	55.57	1	2967	2772.55	40.2192	2003	similar	Med
RMA_00000976-RA	prot_RHIMB__RMA_00000976-RA	Similar to UPF0692 protein C19orf54 homolog (Xenopus tropicalis)	similar	298	0.33	CS054_XENTR__B0BM95	98.32	96.36	302	8	298	96.36	CS054_XENTR__B0BM95	98.32	96.36	302	8	298	96.36	1	1182	987.55	43.7456	776	similar	Med
RMA_00000977-RA	prot_RHIMB__RMA_00000977-RA	Similar to snrpa U1 small nuclear ribonucleoprotein A (Xenopus laevis)	similar	81	0.82	tr_XENTR__F6Y3J1	29.63	8.48	283	1	24	8.48	tr_XENTR__F6Y3J1	29.63	8.48	283	1	24	8.48	2	246	97.263	59.4682	103.896	similar	Med
RMA_00000978-RA	pred_RHIMB__RMA_00000978-RA	Protein of unknown function	unknown	370	0.25	tr_XENTR__A0A1B8XWI4	30	33.41	416	169	307	30	tr_XENTR__A0A1B8XWI4	30	33.41	416	169	307	30	246	1213	1018.55	0.65589	12	unknown	V Low
RMA_00000979-RA	prot_RHIMB__RMA_00000979-RA	Similar to PELI1 E3 ubiquitin-protein ligase pellino homolog 1 (Homo sapiens)	similar	397	0.08	tr_XENTR__F6PUI7	95.72	100	419	1	419	95.72	tr_XENTR__F6PUI7	95.72	100	419	1	419	95.72	1	1968	1773.55	40.2731	1283	quality-similar	Med
RMA_00000980-RA	prot_RHIMB__RMA_00000980-RA	Similar to Vps54 Vacuolar protein sorting-associated protein 54 (Mus musculus)	similar	877	0.17	tr_XENTR__F6PUG2	99.89	87.83	978	120	978	87.83	tr_XENTR__F6PUG2	99.89	87.83	978	120	978	87.83	1	4226	4031.55	36.0827	2613	similar	Med
RMA_00000981-RA	prot_RHIMB__RMA_00000981-RA	Similar to Pol LINE-1 retrotransposable element ORF2 protein (Mus musculus)	similar	576	0.24	tr_XENTR__F6Y2F9	91.84	40.03	1299	780	1299	40.03	tr_XENTR__F6Y2F9	91.84	40.03	1299	780	1299	40.03	376	1731	1536.55	1.30433	36	line	Low
RMA_00000982-RA	prot_RHIMB__RMA_00000982-RA	Similar to LINE-1 retrotransposable element ORF2 protein (Homo sapiens)	similar	261	0.38	tr_XENTR__F7DWE2	91.95	64.14	396	64	317	64.14	tr_XENTR__F7DWE2	91.95	64.14	396	64	317	64.14	18	786	593.746	0.750104	8	line	V Low
RMA_00000983-RA	prot_RHIMB__RMA_00000983-RA	Similar to UGP2 UTP--glucose-1-phosphate uridylyltransferase (Sus scrofa)	similar	389	0.29	tr_XENTR__Q68F95	63.24	48.43	508	8	508	48.43	tr_XENTR__Q68F95	63.24	48.43	508	8	508	48.43	1	1170	975.55	76.0128	1332	similar	Med
RMA_00000984-RA	pred_RHIMB__RMA_00000984-RA	Protein of unknown function	unknown	184	0.3	NA	0	0	0	0	0	0	0	0	0	0	0	0	0	0	555	369.199	0	0	unknown	V Low
RMA_00000985-RA	prot_RHIMB__RMA_00000985-RA	Similar to mdh1 Malate dehydrogenase, cytoplasmic (Xenopus laevis)	similar	240	0.31	MDHC_XENTR__Q6DIY9	92.5	68.56	334	1	229	68.56	MDHC_XENTR__Q6DIY9	92.5	68.56	334	1	229	68.56	1	930	736.46	69.2434	916	similar	Med
RMA_00000986-RA	prot_RHIMB__RMA_00000986-RA	Similar to wdpcp WD repeat-containing and planar cell polarity effector protein fritz homolog (Xenopus laevis)	similar	573	0.37	tr_XENTR__F6QP01	95.81	85.39	712	1	608	85.39	tr_XENTR__F6QP01	95.81	85.39	712	1	608	85.39	1	1892	1697.55	34.0742	1039	similar	Med
RMA_00000987-RA	prot_RHIMB__RMA_00000987-RA	Similar to otx1b Homeobox protein OTX1 B (Danio rerio)	similar	315	0.09	tr_CHICK__R4GG58	100	93.73	335	22	335	93.73	OTX5_XENTR__Q28EM7	100	92.76	290	22	290	92.76	2	948	754.361	26.2726	356	quality-similar	Med
RMA_00000988-RA	prot_RHIMB__RMA_00000988-RA	Similar to EHBP1 EH domain-binding protein 1 (Homo sapiens)	similar	866	0.34	tr_XENTR__F6QNC9	71.94	55.82	1177	1	657	55.82	tr_XENTR__F6QNC9	71.94	55.82	1177	1	657	55.82	1	2601	2406.55	36.6062	1582.41	similar	Med
RMA_00000989-RA	prot_RHIMB__RMA_00000989-RA	Similar to EHBP1 EH domain-binding protein 1 (Homo sapiens)	similar	80	0.53	tr_ORYLA__H2LBB9	66.25	4.09	1198	11	59	4.09	tr_XENTR__F6QLK4	66.25	4.36	1125	1	49	4.36	2	243	94.9789	100.817	172	similar	High
RMA_00000990-RA	prot_RHIMB__RMA_00000990-RA	Similar to mua-3 Transmembrane cell adhesion receptor mua-3 (Caenorhabditis elegans)	similar	962	0.05	tr_CHICK__A0A1L1RWW4	12.37	63.3	188	1	119	12.37	tr_XENTR__F6YKY7	52.7	23.13	3856	1387	2278	23.13	68	2995	2800.55	12.3248	620	similar	Med
RMA_00000991-RA	pred_RHIMB__RMA_00000991-RA	Protein of unknown function	unknown	84	0.93	NA	0	0	0	0	0	0	0	0	0	0	0	0	0	0	255	104.202	76.3996	143	unknown	Med
RMA_00000992-RA	prot_RHIMB__RMA_00000992-RA	Similar to B3GNT2 N-acetyllactosaminide beta-1,3-N-acetylglucosaminyltransferase 2 (Homo sapiens)	similar	397	0.06	tr_XENTR__B3DLX2	100	100	397	1	397	100	tr_XENTR__B3DLX2	100	100	397	1	397	100	1	1194	999.55	36.5926	657	quality-similar	Med
RMA_00000993-RA	pred_RHIMB__RMA_00000993-RA	Protein of unknown function	unknown	140	0.3	NA	0	0	0	0	0	0	0	0	0	0	0	0	0	0	423	246.636	0	0	unknown	V Low
RMA_00000994-RA	pred_RHIMB__RMA_00000994-RA	Protein of unknown function	unknown	187	0.49	NA	0	0	0	0	0	0	0	0	0	0	0	0	0	0	564	377.756	0	0	unknown	V Low
RMA_00000995-RA	prot_RHIMB__RMA_00000995-RA	Similar to COMMD1 COMM domain-containing protein 1 (Canis lupus familiaris)	similar	123	0.15	tr_XENTR__B1H1Z6	100	65.78	187	65	187	65.78	tr_XENTR__B1H1Z6	100	65.78	187	65	187	65.78	1	472	291.351	70.1264	367	similar	Med
RMA_00000996-RA	pred_RHIMB__RMA_00000996-RA	Protein of unknown function	unknown	159	0.28	tr_XENTR__F6TKM8	37.74	14.96	401	252	311	14.96	tr_XENTR__F6TKM8	37.74	14.96	401	252	311	14.96	135	480	298.737	1.49085	8	unknown	Low
RMA_00000997-RA	prot_RHIMB__RMA_00000997-RA	Similar to L1TD1 LINE-1 type transposase domain-containing protein 1 (Homo sapiens)	similar	364	0.01	tr_LEPOC__W5NNG8	63.46	98.31	237	4	236	63.46	tr_XENTR__A0A1B8Y4H1	60.16	94.44	198	5	191	60.16	43	1095	900.55	1.67543	27.1021	line	Low
RMA_00000998-RA	pred_RHIMB__RMA_00000998-RA	Protein of unknown function	unknown	335	0.43	NA	0	0	0	0	0	0	0	0	0	0	0	0	0	0	1008	813.55	6.81327	99.5653	unknown	Low
RMA_00000999-RA	pred_RHIMB__RMA_00000999-RA	Protein of unknown function	unknown	212	0.39	NA	0	0	0	0	0	0	0	0	0	0	0	0	0	0	639	449.824	1.23763	10	unknown	Low
RMA_00001000-RA	prot_RHIMB__RMA_00001000-RA	Similar to PISD Phosphatidylserine decarboxylase proenzyme, mitochondrial (Bos taurus)	similar	336	0.06	tr_XENTR__Q0V992	100	81.11	413	79	413	81.11	tr_XENTR__Q0V992	100	81.11	413	79	413	81.11	1	3193	2998.55	31.0797	1674	similar	Med
RMA_00001001-RA	prot_RHIMB__RMA_00001001-RA	Similar to SFI1 Protein SFI1 homolog (Papio anubis)	similar	1278	0.15	tr_MONDO__F6WT46	73.08	87.04	1134	21	1007	73.08	0	0	0	0	0	0	0	0	5737	5542.55	24.539	2443.06	similar	Med
RMA_00001002-RA	prot_RHIMB__RMA_00001002-RA	Similar to EIF4ENIF1 Eukaryotic translation initiation factor 4E transporter (Homo sapiens)	similar	906	0.23	tr_CHICK__E1BTK8	99.56	97.21	1002	29	1002	97.21	tr_XENTR__F7AEK7	83.77	82.88	929	1	929	82.88	1	2912	2717.55	46.5849	2274	quality-similar	Med
RMA_00001003-RA	pred_RHIMB__RMA_00001003-RA	Protein of unknown function	unknown	79	0.37	NA	0	0	0	0	0	0	0	0	0	0	0	0	0	0	240	92.6993	1.80168	3	unknown	Low
RMA_00001004-RA	prot_RHIMB__RMA_00001004-RA	Similar to Drg1 Developmentally-regulated GTP-binding protein 1 (Mus musculus)	similar	332	0.45	tr_RAT__Q5I0F0	100	100	367	1	367	100	tr_XENTR__F7AEP6	86.14	96.69	332	11	331	86.14	1	1412	1217.55	42.0662	920	similar	Med
RMA_00001005-RA	pred_RHIMB__RMA_00001005-RA	Protein of unknown function	unknown	117	0.4	NA	0	0	0	0	0	0	0	0	0	0	0	0	0	0	354	185.743	6.02334	20.0963	unknown	Low
RMA_00001006-RA	prot_RHIMB__RMA_00001006-RA	Similar to PATZ1 POZ-, AT hook-, and zinc finger-containing protein 1 (Homo sapiens)	similar	644	0.14	tr_XENTR__F7AFD8	96.74	100	645	1	645	96.74	tr_XENTR__F7AFD8	96.74	100	645	1	645	96.74	1	2351	2156.55	44.8407	1737	quality-similar	Med
RMA_00001007-RA	prot_RHIMB__RMA_00001007-RA	Similar to PIK3IP1 Phosphoinositide-3-kinase-interacting protein 1 (Bos taurus)	similar	193	0.02	tr_XENTR__Q0V9C3	78.24	83.62	177	30	177	78.24	tr_XENTR__Q0V9C3	78.24	83.62	177	30	177	78.24	1	2062	1867.55	41.6587	1397.48	similar	Med
RMA_00001008-RA	prot_RHIMB__RMA_00001008-RA	Similar to Limk2 LIM domain kinase 2 (Rattus norvegicus)	similar	371	0.45	tr_XENTR__B5DED2	98.38	59.9	606	38	400	59.9	tr_XENTR__B5DED2	98.38	59.9	606	38	400	59.9	2	1308	1113.55	42.8953	858	similar	Med
RMA_00001009-RA	prot_RHIMB__RMA_00001009-RA	Similar to Rnf185 E3 ubiquitin-protein ligase RNF185 (Mus musculus)	similar	154	0.49	RN185_RAT__Q568Y3	100	100	192	1	192	100	tr_XENTR__F7B2I9	75.97	76.28	156	1	119	75.97	1	465	284.896	101.418	519	similar	High
RMA_00001010-RA	prot_RHIMB__RMA_00001010-RA	Similar to hnf1a-b Hepatocyte nuclear factor 1-alpha-B (Xenopus laevis)	similar	567	0.38	tr_XENTR__F7CCR5	95.24	100	565	1	565	95.24	tr_XENTR__F7CCR5	95.24	100	565	1	565	95.24	1	3281	3086.55	44.3066	2456.46	similar	Med
RMA_00001011-RA	pred_RHIMB__RMA_00001011-RA	Protein of unknown function	unknown	176	0.22	tr_XENTR__F7BKZ9	47.16	40.09	217	131	217	40.09	tr_XENTR__F7BKZ9	47.16	40.09	217	131	217	40.09	1	531	346.519	25.7922	160.54	unknown	Med
RMA_00001012-RA	pred_RHIMB__RMA_00001012-RA	Protein of unknown function	unknown	123	0.44	NA	0	0	0	0	0	0	0	0	0	0	0	0	0	0	372	201.377	0.82936	3	unknown	V Low
RMA_00001013-RA	pred_RHIMB__RMA_00001013-RA	Protein of unknown function	unknown	124	0.44	NA	0	0	0	0	0	0	0	0	0	0	0	0	0	0	375	204.002	0.545793	2	unknown	V Low
RMA_00001014-RA	pred_RHIMB__RMA_00001014-RA	Protein of unknown function	unknown	81	0.46	NA	0	0	0	0	0	0	0	0	0	0	0	0	0	0	246	97.263	0	0	unknown	V Low
RMA_00001015-RA	pred_RHIMB__RMA_00001015-RA	Protein of unknown function	unknown	92	0.45	NA	0	0	0	0	0	0	0	0	0	0	0	0	0	0	279	123.168	0	0	unknown	V Low
RMA_00001016-RA	pred_RHIMB__RMA_00001016-RA	Protein of unknown function	unknown	82	0.46	NA	0	0	0	0	0	0	0	0	0	0	0	0	0	0	249	99.5796	0	0	unknown	V Low
RMA_00001017-RA	pred_RHIMB__RMA_00001017-RA	Protein of unknown function	unknown	127	0.47	NA	0	0	0	0	0	0	0	0	0	0	0	0	0	0	384	211.893	0	0	unknown	V Low
RMA_00001018-RA	prot_RHIMB__RMA_00001018-RA	Similar to Sppl3 Signal peptide peptidase-like 3 (Mus musculus)	similar	381	0.12	SPPL3_HUMAN__Q8TCT6	98.69	97.92	384	9	384	97.92	tr_XENTR__F6SXW7	98.69	98.05	411	9	411	98.05	1	3403	3208.55	29.4272	1696	quality-similar	Med
RMA_00001019-RA	prot_RHIMB__RMA_00001019-RA	Similar to Acads Short-chain specific acyl-CoA dehydrogenase, mitochondrial (Mus musculus)	similar	350	0.22	tr_XENTR__Q6P324	99.71	99.76	409	1	408	99.71	tr_XENTR__Q6P324	99.71	99.76	409	1	408	99.71	1	1279	1084.55	64.0615	1248	quality-similar	Med
RMA_00001020-RA	prot_RHIMB__RMA_00001020-RA	Similar to unc119b-a Protein unc-119 homolog B-A (Xenopus laevis)	similar	232	0.24	tr_XENTR__F6VKI1	100	98.77	244	4	244	98.77	tr_XENTR__F6VKI1	100	98.77	244	4	244	98.77	1	1575	1380.55	35.1639	872	quality-similar	Med
RMA_00001021-RA	prot_RHIMB__RMA_00001021-RA	Similar to mlec-b Malectin-B (Xenopus laevis)	similar	274	0.12	tr_BOVIN__A6H797	96.72	94.35	283	17	283	94.35	tr_XENTR__F7CD34	98.54	98.09	262	6	262	98.09	1	1011	816.55	41.8618	614	quality-similar	Med
RMA_00001022-RA	pred_RHIMB__RMA_00001022-RA	Protein of unknown function	unknown	192	0.42	NA	0	0	0	0	0	0	0	0	0	0	0	0	0	0	579	392.057	0.79101	5.57056	unknown	V Low
RMA_00001023-RA	pred_RHIMB__RMA_00001023-RA	Protein of unknown function	unknown	169	0.42	tr_XENTR__F6ZNM9	72.19	31.06	396	251	373	31.06	tr_XENTR__F6ZNM9	72.19	31.06	396	251	373	31.06	180	510	326.744	2.21497	13	unknown	Low
RMA_00001024-RA	prot_RHIMB__RMA_00001024-RA	Similar to Cabp1 Calcium-binding protein 1 (Rattus norvegicus)	similar	409	0.3	tr_PANTR__A0A2I3S1E3	62.1	67.03	370	115	362	62.1	tr_XENTR__F6PIU5	34.72	63.96	222	73	214	34.72	3	1367	1172.55	22.7899	480	similar	Med
RMA_00001025-RA	prot_RHIMB__RMA_00001025-RA	Similar to POP5 Ribonuclease P/MRP protein subunit POP5 (Bos taurus)	similar	161	0.07	tr_MONDO__F6PNN7	93.79	61.38	246	81	231	61.38	tr_XENTR__F6T074	68.32	96.49	114	1	110	68.32	1	689	498.444	42.7774	383	similar	Med
RMA_00001026-RA	prot_RHIMB__RMA_00001026-RA	Similar to rnf10 RING finger protein 10 (Xenopus laevis)	similar	770	0.11	tr_XENTR__F6UNK0	100	100	757	1	757	100	tr_XENTR__F6UNK0	100	100	757	1	757	100	1	2313	2118.55	48.2929	1837.76	quality-similar	Med
RMA_00001027-RA	pred_RHIMB__RMA_00001027-RA	Protein of unknown function	unknown	220	0.79	NA	0	0	0	0	0	0	0	0	0	0	0	0	0	0	663	473.123	6.49965	55.2372	unknown	Low
RMA_00001028-RA	prot_RHIMB__RMA_00001028-RA	Similar to coq5 2-methoxy-6-polyprenyl-1,4-benzoquinol methylase, mitochondrial (Xenopus laevis)	similar	462	0.2	tr_XENTR__F6WBE0	60.39	97.75	311	1	311	60.39	tr_XENTR__F6WBE0	60.39	97.75	311	1	311	60.39	1	1389	1194.55	45.0199	966	similar	Med
RMA_00001029-RA	prot_RHIMB__RMA_00001029-RA	Similar to ctp Dynein light chain 1, cytoplasmic (Drosophila melanogaster)	similar	112	0.26	tr_XENTR__Q6DEU5	79.46	100	89	1	89	79.46	tr_XENTR__Q6DEU5	79.46	100	89	1	89	79.46	3	339	172.876	64.7079	200.937	similar	Med
RMA_00001030-RA	pred_RHIMB__RMA_00001030-RA	Protein of unknown function	unknown	168	0.43	NA	0	0	0	0	0	0	0	0	0	0	0	0	0	0	607	418.915	1.99342	15	unknown	Low
RMA_00001031-RA	prot_RHIMB__RMA_00001031-RA	Similar to Srsf9 Serine/arginine-rich splicing factor 9 (Rattus norvegicus)	similar	224	0.33	tr_XENTR__F6WC61	100	99.56	226	2	226	99.56	tr_XENTR__F6WC61	100	99.56	226	2	226	99.56	1	1410	1215.55	38.6089	843	similar	Med
RMA_00001032-RA	prot_RHIMB__RMA_00001032-RA	Similar to GATC Glutamyl-tRNA(Gln) amidotransferase subunit C, mitochondrial (Canis lupus familiaris)	similar	116	0.24	tr_MONDO__F6WEJ6	76.72	67.42	132	28	116	67.42	0	0	0	0	0	0	0	0	351	183.167	102.123	336	similar	High
RMA_00001033-RA	prot_RHIMB__RMA_00001033-RA	Similar to triap1-b TP53-regulated inhibitor of apoptosis 1-B (Xenopus laevis)	similar	78	0.48	TRIA1_XENTR__A9ULB4	100	100	78	1	78	100	TRIA1_XENTR__A9ULB4	100	100	78	1	78	100	1	237	90.4175	161.317	262	similar	High
RMA_00001034-RA	prot_RHIMB__RMA_00001034-RA	Similar to TMPO Lamina-associated polypeptide 2, isoform alpha (Homo sapiens)	similar	477	0.3	tr_XENTR__A0A1B8XSR3	65.2	61.51	517	156	473	61.51	tr_XENTR__A0A1B8XSR3	65.2	61.51	517	156	473	61.51	53	1434	1239.55	5.45389	121.433	similar	Low
RMA_00001035-RA	pred_RHIMB__RMA_00001035-RA	Protein of unknown function	unknown	138	0.29	NA	0	0	0	0	0	0	0	0	0	0	0	0	0	0	417	241.251	0	0	unknown	V Low
RMA_00001036-RA	prot_RHIMB__RMA_00001036-RA	Similar to Cox6a1 Cytochrome c oxidase subunit 6A1, mitochondrial (Rattus norvegicus)	similar	112	0.19	tr_XENTR__Q28HT2	97.32	100	111	1	111	97.32	tr_XENTR__Q28HT2	97.32	100	111	1	111	97.32	1	339	172.876	110.779	344	quality-similar	High
RMA_00001037-RA	prot_RHIMB__RMA_00001037-RA	Similar to MSI1 RNA-binding protein Musashi homolog 1 (Homo sapiens)	similar	305	0.17	tr_XENTR__F7AIR0	86.56	78.02	364	1	284	78.02	tr_XENTR__F7AIR0	86.56	78.02	364	1	284	78.02	4	2088	1893.55	36.6919	1248	similar	Med
RMA_00001038-RA	prot_RHIMB__RMA_00001038-RA	Similar to PLA2G1B Phospholipase A2, major isoenzyme (Sus scrofa)	similar	153	0.03	PA21B_HUMAN__P04054	95.42	98.65	148	1	146	95.42	tr_XENTR__F6XCW2	92.16	95.3	149	7	148	92.16	2	494	311.762	42.1426	236	quality-similar	Med
RMA_00001039-RA	prot_RHIMB__RMA_00001039-RA	Similar to hsd11b1l-a Hydroxysteroid 11-beta-dehydrogenase 1-like protein A (Xenopus laevis)	similar	265	0.08	tr_CHICK__E1BZ22	98.87	95.35	301	5	291	95.35	tr_XENTR__F7AJD9	100	98.28	291	6	291	98.28	1	955	761.333	52.4296	717	quality-similar	Med
RMA_00001040-RA	prot_RHIMB__RMA_00001040-RA	Similar to SIRT4 NAD-dependent protein lipoamidase sirtuin-4, mitochondrial (Homo sapiens)	similar	317	0.16	tr_XENTR__Q28CB4	92.43	92.55	322	24	321	92.43	tr_XENTR__Q28CB4	92.43	92.55	322	24	321	92.43	1	1197	1002.55	46.6674	840.402	quality-similar	Med
RMA_00001041-RA	prot_RHIMB__RMA_00001041-RA	Similar to PXN Paxillin (Gallus gallus)	similar	1055	0.06	tr_PANTR__A0A2I3SDP5	86.54	80.76	1081	1	1081	80.76	tr_XENTR__F7B727	26.73	51.84	544	263	544	26.73	1	5766	5571.55	37.2451	3727.46	similar	Med
RMA_00001042-RA	prot_RHIMB__RMA_00001042-RA	Similar to RPLP0 60S acidic ribosomal protein P0 (Rana sylvatica)	similar	314	0.12	tr_XENTR__Q6P8D0	100	100	314	1	314	100	tr_XENTR__Q6P8D0	100	100	314	1	314	100	1	1261	1066.55	61.4888	1178	quality-similar	Med
RMA_00001043-RA	prot_RHIMB__RMA_00001043-RA	Similar to GCN1 eIF-2-alpha kinase activator GCN1 (Homo sapiens)	similar	2457	0.11	tr_XENTR__F7B7U8	100	94.38	2670	151	2670	94.38	tr_XENTR__F7B7U8	100	94.38	2670	151	2670	94.38	1	8940	8745.55	41.9992	6597.76	quality-similar	Med
RMA_00001044-RA	prot_RHIMB__RMA_00001044-RA	Similar to ATL27 NEP1-interacting protein-like 1 (Arabidopsis thaliana)	similar	325	0.23	tr_BRAFL__C3ZXX3	17.85	7.82	742	452	509	7.82	RNF12_XENTR__Q07G42	18.77	9.55	639	561	621	9.55	12	978	784.214	5.78421	81.4791	similar	Low
RMA_00001045-RA	prot_RHIMB__RMA_00001045-RA	Similar to Rab35 Ras-related protein Rab-35 (Rattus norvegicus)	similar	193	0.08	tr_XENTR__Q6P7Z7	98.45	94.53	201	12	201	94.53	tr_XENTR__Q6P7Z7	98.45	94.53	201	12	201	94.53	1	2574	2379.55	36.2584	1549.79	quality-similar	Med
RMA_00001046-RA	prot_RHIMB__RMA_00001046-RA	Similar to bicdl1 BICD family-like cargo adapter 1 (Xenopus tropicalis)	similar	447	0.22	BICL1_XENTR__Q0V9T6	88.59	74.62	599	1	447	74.62	BICL1_XENTR__Q0V9T6	88.59	74.62	599	1	447	74.62	1	1344	1149.55	40.0126	826.214	similar	Med
RMA_00001047-RA	prot_RHIMB__RMA_00001047-RA	Similar to Cit Citron Rho-interacting kinase (Mus musculus)	similar	1982	0.11	tr_XENTR__F6T8M4	97.58	99.71	2068	1	2062	97.58	tr_XENTR__F6T8M4	97.58	99.71	2068	1	2062	97.58	1	7541	7346.55	29.2128	3855	quality-similar	Med
RMA_00001048-RA	prot_RHIMB__RMA_00001048-RA	Similar to PRKAB1 5'-AMP-activated protein kinase subunit beta-1 (Homo sapiens)	similar	248	0.3	tr_XENTR__F6T9F9	100	100	266	1	266	100	tr_XENTR__F6T9F9	100	100	266	1	266	100	1	747	555.267	62.9637	628	similar	Med
RMA_00001049-RA	pred_RHIMB__RMA_00001049-RA	Protein of unknown function	unknown	160	0.38	NA	0	0	0	0	0	0	0	0	0	0	0	0	0	0	483	301.527	1.47705	8	unknown	Low
RMA_00001050-RA	pred_RHIMB__RMA_00001050-RA	Protein of unknown function	unknown	174	0.35	tr_XENTR__A0A1B8YAA6	78.16	47.48	278	104	235	47.48	tr_XENTR__A0A1B8YAA6	78.16	47.48	278	104	235	47.48	125	525	340.834	0.816693	5	unknown	V Low
RMA_00001051-RA	pred_RHIMB__RMA_00001051-RA	Protein of unknown function	unknown	68	0.33	NA	0	0	0	0	0	0	0	0	0	0	0	0	0	0	207	68.399	22.0616	27.1053	unknown	Med
RMA_00001052-RA	prot_RHIMB__RMA_00001052-RA	Similar to PABPC4 Polyadenylate-binding protein 4 (Homo sapiens)	similar	554	0.43	tr_XENTR__K9J821	100	97.92	626	14	626	97.92	tr_XENTR__K9J821	100	97.92	626	14	626	97.92	1	1665	1470.55	46.312	1223.32	similar	Med
RMA_00001053-RA	pred_RHIMB__RMA_00001053-RA	Protein of unknown function	unknown	296	0.68	NA	0	0	0	0	0	0	0	0	0	0	0	0	0	0	891	697.697	6.12003	76.6987	unknown	Low
RMA_00001054-RA	prot_RHIMB__RMA_00001054-RA	Similar to PPIE Peptidyl-prolyl cis-trans isomerase E (Bos taurus)	similar	324	0.51	PPIE_BOVIN__A4FV72	100	100	301	1	301	100	tr_XENTR__F7EEK8	100	100	301	1	301	100	1	1153	958.55	39.4523	679.29	similar	Med
RMA_00001055-RA	prot_RHIMB__RMA_00001055-RA	Similar to BMP8B Bone morphogenetic protein 8B (Homo sapiens)	similar	375	0.24	tr_XENTR__F7EEQ4	100	100	419	1	419	100	tr_XENTR__F7EEQ4	100	100	419	1	419	100	1	1128	933.55	18.4866	310	quality-similar	Med
RMA_00001056-RA	pred_RHIMB__RMA_00001056-RA	Protein of unknown function	unknown	134	0.4	NA	0	0	0	0	0	0	0	0	0	0	0	0	0	0	405	230.503	1.5474	6.40689	unknown	Low
RMA_00001057-RA	pred_RHIMB__RMA_00001057-RA	Protein of unknown function	unknown	331	0.01	tr_XENTR__F6TWS5	85.2	91.36	301	19	293	85.2	tr_XENTR__F6TWS5	85.2	91.36	301	19	293	85.2	102	996	802.161	0.165952	2.39118	unknown	V Low
RMA_00001058-RA	pred_RHIMB__RMA_00001058-RA	Protein of unknown function	unknown	159	0.54	tr_DANRE__F1R9L2	98.11	9.11	2317	1633	1843	9.11	tr_XENTR__F6YKY7	99.37	7.88	3856	395	698	7.88	68	480	298.737	0	0	unknown	V Low
RMA_00001059-RA	prot_RHIMB__RMA_00001059-RA	Similar to Micall2 MICAL-like protein 2 (Mus musculus)	similar	165	0.55	tr_BRAFL__C3ZT84	96.36	29.3	546	312	471	29.3	tr_XENTR__F7AFX1	66.06	6.54	2433	593	751	6.54	3	498	315.484	3.2508	18.422	similar	Low
RMA_00001060-RA	pred_RHIMB__RMA_00001060-RA	Protein of unknown function	unknown	127	0.48	tr_DANRE__F1R9L2	96.85	7.21	2317	1622	1788	7.21	tr_XENTR__F6YKY7	96.06	5.73	3856	485	705	5.73	68	384	211.893	3.30467	12.578	unknown	Low
RMA_00001061-RA	prot_RHIMB__RMA_00001061-RA	Similar to YPEL2 Protein yippee-like 2 (Pongo abelii)	similar	151	0.46	tr_MONDO__F7AS66	95.36	50.15	329	165	329	50.15	tr_XENTR__A1L1E8	65.56	100	119	1	119	65.56	1	596	408.354	44.035	323	similar	Med
RMA_00001062-RA	pred_RHIMB__RMA_00001062-RA	Protein of unknown function	unknown	410	0.36	tr_LEIMA__E9AD01	33.9	35.12	729	445	700	33.9	tr_XENTR__F6TF51	35.37	25.73	618	3	161	25.73	6	1233	1038.55	30.7692	574	unknown	Med
RMA_00001063-RA	prot_RHIMB__RMA_00001063-RA	Similar to Dhx40 Probable ATP-dependent RNA helicase DHX40 (Mus musculus)	similar	640	0.18	tr_CHICK__F1NWM3	94.22	97.68	733	6	721	94.22	tr_XENTR__F7DWC0	94.53	91.21	728	1	719	91.21	1	2235	2040.55	36.5859	1341	quality-similar	Med
RMA_00001064-RA	pred_RHIMB__RMA_00001064-RA	Protein of unknown function	unknown	60	0.93	NA	0	0	0	0	0	0	0	0	0	0	0	0	0	0	183	51.9965	0	0	unknown	V Low
RMA_00001065-RA	prot_RHIMB__RMA_00001065-RA	Similar to CLTC Clathrin heavy chain 1 (Bos taurus)	similar	1585	0.11	CLH1_BOVIN__P49951	100	100	1675	1	1675	100	tr_XENTR__F7E152	94.13	100	1594	1	1594	94.13	1	5320	5125.55	41.1979	3793	quality-similar	Med
RMA_00001066-RA	prot_RHIMB__RMA_00001066-RA	Similar to PTRH2 Peptidyl-tRNA hydrolase 2, mitochondrial (Bos taurus)	similar	171	0.01	tr_XENTR__F6PQA8	100	100	171	1	171	100	tr_XENTR__F6PQA8	100	100	171	1	171	100	2	516	332.356	71.0222	424	quality-similar	Med
RMA_00001067-RA	prot_RHIMB__RMA_00001067-RA	Similar to vmp1 Vacuole membrane protein 1 (Xenopus tropicalis)	similar	398	0.21	VMP1_XENTR__Q68EQ9	100	100	406	1	406	100	VMP1_XENTR__Q68EQ9	100	100	406	1	406	100	1	1557	1362.55	46.2924	1133	quality-similar	Med
RMA_00001068-RA	prot_RHIMB__RMA_00001068-RA	Similar to tubd1 Tubulin delta chain (Xenopus tropicalis)	similar	450	0.11	TBD_XENTR__Q6DIM3	100	100	451	1	451	100	TBD_XENTR__Q6DIM3	100	100	451	1	451	100	1	1444	1249.55	36.3108	815	quality-similar	Med
RMA_00001069-RA	prot_RHIMB__RMA_00001069-RA	Similar to Rps6kb1 Ribosomal protein S6 kinase beta-1 (Rattus norvegicus)	similar	362	0.17	tr_XENTR__F6UK84	90.33	76.37	529	5	408	76.37	tr_XENTR__F6UK84	90.33	76.37	529	5	408	76.37	2	2641	2446.55	48.6503	2138	similar	Med
RMA_00001070-RA	prot_RHIMB__RMA_00001070-RA	Similar to Ogg1 N-glycosylase/DNA lyase (Rattus norvegicus)	similar	366	0.15	tr_XENTR__F7CR39	96.17	97.96	393	1	385	96.17	tr_XENTR__F7CR39	96.17	97.96	393	1	385	96.17	1	1295	1100.55	45.5266	900	quality-similar	Med
RMA_00001071-RA	prot_RHIMB__RMA_00001071-RA	Similar to rnft1 RING finger and transmembrane domain-containing protein 1 (Xenopus laevis)	similar	388	0.08	RNFT1_XENTR__Q28GL3	100	93.99	416	26	416	93.99	RNFT1_XENTR__Q28GL3	100	93.99	416	26	416	93.99	1	1853	1658.55	45.0124	1341	quality-similar	Med
RMA_00001072-RA	pred_RHIMB__RMA_00001072-RA	Protein of unknown function	unknown	1299	0.32	tr_LEPOC__W5M7Y6	95.69	98.29	1288	1	1266	95.69	0	0	0	0	0	0	0	0	3963	3768.55	18.8942	1279	unknown	Med
RMA_00001073-RA	prot_RHIMB__RMA_00001073-RA	Similar to MED13 Mediator of RNA polymerase II transcription subunit 13 (Homo sapiens)	similar	1929	0.13	tr_DANRE__E9QD13	100	100	2175	1	2175	100	tr_XENTR__F6UKE1	100	99.91	2175	3	2175	99.91	1	7346	7151.55	37.0777	4763	quality-similar	Med
RMA_00001074-RA	pred_RHIMB__RMA_00001074-RA	Protein of unknown function	unknown	210	0.75	NA	0	0	0	0	0	0	0	0	0	0	0	0	0	0	633	444.012	0.519599	4.1441	unknown	V Low
RMA_00001075-RA	prot_RHIMB__RMA_00001075-RA	Similar to INTS2 Integrator complex subunit 2 (Gallus gallus)	similar	1015	0.15	INT2_CHICK__Q5ZKU4	100	100	1192	1	1192	100	tr_XENTR__F6UL09	100	94.08	1183	2	1183	94.08	1	3676	3481.55	42.884	2681.86	quality-similar	Med
RMA_00001076-RA	prot_RHIMB__RMA_00001076-RA	Similar to Brip1 Fanconi anemia group J protein homolog (Mus musculus)	similar	1121	0.29	tr_XENTR__F6ULH9	71.63	100	901	1	901	71.63	tr_XENTR__F6ULH9	71.63	100	901	1	901	71.63	2	3806	3611.55	21.9661	1425	similar	Med
RMA_00001077-RA	pred_RHIMB__RMA_00001077-RA	Protein of unknown function	unknown	142	0.34	NA	0	0	0	0	0	0	0	0	0	0	0	0	0	0	429	252.028	0.883574	4	unknown	V Low
RMA_00001078-RA	prot_RHIMB__RMA_00001078-RA	Similar to METTL15 Probable methyltransferase-like protein 15 (Bos taurus)	similar	374	0.08	tr_XENTR__F6PSG1	97.33	96.8	375	12	374	96.8	tr_XENTR__F6PSG1	97.33	96.8	375	12	374	96.8	1	1390	1195.55	26.0505	559.439	quality-similar	Med
RMA_00001079-RA	prot_RHIMB__RMA_00001079-RA	Similar to KIF18A Kinesin-like protein KIF18A (Homo sapiens)	similar	915	0.07	tr_XENTR__F6PSF4	100	99.37	947	1	941	99.37	tr_XENTR__F6PSF4	100	99.37	947	1	941	99.37	1	6530	6335.55	46.1752	5254.86	quality-similar	Med
RMA_00001080-RA	pred_RHIMB__RMA_00001080-RA	Protein of unknown function	unknown	197	0.22	tr_PANTR__H2QBY0	92.89	16.03	1179	849	1037	16.03	0	0	0	0	0	0	0	0	594	406.428	0.434696	3.17349	unknown	V Low
RMA_00001081-RA	pred_RHIMB__RMA_00001081-RA	Protein of unknown function	unknown	381	0.22	NA	0	0	0	0	0	0	0	0	0	0	0	0	0	0	1146	951.55	0.30746	5.25518	unknown	V Low
RMA_00001082-RA	prot_RHIMB__RMA_00001082-RA	Similar to Histone-binding protein N1/N2 (Xenopus laevis)	similar	706	0.4	tr_XENTR__F6WF13	77.48	31.13	2162	542	1214	31.13	tr_XENTR__F6WF13	77.48	31.13	2162	542	1214	31.13	21	2121	1926.55	0.170072	5.88547	similar	V Low
RMA_00001083-RA	pred_RHIMB__RMA_00001083-RA	Protein of unknown function	unknown	97	0.78	NA	0	0	0	0	0	0	0	0	0	0	0	0	0	0	294	135.314	2.05712	5	unknown	Low
RMA_00001084-RA	prot_RHIMB__RMA_00001084-RA	Similar to BDNF Brain-derived neurotrophic factor (Gallus gallus)	similar	264	0.08	tr_XENTR__A3FPG9	93.94	100	247	1	247	93.94	tr_XENTR__A3FPG9	93.94	100	247	1	247	93.94	1	805	612.503	28.2673	311	quality-similar	Med
RMA_00001085-RA	prot_RHIMB__RMA_00001085-RA	Similar to LIN7C Protein lin-7 homolog C (Gallus gallus)	similar	197	0.13	LIN7C_CHICK__Q5F425	100	100	197	1	197	100	tr_XENTR__F6X360	99.49	89.09	220	14	209	89.09	2	594	406.428	54.5169	398	quality-similar	Med
RMA_00001086-RA	prot_RHIMB__RMA_00001086-RA	Similar to lgr4 Leucine-rich repeat-containing G-protein coupled receptor 4 (Xenopus tropicalis)	similar	892	0.1	LGR4_XENTR__B0BLW3	99.55	99.69	955	4	955	99.55	LGR4_XENTR__B0BLW3	99.55	99.69	955	4	955	99.55	1	3752	3557.55	38.9655	2490	quality-similar	Med
RMA_00001087-RA	prot_RHIMB__RMA_00001087-RA	Similar to CCDC34 Coiled-coil domain-containing protein 34 (Homo sapiens)	similar	326	0.01	tr_XENTR__F7D449	71.17	100	238	1	238	71.17	tr_XENTR__F7D449	71.17	100	238	1	238	71.17	2	2718	2523.55	20.3173	920.972	similar	Med
RMA_00001088-RA	pred_RHIMB__RMA_00001088-RA	Protein of unknown function	unknown	96	0.4	NA	0	0	0	0	0	0	0	0	0	0	0	0	0	0	291	132.861	0.617163	1.47288	unknown	V Low
RMA_00001089-RA	prot_RHIMB__RMA_00001089-RA	Similar to Bbox1 Gamma-butyrobetaine dioxygenase (Rattus norvegicus)	similar	336	0.13	tr_XENTR__F6Z3P0	87.8	75.34	442	1	333	75.34	tr_XENTR__F6Z3P0	87.8	75.34	442	1	333	75.34	1	2081	1886.55	63.8884	2165	similar	Med
RMA_00001090-RA	prot_RHIMB__RMA_00001090-RA	Similar to FIBIN Fin bud initiation factor homolog (Bos taurus)	similar	177	0.08	tr_XENTR__F6Z3N4	100	86.7	203	28	203	86.7	tr_XENTR__F6Z3N4	100	86.7	203	28	203	86.7	1	534	349.359	28.2055	177	similar	Med
RMA_00001091-RA	pred_RHIMB__RMA_00001091-RA	Protein of unknown function	unknown	223	0.31	NA	0	0	0	0	0	0	0	0	0	0	0	0	0	0	772	579.904	0.672008	7	unknown	V Low
RMA_00001092-RA	pred_RHIMB__RMA_00001092-RA	Protein of unknown function	unknown	177	0.6	NA	0	0	0	0	0	0	0	0	0	0	0	0	0	0	682	491.618	12.3433	109	unknown	Med
RMA_00001093-RA	prot_RHIMB__RMA_00001093-RA	Similar to SLC5A12 Sodium-coupled monocarboxylate transporter 2 (Homo sapiens)	similar	124	0.46	tr_MONDO__F7AKQ5	92.74	18.28	629	8	122	18.28	tr_XENTR__F7A7W4	95.97	20.38	584	1	119	20.38	2	393	219.85	8.86287	35	similar	Low
RMA_00001094-RA	prot_RHIMB__RMA_00001094-RA	Similar to Slc5a12 Sodium-coupled monocarboxylate transporter 2 (Mus musculus)	similar	591	0.14	tr_XENTR__F7A7W4	90.52	94.01	584	1	549	90.52	tr_XENTR__F7A7W4	90.52	94.01	584	1	549	90.52	2	2252	2057.55	20.0764	742	quality-similar	Med
RMA_00001095-RA	prot_RHIMB__RMA_00001095-RA	Similar to ANO3 Anoctamin-3 (Homo sapiens)	similar	656	0.16	tr_XENTR__F6ZLE4	97.71	76.16	843	202	843	76.16	tr_XENTR__F6ZLE4	97.71	76.16	843	202	843	76.16	1	3226	3031.55	13.5343	737	similar	Med
RMA_00001096-RA	prot_RHIMB__RMA_00001096-RA	Similar to MUC15 Mucin-15 (Bos taurus)	similar	288	0.13	tr_BOVIN__E1BGW1	90.62	79.39	330	64	325	79.39	tr_XENTR__F6YKY7	55.9	4.67	3856	1737	1916	4.67	68	867	673.872	52.5427	636	similar	Med
RMA_00001097-RA	pred_RHIMB__RMA_00001097-RA	Protein of unknown function	unknown	122	0.33	NA	0	0	0	0	0	0	0	0	0	0	0	0	0	0	369	198.749	6.68675	23.872	unknown	Low
RMA_00001098-RA	prot_RHIMB__RMA_00001098-RA	Similar to MIPOL1 Mirror-image polydactyly gene 1 protein (Homo sapiens)	similar	304	0.28	tr_CANLF__F6UV19	79.93	66.36	437	111	400	66.36	tr_XENTR__F7C8E0	76.97	50.66	454	42	271	50.66	2	1224	1029.55	41.4744	767	similar	Med
RMA_00001099-RA	prot_RHIMB__RMA_00001099-RA	Similar to S-antigen protein (Plasmodium falciparum (isolate Wellcome))	similar	340	0.19	tr_BRAFL__C3YYQ6	83.82	39.12	754	412	706	39.12	tr_XENTR__A0A1B8XUA5	77.94	53.41	543	3	292	53.41	3	1023	828.55	0	0	similar	V Low
RMA_00001100-RA	prot_RHIMB__RMA_00001100-RA	Similar to LINE-1 retrotransposable element ORF2 protein (Homo sapiens)	similar	480	0.41	tr_XENTR__F6YWK3	37.71	40.92	435	4	181	37.71	tr_XENTR__F6YWK3	37.71	40.92	435	4	181	37.71	355	1443	1248.55	0.980955	22	line	V Low
RMA_00001101-RA	prot_RHIMB__RMA_00001101-RA	Similar to SLC25A21 Mitochondrial 2-oxodicarboxylate carrier (Bos taurus)	similar	149	0.35	tr_XENTR__F6W4X1	97.32	48.49	299	1	145	48.49	tr_XENTR__F6W4X1	97.32	48.49	299	1	145	48.49	1	845	652.078	55.7502	653	similar	Med
RMA_00001102-RA	prot_RHIMB__RMA_00001102-RA	Similar to PAX9 Paired box protein Pax-9 (Callimico goeldii)	similar	452	0.05	tr_XENTR__F7EFW7	65.04	81.11	360	2	293	65.04	tr_XENTR__F7EFW7	65.04	81.11	360	2	293	65.04	1	1966	1771.55	22.2177	707	similar	Med
RMA_00001103-RA	pred_RHIMB__RMA_00001103-RA	Protein of unknown function	unknown	342	0.18	tr_DANRE__A0A0R4IGU7	64.04	75	292	55	273	64.04	0	0	0	0	0	0	0	0	1029	834.55	0.783844	11.7503	unknown	V Low
RMA_00001104-RA	pred_RHIMB__RMA_00001104-RA	Protein of unknown function	unknown	347	0.33	NA	0	0	0	0	0	0	0	0	0	0	0	0	0	0	1044	849.55	3.53738	53.9806	unknown	Low
RMA_00001105-RA	pred_RHIMB__RMA_00001105-RA	Protein of unknown function	unknown	150	0.42	NA	0	0	0	0	0	0	0	0	0	0	0	0	0	0	453	273.857	63.0187	310	unknown	Med
RMA_00001106-RA	pred_RHIMB__RMA_00001106-RA	Protein of unknown function	unknown	333	0.29	tr_BRAFL__C3ZSI3	91.59	42.98	784	68	404	42.98	0	0	0	0	0	0	0	0	1002	807.55	4.87292	70.6849	unknown	Low
RMA_00001107-RA	prot_RHIMB__RMA_00001107-RA	Similar to TITF1 Thyroid transcription factor 1 (Canis lupus familiaris)	similar	662	0.1	tr_XENTR__F7ECG3	51.51	98.84	346	1	342	51.51	tr_XENTR__F7ECG3	51.51	98.84	346	1	342	51.51	2	1989	1794.55	3.4435	111	similar	Low
RMA_00001108-RA	pred_RHIMB__RMA_00001108-RA	Protein of unknown function	unknown	245	0.33	NA	0	0	0	0	0	0	0	0	0	0	0	0	0	0	738	546.414	0.484887	4.75916	unknown	V Low
RMA_00001109-RA	pred_RHIMB__RMA_00001109-RA	Protein of unknown function	unknown	231	0.04	NA	0	0	0	0	0	0	0	0	0	0	0	0	0	0	696	505.279	3.36093	30.5041	unknown	Low
RMA_00001110-RA	prot_RHIMB__RMA_00001110-RA	Similar to MBIP MAP3K12-binding inhibitory protein 1 (Homo sapiens)	similar	278	0.27	tr_XENTR__F7ECE0	83.45	70	330	20	250	70	tr_XENTR__F7ECE0	83.45	70	330	20	250	70	1	837	644.16	58.9418	682	similar	Med
RMA_00001111-RA	prot_RHIMB__RMA_00001111-RA	Similar to brms1l Breast cancer metastasis-suppressor 1-like protein (Xenopus tropicalis)	similar	243	0.12	BRM1L_XENTR__A4II71	81.89	63.66	322	118	322	63.66	BRM1L_XENTR__A4II71	81.89	63.66	322	118	322	63.66	1	1704	1509.55	50.4142	1367	similar	Med
RMA_00001112-RA	prot_RHIMB__RMA_00001112-RA	Similar to RALGAPA1 Ral GTPase-activating protein subunit alpha-1 (Homo sapiens)	similar	2245	0.11	tr_GORGO__G3S5B7	99.91	94.51	2495	1	2358	94.51	tr_XENTR__F7EC44	44.37	52.49	2067	846	1930	44.37	1	7133	6938.55	32.9445	4106	quality-similar	Med
RMA_00001113-RA	pred_RHIMB__RMA_00001113-RA	Protein of unknown function	unknown	192	0.75	tr_MONDO__K7E2U4	55.73	72.61	230	9	175	55.73	tr_XENTR__F7AT48	63.54	27.78	432	208	327	27.78	7	579	392.057	0.527195	3.71269	unknown	V Low
RMA_00001114-RA	prot_RHIMB__RMA_00001114-RA	Similar to NINJ1 Ninjurin-1 (Homo sapiens)	similar	216	0.5	tr_LEPOC__W5MEB3	69.91	99.42	171	1	170	69.91	tr_XENTR__F6TTF5	49.54	79.23	130	16	118	49.54	2	764	572.031	5.54738	57	similar	Low
RMA_00001115-RA	prot_RHIMB__RMA_00001115-RA	Similar to vstm2b V-set and transmembrane domain-containing protein 2B (Xenopus tropicalis)	similar	254	0.14	VTM2B_XENTR__Q0IJ12	98.82	100	251	1	251	98.82	VTM2B_XENTR__Q0IJ12	98.82	100	251	1	251	98.82	1	1185	990.55	43.1073	767	quality-similar	Med
RMA_00001116-RA	prot_RHIMB__RMA_00001116-RA	Similar to TMPO Lamina-associated polypeptide 2, isoform alpha (Homo sapiens)	similar	585	0.35	tr_XENTR__A0A1B8YAA6	42.22	88.85	278	6	252	42.22	tr_XENTR__A0A1B8YAA6	42.22	88.85	278	6	252	42.22	125	1758	1563.55	1.91142	53.6828	similar	Low
RMA_00001117-RA	pred_RHIMB__RMA_00001117-RA	Protein of unknown function	unknown	189	0.34	tr_BRAFL__C3YM76	94.71	84.8	125	19	124	84.8	0	0	0	0	0	0	0	0	570	383.453	4.6459	32	unknown	Low
RMA_00001118-RA	pred_RHIMB__RMA_00001118-RA	Protein of unknown function	unknown	172	0.13	NA	0	0	0	0	0	0	0	0	0	0	0	0	0	0	519	335.188	19.4325	117	unknown	Med
RMA_00001119-RA	prot_RHIMB__RMA_00001119-RA	Similar to POP4 Ribonuclease P protein subunit p29 (Bos taurus)	similar	138	0.14	tr_XENTR__F6XZ98	86.23	54.79	219	1	120	54.79	tr_XENTR__F6XZ98	86.23	54.79	219	1	120	54.79	1	1113	918.55	56.729	936	similar	Med
RMA_00001120-RA	pred_RHIMB__RMA_00001120-RA	Protein of unknown function	unknown	274	0.58	tr_CHICK__A0A1D5P0S3	73.72	61.73	844	113	633	61.73	tr_XENTR__F6VYK6	74.45	57.37	441	11	263	57.37	1	825	632.275	0.264148	3	unknown	V Low
RMA_00001121-RA	pred_RHIMB__RMA_00001121-RA	Protein of unknown function	unknown	205	0.45	tr_BRAFL__C3XVQ7	85.85	35.88	485	289	462	35.88	tr_XENTR__A0A1B8XV75	94.15	62.35	340	102	313	62.35	13	618	429.51	1.03693	8	unknown	Low
RMA_00001122-RA	pred_RHIMB__RMA_00001122-RA	Protein of unknown function	unknown	663	0.28	tr_XENTR__A0A1B8Y7H0	28.81	67.13	286	16	207	28.81	tr_XENTR__A0A1B8Y7H0	28.81	67.13	286	16	207	28.81	454	1992	1797.55	0.502219	16.2159	unknown	V Low
RMA_00001123-RA	prot_RHIMB__RMA_00001123-RA	Similar to Plekhf1 Pleckstrin homology domain-containing family F member 1 (Rattus norvegicus)	similar	484	0.33	tr_XENTR__B3DLC2	53.72	99.63	269	1	268	53.72	tr_XENTR__B3DLC2	53.72	99.63	269	1	268	53.72	1	1455	1260.55	34.9371	791.07	similar	Med
RMA_00001124-RA	pred_RHIMB__RMA_00001124-RA	Protein of unknown function	unknown	80	0.74	NA	0	0	0	0	0	0	0	0	0	0	0	0	0	0	243	94.9789	97.8862	167	unknown	Med
RMA_00001125-RA	prot_RHIMB__RMA_00001125-RA	Similar to Protein C19orf12 homolog (Xenopus tropicalis)	similar	141	0.07	CS012_XENTR__Q6DJ35	100	100	141	1	141	100	CS012_XENTR__Q6DJ35	100	100	141	1	141	100	1	434	256.545	92.2269	425	quality-similar	Med
RMA_00001126-RA	prot_RHIMB__RMA_00001126-RA	Similar to F13E9.13 Uncharacterized protein F13E9.13, mitochondrial (Caenorhabditis elegans)	similar	270	0.13	tr_ORYLA__H2ML63	80.37	84.7	268	41	267	80.37	tr_XENTR__F7CA63	45.56	75.31	162	41	162	45.56	1	932	738.451	63.0256	836	similar	Med
RMA_00001127-RA	prot_RHIMB__RMA_00001127-RA	Similar to cyce3 G1/S-specific cyclin-E3 (Xenopus laevis)	similar	407	0.19	tr_XENTR__A9UMS1	100	100	408	1	408	100	tr_XENTR__A9UMS1	100	100	408	1	408	100	1	1420	1225.55	48.4237	1066	quality-similar	Med
RMA_00001128-RA	prot_RHIMB__RMA_00001128-RA	Similar to URI1 Unconventional prefoldin RPB5 interactor 1 (Homo sapiens)	similar	478	0.08	tr_XENTR__F6W6D6	94.14	100	459	1	459	94.14	tr_XENTR__F6W6D6	94.14	100	459	1	459	94.14	1	2730	2535.55	42.0025	1913	quality-similar	Med
RMA_00001129-RA	pred_RHIMB__RMA_00001129-RA	Protein of unknown function	unknown	95	0.12	NA	0	0	0	0	0	0	0	0	0	0	0	0	0	0	4185	3990.55	28.8363	2067	unknown	Med
RMA_00001130-RA	prot_RHIMB__RMA_00001130-RA	Similar to SPBPJ4664.02 Uncharacterized threonine-rich GPI-anchored glycoprotein PJ4664.02 (Schizosaccharomyces pombe (strain 972 / ATCC 24843))	similar	1043	0.31	tr_NEMVE__A7RU29	44.3	97.97	246	6	246	44.3	tr_XENTR__A0A1B8Y6N2	42.86	98.77	326	2	323	42.86	43	3132	2937.55	1.78179	94.0174	similar	Low
RMA_00001131-RA	pred_RHIMB__RMA_00001131-RA	Protein of unknown function	unknown	276	0.16	NA	0	0	0	0	0	0	0	0	0	0	0	0	0	0	831	638.222	0	0	unknown	V Low
RMA_00001132-RA	pred_RHIMB__RMA_00001132-RA	Protein of unknown function	unknown	73	0.48	tr_TRIVA__A2GBN7	98.63	7.1	1860	238	369	7.1	tr_XENTR__A0A1B8XUB3	100	51.35	259	91	223	51.35	6	222	79.2048	3.5144	5	unknown	Low
RMA_00001133-RA	pred_RHIMB__RMA_00001133-RA	Protein of unknown function	unknown	61	0.48	NA	0	0	0	0	0	0	0	0	0	0	0	0	0	0	186	53.9865	29.0768	28.1968	unknown	Med
RMA_00001134-RA	pred_RHIMB__RMA_00001134-RA	Protein of unknown function	unknown	279	0.49	tr_NEMVE__A7SZ74	43.01	54.15	349	23	211	43.01	0	0	0	0	0	0	0	0	840	647.124	2.63884	30.6739	unknown	Low
RMA_00001135-RA	prot_RHIMB__RMA_00001135-RA	Similar to Npw Neuropeptide W (Rattus norvegicus)	similar	286	0.04	tr_CHICK__A0A172PWX7	32.17	63.31	139	19	106	32.17	0	0	0	0	0	0	0	0	861	667.924	44.3421	532	similar	Med
RMA_00001136-RA	prot_RHIMB__RMA_00001136-RA	Similar to Embryonic protein UVS.2 (Xenopus laevis)	similar	414	0.17	tr_XENTR__F6TLZ9	88.16	89.67	455	47	454	88.16	tr_XENTR__F6TLZ9	88.16	89.67	455	47	454	88.16	1	1655	1460.55	19.9732	524	similar	Med
RMA_00001137-RA	prot_RHIMB__RMA_00001137-RA	Similar to SLC9A3R2 Na(+)/H(+) exchange regulatory cofactor NHE-RF2 (Homo sapiens)	similar	263	0.16	tr_CHICK__F1NQR2	100	100	354	1	354	100	tr_XENTR__F6SWN8	97.34	72.59	259	72	259	72.59	1	2160	1965.55	67.361	2378.27	quality-similar	Med
RMA_00001138-RA	pred_RHIMB__RMA_00001138-RA	Protein of unknown function	unknown	274	0.16	tr_ANOGA__Q7PX34	90.51	10.26	4874	3306	3805	10.26	tr_XENTR__A0A1B8Y6U1	76.28	34.93	1168	155	562	34.93	16	825	632.275	77.6595	882	unknown	Med
RMA_00001139-RA	prot_RHIMB__RMA_00001139-RA	Similar to NTHL1 Endonuclease III-like protein 1 (Gallus gallus)	similar	273	0.05	tr_XENTR__F6SWL7	87.18	85.19	297	43	295	85.19	tr_XENTR__F6SWL7	87.18	85.19	297	43	295	85.19	1	822	629.3	55.1141	623	similar	Med
RMA_00001140-RA	prot_RHIMB__RMA_00001140-RA	Similar to Tsc2 Tuberin (Rattus norvegicus)	similar	284	0.17	tr_XENTR__F6SV29	99.65	15.65	1808	1	283	15.65	tr_XENTR__F6SV29	99.65	15.65	1808	1	283	15.65	1	5106	4911.55	48.9436	4318	similar	Med
RMA_00001141-RA	prot_RHIMB__RMA_00001141-RA	Similar to Pkd1 Polycystin-1 (Mus musculus)	similar	1517	0.18	tr_XENTR__F6TA10	83.39	30.07	4237	2369	4237	30.07	tr_XENTR__F6TA10	83.39	30.07	4237	2369	4237	30.07	2	12651	12441.6	16.1311	3605	similar	Med
RMA_00001142-RA	prot_RHIMB__RMA_00001142-RA	Similar to Rab26 Ras-related protein Rab-26 (Rattus norvegicus)	similar	131	0.38	tr_XENTR__F6YY91	72.52	51.63	184	1	95	51.63	tr_XENTR__F6YY91	72.52	51.63	184	1	95	51.63	1	1577	1382.55	30.9655	769	similar	Med
RMA_00001143-RA	prot_RHIMB__RMA_00001143-RA	Similar to Zan Zonadhesin (Mus musculus)	similar	723	0.91	tr_LEIMA__Q4QEL9	87.55	55.25	2257	849	2095	55.25	tr_XENTR__F7DR22	76.76	50.15	1990	101	1098	50.15	5	2172	1977.55	2.3929	85	similar	Low
RMA_00001144-RA	pred_RHIMB__RMA_00001144-RA	Protein of unknown function	unknown	272	0.18	NA	0	0	0	0	0	0	0	0	0	0	0	0	0	0	819	626.33	0.153009	1.72143	unknown	V Low
RMA_00001145-RA	prot_RHIMB__RMA_00001145-RA	Similar to RAB26 Ras-related protein Rab-26 (Homo sapiens)	similar	110	0.43	tr_MONDO__F7FRV0	90	29.89	261	107	184	29.89	tr_XENTR__F6YKI0	87.27	37.5	200	49	123	37.5	2	1041	846.55	51.0318	776	similar	Med
RMA_00001146-RA	pred_RHIMB__RMA_00001146-RA	Protein of unknown function	unknown	94	0.2	NA	0	0	0	0	0	0	0	0	0	0	0	0	0	0	627	438.213	42.6645	335.83	unknown	Med
RMA_00001147-RA	prot_RHIMB__RMA_00001147-RA	Similar to TRAF7 E3 ubiquitin-protein ligase TRAF7 (Homo sapiens)	similar	749	0.12	tr_XENTR__B4F6J8	83.44	99.55	666	1	663	83.44	tr_XENTR__B4F6J8	83.44	99.55	666	1	663	83.44	1	3245	3050.55	47.4919	2602.35	similar	Med
RMA_00001148-RA	pred_RHIMB__RMA_00001148-RA	Protein of unknown function	unknown	137	0.55	NA	0	0	0	0	0	0	0	0	0	0	0	0	0	0	414	238.564	17.2266	73.8199	unknown	Med
RMA_00001149-RA	prot_RHIMB__RMA_00001149-RA	Similar to Caskin1 Caskin-1 (Mus musculus)	similar	1116	0.06	tr_XENTR__F7BS58	97.31	78.04	1366	301	1366	78.04	tr_XENTR__F7BS58	97.31	78.04	1366	301	1366	78.04	1	9754	9559.55	30.2713	5198	similar	Med
RMA_00001150-RA	prot_RHIMB__RMA_00001150-RA	Similar to LINE-1 retrotransposable element ORF2 protein (Homo sapiens)	similar	424	0.13	tr_LEPOC__W5MPE4	87.97	42.74	861	485	852	42.74	0	0	0	0	0	0	0	0	1275	1080.55	2.8483	55.2838	line	Low
RMA_00001151-RA	prot_RHIMB__RMA_00001151-RA	Similar to HEXDC Hexosaminidase D (Homo sapiens)	similar	531	0.22	tr_XENTR__F6UKG5	79.28	95.55	472	22	472	79.28	tr_XENTR__F6UKG5	79.28	95.55	472	22	472	79.28	1	2413	2218.55	55.2152	2200.37	similar	Med
RMA_00001152-RA	pred_RHIMB__RMA_00001152-RA	Protein of unknown function	unknown	84	0.61	NA	0	0	0	0	0	0	0	0	0	0	0	0	0	0	255	104.202	22.2415	41.6302	unknown	Med
RMA_00001153-RA	prot_RHIMB__RMA_00001153-RA	Similar to mlst8 Target of rapamycin complex subunit lst8 (Xenopus laevis)	similar	171	0.25	LST8_XENTR__Q5I0B4	71.93	57.06	326	141	326	57.06	LST8_XENTR__Q5I0B4	71.93	57.06	326	141	326	57.06	1	1464	1269.55	45.5615	1039	similar	Med
RMA_00001154-RA	prot_RHIMB__RMA_00001154-RA	Similar to BRICD5 BRICHOS domain-containing protein 5 (Homo sapiens)	similar	259	0.35	tr_XENTR__F7B5A0	53.67	95.4	174	9	174	53.67	tr_XENTR__F7B5A0	53.67	95.4	174	9	174	53.67	1	782	589.787	37.6122	398.466	similar	Med
RMA_00001155-RA	prot_RHIMB__RMA_00001155-RA	Similar to PGP Glycerol-3-phosphate phosphatase (Homo sapiens)	similar	172	0.02	tr_XENTR__F7BSG2	85.47	47.56	307	158	303	47.56	tr_XENTR__F7BSG2	85.47	47.56	307	158	303	47.56	2	1472	1277.55	15.4189	353.833	similar	Med
RMA_00001156-RA	prot_RHIMB__RMA_00001156-RA	Similar to E4f1 Transcription factor E4F1 (Mus musculus)	similar	644	0.16	tr_XENTR__Q5EAM4	78.57	100	675	1	675	78.57	tr_XENTR__Q5EAM4	78.57	100	675	1	675	78.57	1	3024	2829.55	38.3044	1946.85	similar	Med
RMA_00001157-RA	prot_RHIMB__RMA_00001157-RA	Similar to Zdhhc4 Probable palmitoyltransferase ZDHHC4 (Rattus norvegicus)	similar	447	0.25	tr_XENTR__F6UP47	46.31	75.53	331	1	250	46.31	tr_XENTR__F6UP47	46.31	75.53	331	1	250	46.31	1	1795	1600.55	28.9331	831.826	similar	Med
RMA_00001158-RA	prot_RHIMB__RMA_00001158-RA	Similar to SLC5A11 Sodium/myo-inositol cotransporter 2 (Oryctolagus cuniculus)	similar	761	0.11	tr_XENTR__F6VHI1	90.01	100	684	1	684	90.01	tr_XENTR__F6VHI1	90.01	100	684	1	684	90.01	2	6956	6761.55	25.3099	3074	quality-similar	Med
RMA_00001159-RA	prot_RHIMB__RMA_00001159-RA	Similar to Arhgap17 Rho GTPase-activating protein 17 (Mus musculus)	similar	849	0.2	tr_XENTR__F7CL06	84.33	99.62	800	1	797	84.33	tr_XENTR__F7CL06	84.33	99.62	800	1	797	84.33	2	2754	2559.55	50.1131	2304	similar	Med
RMA_00001160-RA	pred_RHIMB__RMA_00001160-RA	Protein of unknown function	unknown	94	0.24	NA	0	0	0	0	0	0	0	0	0	0	0	0	0	0	305	144.31	43.2069	112	unknown	Med
RMA_00001161-RA	prot_RHIMB__RMA_00001161-RA	Similar to Lcmt1 Leucine carboxyl methyltransferase 1 (Rattus norvegicus)	similar	306	0.27	tr_XENTR__F6WLS5	95.1	72.17	327	8	327	72.17	tr_XENTR__F6WLS5	95.1	72.17	327	8	327	72.17	1	1228	1033.55	39.7518	738	similar	Med
RMA_00001162-RA	prot_RHIMB__RMA_00001162-RA	Similar to Aqp8 Aquaporin-8 (Rattus norvegicus)	similar	277	0.33	tr_XENTR__B0BM29	76.17	94.42	269	2	255	76.17	tr_XENTR__B0BM29	76.17	94.42	269	2	255	76.17	2	834	641.193	8.422	97	similar	Low
RMA_00001163-RA	prot_RHIMB__RMA_00001163-RA	Similar to prkcb Protein kinase C beta type (Xenopus tropicalis)	similar	812	0.14	KPCB_XENTR__A8KBH6	81.77	99.1	670	1	664	81.77	KPCB_XENTR__A8KBH6	81.77	99.1	670	1	664	81.77	1	2439	2244.55	45.1909	1822	similar	Med
RMA_00001164-RA	pred_RHIMB__RMA_00001164-RA	Protein of unknown function	unknown	159	0.28	tr_MONDO__K7E3I3	100	89.56	182	1	163	89.56	tr_XENTR__F6SRN2	91.82	28.02	489	346	482	28.02	7	480	298.737	12.6722	68	unknown	Med
RMA_00001165-RA	prot_RHIMB__RMA_00001165-RA	Similar to CACNG3 Voltage-dependent calcium channel gamma-3 subunit (Pongo abelii)	similar	300	0.21	tr_XENTR__F7BS52	89.67	99.68	317	1	316	89.67	tr_XENTR__F7BS52	89.67	99.68	317	1	316	89.67	1	1501	1306.55	23.0517	541	similar	Med
RMA_00001166-RA	pred_RHIMB__RMA_00001166-RA	Protein of unknown function	unknown	185	0.96	NA	0	0	0	0	0	0	0	0	0	0	0	0	0	0	558	372.042	28.2815	189	unknown	Med
RMA_00001167-RA	pred_RHIMB__RMA_00001167-RA	Protein of unknown function	unknown	121	0.31	NA	0	0	0	0	0	0	0	0	0	0	0	0	0	0	366	196.131	53.6472	189	unknown	Med
RMA_00001168-RA	prot_RHIMB__RMA_00001168-RA	Similar to RBBP6 E3 ubiquitin-protein ligase RBBP6 (Homo sapiens)	similar	89	0.39	tr_MONDO__F7A5F7	100	4.81	1852	1	89	4.81	tr_XENTR__F6T9J9	100	5.26	1692	1	89	5.26	3	270	115.982	157.441	328	similar	High
RMA_00001169-RA	prot_RHIMB__RMA_00001169-RA	Similar to RBBP6 E3 ubiquitin-protein ligase RBBP6 (Homo sapiens)	similar	115	0.38	tr_XENTR__F6T9J9	94.78	6.44	1692	116	224	6.44	tr_XENTR__F6T9J9	94.78	6.44	1692	116	224	6.44	3	348	180.6	41.9875	136.209	similar	Med
RMA_00001170-RA	prot_RHIMB__RMA_00001170-RA	Similar to ZBED6 Zinc finger BED domain-containing protein 6 (Homo sapiens)	similar	896	1	tr_XENTR__F7CYX2	51.34	53.17	835	139	582	51.34	tr_XENTR__F7CYX2	51.34	53.17	835	139	582	51.34	88	2691	2496.55	1.1218	50.3064	similar	Low
RMA_00001171-RA	prot_RHIMB__RMA_00001171-RA	Similar to CCDC92 Coiled-coil domain-containing protein 92 (Homo sapiens)	similar	303	0.02	tr_CHICK__R4GJX8	100	100	262	1	262	100	tr_XENTR__Q0V9Z6	73.6	73.33	315	1	231	73.33	2	1891	1696.55	9.5162	290	quality-similar	Low
RMA_00001172-RA	prot_RHIMB__RMA_00001172-RA	Similar to dram1 DNA damage-regulated autophagy modulator protein 1 (Xenopus laevis)	similar	143	0.29	DRAM1_XENTR__Q5EAK8	81.82	49.79	239	6	124	49.79	DRAM1_XENTR__Q5EAK8	81.82	49.79	239	6	124	49.79	28	1058	863.55	14.0324	217.665	similar	Med
RMA_00001173-RA	pred_RHIMB__RMA_00001173-RA	Protein of unknown function	unknown	123	0.36	NA	0	0	0	0	0	0	0	0	0	0	0	0	0	0	784	591.769	14.3988	153.055	unknown	Med
RMA_00001174-RA	pred_RHIMB__RMA_00001174-RA	Protein of unknown function	unknown	207	0.39	NA	0	0	0	0	0	0	0	0	0	0	0	0	0	0	624	435.305	1.15101	9	unknown	Low
RMA_00001175-RA	prot_RHIMB__RMA_00001175-RA	Similar to cluh Clustered mitochondria protein homolog (Xenopus tropicalis)	similar	1522	0.07	CLU_XENTR__Q0IHW8	81.47	98.15	1296	14	1285	81.47	CLU_XENTR__Q0IHW8	81.47	98.15	1296	14	1285	81.47	2	6808	6613.55	42.9391	5101	similar	Med
RMA_00001176-RA	prot_RHIMB__RMA_00001176-RA	Similar to pafah1b1 Lissencephaly-1 homolog (Xenopus tropicalis)	similar	410	0.2	LIS1_XENTR__Q6NZH4	100	100	410	1	410	100	LIS1_XENTR__Q6NZH4	100	100	410	1	410	100	2	2464	2269.55	43.5402	1775	quality-similar	Med
RMA_00001177-RA	prot_RHIMB__RMA_00001177-RA	Similar to mettl16 U6 small nuclear RNA (adenine-(43)-N(6))-methyltransferase (Xenopus laevis)	similar	515	0.23	tr_XENTR__B3DL09	100	100	549	1	549	100	tr_XENTR__B3DL09	100	100	549	1	549	100	1	1768	1573.55	44.7197	1264	quality-similar	Med
RMA_00001178-RA	prot_RHIMB__RMA_00001178-RA	Similar to mnt Max-binding protein MNT (Xenopus laevis)	similar	633	0.04	tr_XENTR__F7EQB6	81.83	88.81	563	64	563	81.83	tr_XENTR__F7EQB6	81.83	88.81	563	64	563	81.83	1	1902	1707.55	41.7646	1281	similar	Med
RMA_00001179-RA	prot_RHIMB__RMA_00001179-RA	Similar to Pol LINE-1 retrotransposable element ORF2 protein (Mus musculus)	similar	345	0.12	tr_DANRE__A0A0G2KRN3	77.39	20.4	1309	867	1133	20.4	tr_XENTR__F6PJ32	76.81	19.95	1323	889	1152	19.95	317	1038	843.55	0.329983	5	line	V Low
RMA_00001180-RA	pred_RHIMB__RMA_00001180-RA	Protein of unknown function	unknown	200	0.19	NA	0	0	0	0	0	0	0	0	0	0	0	0	0	0	703	512.135	0	0	unknown	V Low
RMA_00001181-RA	pred_RHIMB__RMA_00001181-RA	Protein of unknown function	unknown	83	0.2	NA	0	0	0	0	0	0	0	0	0	0	0	0	0	0	3269	3074.55	20.4611	1130	unknown	Med
RMA_00001182-RA	pred_RHIMB__RMA_00001182-RA	Protein of unknown function	unknown	60	0.17	NA	0	0	0	0	0	0	0	0	0	0	0	0	0	0	686	495.522	54.3769	484	unknown	Med
RMA_00001183-RA	prot_RHIMB__RMA_00001183-RA	Similar to tmem97 Transmembrane protein 97 (Xenopus tropicalis)	similar	124	0.17	SGMR2_XENTR__Q6DFQ5	100	100	171	1	171	100	SGMR2_XENTR__Q6DFQ5	100	100	171	1	171	100	1	375	204.002	106.43	390	quality-similar	High
RMA_00001184-RA	prot_RHIMB__RMA_00001184-RA	Similar to Nlk Serine/threonine-protein kinase NLK (Rattus norvegicus)	similar	583	0.41	NLK_RAT__D3ZSZ3	72.38	83.11	527	1	438	72.38	tr_XENTR__F6W0Z2	67.92	100	419	1	419	67.92	1	1940	1745.55	55.6085	1743.58	similar	Med
RMA_00001185-RA	pred_RHIMB__RMA_00001185-RA	Protein of unknown function	unknown	122	0.43	NA	0	0	0	0	0	0	0	0	0	0	0	0	0	0	369	198.749	47.7368	170.422	unknown	Med
RMA_00001186-RA	prot_RHIMB__RMA_00001186-RA	Similar to Lyrm9 LYR motif-containing protein 9 (Mus musculus)	similar	88	0.12	tr_CANLF__J9NXB7	82.95	100	73	1	73	82.95	LYRM9_XENTR__B4F6X2	82.95	93.59	78	1	73	82.95	1	267	113.596	113.699	232	similar	High
RMA_00001187-RA	pred_RHIMB__RMA_00001187-RA	Protein of unknown function	unknown	114	0.45	NA	0	0	0	0	0	0	0	0	0	0	0	0	0	0	345	178.032	0.625408	2	unknown	V Low
RMA_00001188-RA	pred_RHIMB__RMA_00001188-RA	Protein of unknown function	unknown	82	0.38	tr_XENTR__F6W4X9	86.59	6.67	1169	645	722	6.67	tr_XENTR__F6W4X9	86.59	6.67	1169	645	722	6.67	396	249	99.5796	0	0	unknown	V Low
RMA_00001189-RA	prot_RHIMB__RMA_00001189-RA	Similar to LUZP2 Leucine zipper protein 2 (Homo sapiens)	similar	125	0.79	tr_CHICK__A0A1D5NYL9	72	26.16	344	22	111	26.16	0	0	0	0	0	0	0	0	378	206.624	34.218	127	similar	Med
RMA_00001190-RA	pred_RHIMB__RMA_00001190-RA	Protein of unknown function	unknown	75	0.45	NA	0	0	0	0	0	0	0	0	0	0	0	0	0	0	228	83.6581	364.674	548	unknown	High
RMA_00001191-RA	pred_RHIMB__RMA_00001191-RA	Protein of unknown function	unknown	168	0.36	NA	0	0	0	0	0	0	0	0	0	0	0	0	0	0	507	323.94	243.599	1417.45	unknown	High
RMA_00001192-RA	pred_RHIMB__RMA_00001192-RA	Protein of unknown function	unknown	628	0.27	NA	0	0	0	0	0	0	0	0	0	0	0	0	0	0	1887	1692.55	52.6126	1599.55	unknown	Med
RMA_00001193-RA	pred_RHIMB__RMA_00001193-RA	Protein of unknown function	unknown	151	0.39	NA	0	0	0	0	0	0	0	0	0	0	0	0	0	0	456	276.614	117.132	581.993	unknown	High
RMA_00001194-RA	pred_RHIMB__RMA_00001194-RA	Protein of unknown function	unknown	191	0.57	tr_MONDO__K7DZD6	72.25	93.97	199	12	198	72.25	tr_XENTR__F6UKW2	85.34	31.87	502	333	492	31.87	7	576	389.186	7.43838	52	unknown	Low
RMA_00001195-RA	pred_RHIMB__RMA_00001195-RA	Protein of unknown function	unknown	425	0.56	NA	0	0	0	0	0	0	0	0	0	0	0	0	0	0	1278	1083.55	4.11624	80.1156	unknown	Low
RMA_00001196-RA	pred_RHIMB__RMA_00001196-RA	Protein of unknown function	unknown	504	0.31	NA	0	0	0	0	0	0	tr_XENTR__F7ER87	14.88	34.72	216	51	125	14.88	11	1515	1320.55	1.01179	24	unknown	Low
RMA_00001197-RA	pred_RHIMB__RMA_00001197-RA	Protein of unknown function	unknown	414	0.1	NA	0	0	0	0	0	0	tr_XENTR__A0A1B8Y1B2	43.96	96.59	176	6	175	43.96	96	1245	1050.55	0.900875	17	unknown	V Low
RMA_00001198-RA	pred_RHIMB__RMA_00001198-RA	Protein of unknown function	unknown	273	0.11	NA	0	0	0	0	0	0	tr_XENTR__F6TR65	98.17	77.78	342	70	335	77.78	19	822	629.3	0.563914	6.37439	unknown	V Low
RMA_00001199-RA	prot_RHIMB__RMA_00001199-RA	Similar to kcnq1 Potassium voltage-gated channel subfamily KQT member 1 (Xenopus laevis)	similar	586	0.09	tr_XENTR__F6VX60	81.74	100	553	1	553	81.74	tr_XENTR__F6VX60	81.74	100	553	1	553	81.74	1	3626	3431.55	44.1763	2723	similar	Med
RMA_00001200-RA	pred_RHIMB__RMA_00001200-RA	Protein of unknown function	unknown	185	0.21	tr_LEIMA__E9AEM9	75.68	1.59	17392	14513	14789	1.59	tr_XENTR__A0A1B8XV80	81.08	56.07	321	66	245	56.07	10	658	468.259	4.28005	36	unknown	Low
RMA_00001201-RA	prot_RHIMB__RMA_00001201-RA	Similar to ptdss2 Phosphatidylserine synthase 2 (Xenopus tropicalis)	similar	407	0.18	PTSS2_XENTR__Q08D11	99.51	99.58	474	1	472	99.51	PTSS2_XENTR__Q08D11	99.51	99.58	474	1	472	99.51	1	1542	1347.55	55.1529	1335	quality-similar	Med
RMA_00001202-RA	prot_RHIMB__RMA_00001202-RA	Similar to Syt12 Synaptotagmin-12 (Rattus norvegicus)	similar	390	0.12	tr_XENTR__F6QC50	98.97	98.77	408	6	408	98.77	tr_XENTR__F6QC50	98.97	98.77	408	6	408	98.77	1	1980	1785.55	17.5537	563	quality-similar	Med
RMA_00001203-RA	prot_RHIMB__RMA_00001203-RA	Similar to IGHMBP2 DNA-binding protein SMUBP-2 (Homo sapiens)	similar	973	0.08	tr_XENTR__F6Q4M8	93.63	99.89	906	1	905	93.63	tr_XENTR__F6Q4M8	93.63	99.89	906	1	905	93.63	1	2922	2727.55	43.128	2113	quality-similar	Med
RMA_00001204-RA	prot_RHIMB__RMA_00001204-RA	Similar to MRPL21 39S ribosomal protein L21, mitochondrial (Homo sapiens)	similar	146	0.34	tr_PANTR__K7DHG7	64.38	44.98	209	54	147	44.98	tr_XENTR__F6VWK1	65.07	53.37	178	22	116	53.37	1	441	262.896	65.011	307	similar	Med
RMA_00001205-RA	prot_RHIMB__RMA_00001205-RA	Similar to zgc	similar	59	0.59	tr_CHICK__R4GJA4	83.05	20.68	237	4	52	20.68	tr_XENTR__A9JSB8	69.49	20.6	199	1	41	20.6	3	180	50.0565	152.368	137	similar	High
RMA_00001206-RA	pred_RHIMB__RMA_00001206-RA	Protein of unknown function	unknown	130	0.54	NA	0	0	0	0	0	0	0	0	0	0	0	0	0	0	393	219.85	46.3402	183	unknown	Med
RMA_00001207-RA	pred_RHIMB__RMA_00001207-RA	Protein of unknown function	unknown	73	0.93	NA	0	0	0	0	0	0	0	0	0	0	0	0	0	0	222	79.2048	6.32591	9	unknown	Low
RMA_00001208-RA	prot_RHIMB__RMA_00001208-RA	Similar to SITS-binding protein (Tetronarce californica)	similar	646	0.1	tr_XENTR__F6R811	99.54	100	692	1	692	99.54	tr_XENTR__F6R811	99.54	100	692	1	692	99.54	1	2262	2067.55	5.81607	216	quality-similar	Low
RMA_00001209-RA	prot_RHIMB__RMA_00001209-RA	Similar to Tgoln1 Trans-Golgi network integral membrane protein 1 (Mus musculus)	similar	566	0.08	PRB2_HUMAN__P02812	70.67	94.95	416	4	398	70.67	tr_XENTR__A0A1B8XWF1	51.41	85.09	342	38	328	51.41	9	1701	1506.55	19.0307	515	similar	Med
RMA_00001210-RA	pred_RHIMB__RMA_00001210-RA	Protein of unknown function	unknown	172	0.14	NA	0	0	0	0	0	0	0	0	0	0	0	0	0	0	556	370.142	4.56673	30.3628	unknown	Low
RMA_00001211-RA	prot_RHIMB__RMA_00001211-RA	Similar to tcf7l1-a Transcription factor 7-like 1-A (Xenopus laevis)	similar	524	0.11	TF7L1_XENTR__Q6GL68	100	100	553	1	553	100	TF7L1_XENTR__Q6GL68	100	100	553	1	553	100	2	2532	2337.55	38.3916	1612	quality-similar	Med
RMA_00001212-RA	prot_RHIMB__RMA_00001212-RA	Similar to ube2d4 Ubiquitin-conjugating enzyme E2 D4 (Xenopus laevis)	similar	101	0.31	tr_XENTR__F6VCY8	65.35	44.9	147	1	66	44.9	tr_XENTR__F6VCY8	65.35	44.9	147	1	66	44.9	2	777	584.839	63.3972	666	similar	Med
RMA_00001213-RA	prot_RHIMB__RMA_00001213-RA	Similar to LINE-1 retrotransposable element ORF2 protein (Homo sapiens)	similar	590	0.28	tr_XENTR__F6TKM8	53.56	82.04	401	73	401	53.56	tr_XENTR__F6TKM8	53.56	82.04	401	73	401	53.56	135	1773	1578.55	0.649245	18.4092	line	V Low
RMA_00001214-RA	pred_RHIMB__RMA_00001214-RA	Protein of unknown function	unknown	205	0.43	tr_ORYLA__H2N2F2	51.71	48.89	225	116	225	48.89	tr_XENTR__F6WXH4	75.61	52.94	289	132	284	52.94	25	618	429.51	1.32942	10.2566	unknown	Low
RMA_00001215-RA	prot_RHIMB__RMA_00001215-RA	Similar to dbnl-b Drebrin-like protein B (Xenopus laevis)	similar	326	0.38	tr_XENTR__F6VCZ7	86.2	70.87	436	1	436	70.87	tr_XENTR__F6VCZ7	86.2	70.87	436	1	436	70.87	1	1915	1720.55	45.4612	1405	similar	Med
RMA_00001216-RA	pred_RHIMB__RMA_00001216-RA	Protein of unknown function	unknown	227	0.46	NA	0	0	0	0	0	0	tr_XENTR__F6XAS5	25.99	4.97	1187	1129	1187	4.97	201	684	493.565	0.789561	7	unknown	V Low
RMA_00001217-RA	pred_RHIMB__RMA_00001217-RA	Protein of unknown function	unknown	184	0.48	NA	0	0	0	0	0	0	0	0	0	0	0	0	0	0	555	369.199	8.08871	53.6422	unknown	Low
RMA_00001218-RA	prot_RHIMB__RMA_00001218-RA	Similar to ELMOD3 ELMO domain-containing protein 3 (Homo sapiens)	similar	461	0.39	tr_XENTR__F6VD05	76.57	91.98	374	31	374	76.57	tr_XENTR__F6VD05	76.57	91.98	374	31	374	76.57	1	1645	1450.55	23.9722	624.61	similar	Med
RMA_00001219-RA	prot_RHIMB__RMA_00001219-RA	Similar to LINE-1 retrotransposable element ORF2 protein (Homo sapiens)	similar	618	0.33	tr_XENTR__F6ZNM9	39.32	69.44	396	7	396	39.32	tr_XENTR__F6ZNM9	39.32	69.44	396	7	396	39.32	180	1857	1662.55	2.81279	84	line	Low
RMA_00001220-RA	pred_RHIMB__RMA_00001220-RA	Protein of unknown function	unknown	176	0.38	NA	0	0	0	0	0	0	0	0	0	0	0	0	0	0	531	346.519	4.53321	28.2164	unknown	Low
RMA_00001221-RA	prot_RHIMB__RMA_00001221-RA	Similar to Aebp1 Adipocyte enhancer-binding protein 1 (Rattus norvegicus)	similar	1111	0.07	tr_MONDO__F7G8P6	99.82	99.46	1114	7	1114	99.46	tr_XENTR__F7A647	100	99.91	1104	2	1104	99.91	1	4016	3821.55	42.7272	2933	quality-similar	Med
RMA_00001222-RA	prot_RHIMB__RMA_00001222-RA	Similar to pold2 DNA polymerase delta subunit 2 (Xenopus laevis)	similar	444	0.15	tr_CANLF__H9GW60	82.66	90.22	511	42	502	82.66	tr_XENTR__F6VD32	83.11	100	442	1	442	83.11	1	1545	1350.55	48.5999	1179	similar	Med
RMA_00001223-RA	pred_RHIMB__RMA_00001223-RA	Protein of unknown function	unknown	191	0.58	NA	0	0	0	0	0	0	0	0	0	0	0	0	0	0	661	471.175	1.53601	13	unknown	Low
RMA_00001224-RA	prot_RHIMB__RMA_00001224-RA	Similar to MYL7 Myosin regulatory light chain 2, atrial isoform (Sus scrofa)	similar	175	0.16	tr_XENTR__F6VD49	99.43	100	172	1	172	99.43	tr_XENTR__F6VD49	99.43	100	172	1	172	99.43	1	599	411.224	29.9189	221	quality-similar	Med
RMA_00001225-RA	prot_RHIMB__RMA_00001225-RA	Similar to GCK Glucokinase (Homo sapiens)	similar	387	0.12	tr_XENTR__F6VD55	100	98.49	465	8	465	98.49	tr_XENTR__F6VD55	100	98.49	465	8	465	98.49	1	2797	2602.55	44.4507	2078	quality-similar	Med
RMA_00001226-RA	pred_RHIMB__RMA_00001226-RA	Protein of unknown function	unknown	146	0.33	NA	0	0	0	0	0	0	0	0	0	0	0	0	0	0	441	262.896	5.08229	24	unknown	Low
RMA_00001227-RA	prot_RHIMB__RMA_00001227-RA	Similar to ykt6-b Synaptobrevin homolog YKT6-B (Xenopus laevis)	similar	168	0.35	YKT6_XENTR__Q6P816	100	100	198	1	198	100	YKT6_XENTR__Q6P816	100	100	198	1	198	100	1	507	323.94	74.4141	433	similar	Med
RMA_00001228-RA	pred_RHIMB__RMA_00001228-RA	Protein of unknown function	unknown	51	0.13	NA	0	0	0	0	0	0	0	0	0	0	0	0	0	0	231	85.9106	176.908	273	unknown	High
RMA_00001229-RA	pred_RHIMB__RMA_00001229-RA	Protein of unknown function	unknown	247	0.34	NA	0	0	0	0	0	0	0	0	0	0	0	0	0	0	1053	858.55	1.0375	16	unknown	Low
RMA_00001230-RA	prot_RHIMB__RMA_00001230-RA	Similar to Npc1l1 Niemann-Pick C1-like protein 1 (Rattus norvegicus)	similar	1266	0.12	tr_XENTR__F6VD72	93.13	97.45	1293	25	1284	93.13	tr_XENTR__F6VD72	93.13	97.45	1293	25	1284	93.13	1	3878	3683.55	62.8269	4157	quality-similar	Med
RMA_00001231-RA	pred_RHIMB__RMA_00001231-RA	Protein of unknown function	unknown	132	0.3	NA	0	0	0	0	0	0	0	0	0	0	0	0	0	0	399	225.15	0	0	unknown	V Low
RMA_00001232-RA	prot_RHIMB__RMA_00001232-RA	Similar to DDX56 Probable ATP-dependent RNA helicase DDX56 (Homo sapiens)	similar	519	0.14	tr_XENTR__F6VD80	98.27	98.75	559	1	552	98.27	tr_XENTR__F6VD80	98.27	98.75	559	1	552	98.27	1	1750	1555.55	45.2372	1264	quality-similar	Med
RMA_00001233-RA	prot_RHIMB__RMA_00001233-RA	Similar to Tmed4 Transmembrane emp24 domain-containing protein 4 (Mus musculus)	similar	161	0.15	tr_XENTR__F6VD89	100	94.61	241	14	241	94.61	tr_XENTR__F6VD89	100	94.61	241	14	241	94.61	1	738	546.414	56.4443	554	quality-similar	Med
RMA_00001234-RA	pred_RHIMB__RMA_00001234-RA	Protein of unknown function	unknown	137	0.04	NA	0	0	0	0	0	0	0	0	0	0	0	0	0	0	414	238.564	9.26488	39.702	unknown	Low
RMA_00001235-RA	prot_RHIMB__RMA_00001235-RA	Similar to ogdh 2-oxoglutarate dehydrogenase, mitochondrial (Xenopus laevis)	similar	953	0.25	tr_CHICK__Q5ZJA7	89.51	97.74	1016	1	993	89.51	tr_XENTR__B5DED5	87.72	96.07	1018	1	978	87.72	1	2863	2668.55	57.1384	2738.87	similar	Med
RMA_00001236-RA	pred_RHIMB__RMA_00001236-RA	Protein of unknown function	unknown	426	0.79	NA	0	0	0	0	0	0	0	0	0	0	0	0	0	0	1281	1086.55	6.03087	117.706	unknown	Low
RMA_00001237-RA	prot_RHIMB__RMA_00001237-RA	Similar to ZMIZ2 Zinc finger MIZ domain-containing protein 2 (Homo sapiens)	similar	893	0.1	tr_XENTR__F6ZQP3	100	100	882	1	882	100	tr_XENTR__F6ZQP3	100	100	882	1	882	100	1	4505	4292.55	44.5421	3434.42	quality-similar	Med
RMA_00001238-RA	prot_RHIMB__RMA_00001238-RA	Similar to Ppif Peptidyl-prolyl cis-trans isomerase F, mitochondrial (Rattus norvegicus)	similar	298	0.22	tr_CHICK__Q5ZMJ0	47.99	70.1	204	60	202	47.99	tr_XENTR__F6ZR16	47.99	75.66	189	46	188	47.99	2	1603	1408.55	56.4797	1429	similar	Med
RMA_00001239-RA	prot_RHIMB__RMA_00001239-RA	Similar to PGAM2 Phosphoglycerate mutase 2 (Homo sapiens)	similar	226	0.18	tr_XENTR__F6ZRC3	100	99.22	255	3	255	99.22	tr_XENTR__F6ZRC3	100	99.22	255	3	255	99.22	1	1173	978.55	60.0208	1055	quality-similar	Med
RMA_00001240-RA	pred_RHIMB__RMA_00001240-RA	Protein of unknown function	unknown	94	0.71	tr_MONDO__K7DZD6	87.23	76.88	199	45	197	76.88	0	0	0	0	0	0	0	0	285	128.017	8.21673	18.8945	unknown	Low
RMA_00001241-RA	pred_RHIMB__RMA_00001241-RA	Protein of unknown function	unknown	84	0.48	NA	0	0	0	0	0	0	0	0	0	0	0	0	0	0	255	104.202	17.0964	32	unknown	Med
RMA_00001242-RA	prot_RHIMB__RMA_00001242-RA	Similar to NUDCD3 NudC domain-containing protein 3 (Pongo abelii)	similar	832	0.37	tr_BOVIN__Q24K01	40.75	100	359	1	359	40.75	tr_XENTR__F6ZRN5	23.08	100	192	1	192	23.08	1	2521	2326.55	28.3316	1184	similar	Med
RMA_00001243-RA	prot_RHIMB__RMA_00001243-RA	Similar to CAMK2B Calcium/calmodulin-dependent protein kinase type II subunit beta (Bos taurus)	similar	459	0.1	KCC2B_BOVIN__Q3MHJ9	99.56	99.26	542	5	542	99.26	tr_XENTR__F7ACX9	83.66	60.18	678	3	410	60.18	1	3544	3349.55	36.0999	2172	quality-similar	Med
RMA_00001244-RA	pred_RHIMB__RMA_00001244-RA	Protein of unknown function	unknown	471	0.23	tr_DROME__Q9VHL0	26.96	49.61	254	8	133	26.96	0	0	0	0	0	0	0	0	1416	1221.55	0.319021	7	unknown	V Low
RMA_00001245-RA	pred_RHIMB__RMA_00001245-RA	Protein of unknown function	unknown	139	0.33	NA	0	0	0	0	0	0	0	0	0	0	0	0	0	0	494	311.762	9.29969	52.0786	unknown	Low
RMA_00001246-RA	prot_RHIMB__RMA_00001246-RA	Similar to DNMBP Dynamin-binding protein (Homo sapiens)	similar	1606	0.14	tr_XENTR__F6TRA3	97.45	100	1538	1	1538	97.45	tr_XENTR__F6TRA3	97.45	100	1538	1	1538	97.45	1	6391	6196.55	33.1661	3691.58	quality-similar	Med
RMA_00001247-RA	prot_RHIMB__RMA_00001247-RA	Similar to ABCC2 Canalicular multispecific organic anion transporter 1 (Homo sapiens)	similar	1275	0.35	tr_XENTR__F6TR94	97.25	92.69	1546	114	1546	92.69	tr_XENTR__F6TR94	97.25	92.69	1546	114	1546	92.69	3	4474	4279.55	20.0534	1541.54	similar	Med
RMA_00001248-RA	prot_RHIMB__RMA_00001248-RA	Similar to PERM1 PGC-1 and ERR-induced regulator in muscle protein 1 (Homo sapiens)	similar	398	0.33	tr_NEMVE__A7RPH7	73.12	89.8	304	8	280	73.12	tr_XENTR__A0A1B8Y5L2	62.31	41.59	630	95	356	41.59	43	1197	1002.55	0.555298	10	similar	V Low
RMA_00001249-RA	pred_RHIMB__RMA_00001249-RA	Protein of unknown function	unknown	100	0.63	NA	0	0	0	0	0	0	0	0	0	0	0	0	0	0	303	142.666	0.860746	2.20578	unknown	V Low
RMA_00001250-RA	prot_RHIMB__RMA_00001250-RA	Similar to ABCC2 Canalicular multispecific organic anion transporter 1 (Oryctolagus cuniculus)	similar	1324	0.32	tr_XENTR__F6TR94	99.24	99.55	1546	8	1546	99.24	tr_XENTR__F6TR94	99.24	99.55	1546	8	1546	99.24	3	5397	5202.55	54.8923	5129.74	similar	Med
RMA_00001251-RA	pred_RHIMB__RMA_00001251-RA	Protein of unknown function	unknown	291	0.42	tr_NEMVE__A7RR77	69.76	80.42	240	34	226	69.76	0	0	0	0	0	0	0	0	876	682.8	9.17398	112.517	unknown	Low
RMA_00001252-RA	pred_RHIMB__RMA_00001252-RA	Protein of unknown function	unknown	295	0.31	tr_XENTR__A0A1B8XUR0	45.76	31.41	433	291	426	31.41	tr_XENTR__A0A1B8XUR0	45.76	31.41	433	291	426	31.41	193	888	694.721	4.63158	57.7974	unknown	Low
RMA_00001253-RA	prot_RHIMB__RMA_00001253-RA	Similar to CUTC Copper homeostasis protein cutC homolog (Homo sapiens)	similar	167	0.14	tr_GORGO__A0A2I2YDQ5	99.4	90.72	237	22	236	90.72	tr_XENTR__F7AY88	93.41	65.43	269	18	269	65.43	1	1121	926.55	51.7929	862	quality-similar	Med
RMA_00001254-RA	prot_RHIMB__RMA_00001254-RA	Similar to Cox15 Cytochrome c oxidase assembly protein COX15 homolog (Mus musculus)	similar	401	0.05	tr_XENTR__F7AY83	92.77	92.74	413	31	413	92.74	tr_XENTR__F7AY83	92.77	92.74	413	31	413	92.74	1	1554	1359.55	49.0971	1199	quality-similar	Med
RMA_00001255-RA	prot_RHIMB__RMA_00001255-RA	Similar to entpd7 Ectonucleoside triphosphate diphosphohydrolase 7 (Xenopus tropicalis)	similar	579	0.14	ENTP7_XENTR__Q28CF8	99.65	99.67	610	1	608	99.65	ENTP7_XENTR__Q28CF8	99.65	99.67	610	1	608	99.65	1	2346	2151.55	20.0531	775	quality-similar	Med
RMA_00001256-RA	pred_RHIMB__RMA_00001256-RA	Protein of unknown function	unknown	158	0.26	tr_ORYLA__H2L7X4	63.92	45	220	5	103	45	tr_XENTR__F6RCZ7	49.37	17.18	454	87	164	17.18	88	853	660.018	5.93693	70.3859	unknown	Low
RMA_00001257-RA	pred_RHIMB__RMA_00001257-RA	Protein of unknown function	unknown	345	0.07	tr_TRICA__D6WRU3	31.01	49.07	216	8	113	31.01	0	0	0	0	0	0	0	0	1532	1337.55	1.0786	25.9143	unknown	Low
RMA_00001258-RA	prot_RHIMB__RMA_00001258-RA	Similar to SLC25A28 Mitoferrin-2 (Homo sapiens)	similar	425	0.01	tr_XENTR__A0JM88	86.35	100	370	1	370	86.35	tr_XENTR__A0JM88	86.35	100	370	1	370	86.35	1	2061	1866.55	43.6352	1463	similar	Med
RMA_00001259-RA	pred_RHIMB__RMA_00001259-RA	Protein of unknown function	unknown	288	0.4	tr_XENTR__F6QYZ1	81.6	17.82	1302	914	1145	17.82	tr_XENTR__F6QYZ1	81.6	17.82	1302	914	1145	17.82	525	867	673.872	0.663165	8.02724	unknown	V Low
RMA_00001260-RA	pred_RHIMB__RMA_00001260-RA	Protein of unknown function	unknown	191	0.39	tr_XENTR__F7A1M4	41.36	7.39	1069	772	850	7.39	tr_XENTR__F7A1M4	41.36	7.39	1069	772	850	7.39	77	576	389.186	4.43442	31	unknown	Low
RMA_00001261-RA	prot_RHIMB__RMA_00001261-RA	Similar to NKX2-3 Homeobox protein Nkx-2.3 (Homo sapiens)	similar	677	0.1	tr_XENTR__F6VWT7	47.27	100	328	1	328	47.27	tr_XENTR__F6VWT7	47.27	100	328	1	328	47.27	1	3402	3207.55	22.4765	1295	similar	Med
RMA_00001262-RA	pred_RHIMB__RMA_00001262-RA	Protein of unknown function	unknown	140	0.23	NA	0	0	0	0	0	0	0	0	0	0	0	0	0	0	423	246.636	3.83729	17	unknown	Low
RMA_00001263-RA	prot_RHIMB__RMA_00001263-RA	Similar to Rpl23a 60S ribosomal protein L23a (Rattus norvegicus)	similar	182	0.23	tr_CHICK__E1BS06	73.08	98.06	155	4	155	73.08	tr_XENTR__Q6DEP9	73.08	98.06	155	4	155	73.08	2	549	363.547	0	0	similar	V Low
RMA_00001264-RA	prot_RHIMB__RMA_00001264-RA	Similar to GOT1 Aspartate aminotransferase, cytoplasmic (Gallus gallus)	similar	286	0.17	AATC_CHICK__P00504	99.3	76.94	412	2	318	76.94	tr_XENTR__F6XVQ1	100	77.18	412	1	318	77.18	2	1826	1631.55	115.639	3389.01	similar	High
RMA_00001265-RA	prot_RHIMB__RMA_00001265-RA	Similar to Cnnm1 Metal transporter CNNM1 (Mus musculus)	similar	330	0.1	tr_XENTR__F6WMC5	99.7	69.55	601	183	600	69.55	tr_XENTR__F6WMC5	99.7	69.55	601	183	600	69.55	1	1061	866.55	27.6895	431	similar	Med
RMA_00001266-RA	pred_RHIMB__RMA_00001266-RA	Protein of unknown function	unknown	115	0.49	NA	0	0	0	0	0	0	0	0	0	0	0	0	0	0	348	180.6	3.6991	12	unknown	Low
RMA_00001267-RA	pred_RHIMB__RMA_00001267-RA	Protein of unknown function	unknown	215	0.37	NA	0	0	0	0	0	0	0	0	0	0	0	0	0	0	648	458.553	1.21407	10	unknown	Low
RMA_00001268-RA	prot_RHIMB__RMA_00001268-RA	Similar to HPSE2 Inactive heparanase-2 (Homo sapiens)	similar	272	0.23	tr_MONDO__K7E5C8	59.93	77.36	212	44	207	59.93	tr_XENTR__F6WMW5	66.91	32.16	569	1	183	32.16	2	819	626.33	12.6217	142	similar	Med
RMA_00001269-RA	prot_RHIMB__RMA_00001269-RA	Similar to Hpse2 Inactive heparanase-2 (Mus musculus)	similar	384	0.15	tr_XENTR__F6WMW5	98.7	68.19	569	182	569	68.19	tr_XENTR__F6WMW5	98.7	68.19	569	182	569	68.19	2	1573	1378.55	19.2632	477	similar	Med
RMA_00001270-RA	pred_RHIMB__RMA_00001270-RA	Protein of unknown function	unknown	395	0.05	tr_IXOSC__B7Q445	79.49	99.28	277	1	275	79.49	0	0	0	0	0	0	0	0	1188	993.55	9.34104	166.707	unknown	Low
RMA_00001271-RA	prot_RHIMB__RMA_00001271-RA	Similar to HPS1 Hermansky-Pudlak syndrome 1 protein homolog (Macaca fascicularis)	similar	469	0.31	tr_XENTR__F6ZJX1	37.74	90.91	253	1	230	37.74	tr_XENTR__F6ZJX1	37.74	90.91	253	1	230	37.74	1	1410	1215.55	63.3863	1384	similar	Med
RMA_00001272-RA	prot_RHIMB__RMA_00001272-RA	Similar to PYROXD2 Pyridine nucleotide-disulfide oxidoreductase domain-containing protein 2 (Pongo abelii)	similar	837	0.24	tr_MONDO__F7FAG9	53.88	90	580	49	570	53.88	tr_XENTR__F7A6F4	56.15	96.32	571	19	568	56.15	1	2514	2319.55	38.5695	1607	similar	Med
RMA_00001273-RA	pred_RHIMB__RMA_00001273-RA	Protein of unknown function	unknown	100	0.68	NA	0	0	0	0	0	0	0	0	0	0	0	0	0	0	303	142.666	7.31305	18.7407	unknown	Low
RMA_00001274-RA	pred_RHIMB__RMA_00001274-RA	Protein of unknown function	unknown	97	0.41	NA	0	0	0	0	0	0	0	0	0	0	0	0	0	0	476	295.034	16.0391	85	unknown	Med
RMA_00001275-RA	prot_RHIMB__RMA_00001275-RA	Similar to ZEB2 Zinc finger E-box-binding homeobox 2 (Homo sapiens)	similar	1250	0.15	tr_XENTR__F6U825	95.2	100	1190	1	1190	95.2	tr_XENTR__F6U825	95.2	100	1190	1	1190	95.2	1	4081	3886.55	39.9929	2792	quality-similar	Med
RMA_00001276-RA	pred_RHIMB__RMA_00001276-RA	Protein of unknown function	unknown	112	0.86	NA	0	0	0	0	0	0	0	0	0	0	0	0	0	0	339	172.876	39.2877	122	unknown	Med
RMA_00001277-RA	prot_RHIMB__RMA_00001277-RA	Similar to gtdc1 Glycosyltransferase-like domain-containing protein 1 (Xenopus laevis)	similar	393	0.23	GTDC1_XENTR__Q66K99	94.91	93.36	437	1	408	93.36	GTDC1_XENTR__Q66K99	94.91	93.36	437	1	408	93.36	1	1350	1144.55	42.6989	877.848	quality-similar	Med
RMA_00001278-RA	pred_RHIMB__RMA_00001278-RA	Protein of unknown function	unknown	381	0.98	NA	0	0	0	0	0	0	0	0	0	0	0	0	0	0	1146	951.55	7.6732	131.152	unknown	Low
RMA_00001279-RA	pred_RHIMB__RMA_00001279-RA	Protein of unknown function	unknown	82	0.61	NA	0	0	0	0	0	0	0	0	0	0	0	0	0	0	317	154.285	20.2067	56	unknown	Med
RMA_00001280-RA	prot_RHIMB__RMA_00001280-RA	Similar to ARHGAP15 Rho GTPase-activating protein 15 (Bos taurus)	similar	1002	0.23	tr_LEPOC__W5LZ88	15.57	33.19	470	232	389	15.57	tr_XENTR__F7DIS3	14.57	21.31	685	437	598	14.57	2	3009	2814.55	11.3425	573.437	similar	Med
RMA_00001281-RA	pred_RHIMB__RMA_00001281-RA	Protein of unknown function	unknown	78	0.21	NA	0	0	0	0	0	0	0	0	0	0	0	0	0	0	337	171.17	0.32524	1	unknown	V Low
RMA_00001282-RA	pred_RHIMB__RMA_00001282-RA	Protein of unknown function	unknown	101	0.81	NA	0	0	0	0	0	0	0	0	0	0	0	0	0	0	306	145.141	3.45212	9	unknown	Low
RMA_00001283-RA	prot_RHIMB__RMA_00001283-RA	Similar to Kynu Kynureninase (Mus musculus)	similar	472	0.12	tr_XENTR__F6UPA2	97.25	98.5	466	4	462	97.25	tr_XENTR__F6UPA2	97.25	98.5	466	4	462	97.25	1	1666	1471.55	63.2926	1673	quality-similar	Med
RMA_00001284-RA	pred_RHIMB__RMA_00001284-RA	Protein of unknown function	unknown	92	0.75	NA	0	0	0	0	0	0	0	0	0	0	0	0	0	0	279	123.168	13.1079	29	unknown	Med
RMA_00001285-RA	pred_RHIMB__RMA_00001285-RA	Protein of unknown function	unknown	89	0.54	NA	0	0	0	0	0	0	0	0	0	0	0	0	0	0	270	115.982	9.79112	20.3981	unknown	Low
RMA_00001286-RA	pred_RHIMB__RMA_00001286-RA	Protein of unknown function	unknown	100	0.31	NA	0	0	0	0	0	0	0	0	0	0	0	0	0	0	303	142.666	6.16615	15.8016	unknown	Low
RMA_00001287-RA	pred_RHIMB__RMA_00001287-RA	Protein of unknown function	unknown	168	0.74	NA	0	0	0	0	0	0	0	0	0	0	0	0	0	0	507	323.94	0	0	unknown	V Low
RMA_00001288-RA	pred_RHIMB__RMA_00001288-RA	Protein of unknown function	unknown	369	0.39	tr_MONDO__K7E328	13.82	72.83	92	25	91	13.82	tr_XENTR__F7BRC8	13.82	9.38	544	35	85	9.38	9	1110	915.55	0	0	unknown	V Low
RMA_00001289-RA	prot_RHIMB__RMA_00001289-RA	Similar to Fez1 Fasciculation and elongation protein zeta-1 (Rattus norvegicus)	similar	391	0.09	tr_XENTR__F6T952	91.82	98.72	392	1	387	91.82	tr_XENTR__F6T952	91.82	98.72	392	1	387	91.82	1	3183	2988.55	28.11	1509	quality-similar	Med
RMA_00001290-RA	prot_RHIMB__RMA_00001290-RA	Similar to PKNOX2 Homeobox protein PKNOX2 (Homo sapiens)	similar	468	0.03	tr_XENTR__F6T8R3	100	100	448	1	448	100	tr_XENTR__F6T8R3	100	100	448	1	448	100	2	2846	2651.55	37.2885	1776	quality-similar	Med
RMA_00001291-RA	pred_RHIMB__RMA_00001291-RA	Protein of unknown function	unknown	439	0.29	tr_XENTR__F6RBG2	53.76	89.47	266	1	238	53.76	tr_XENTR__F6RBG2	53.76	89.47	266	1	238	53.76	332	1320	1125.55	0.395692	8	unknown	V Low
RMA_00001292-RA	prot_RHIMB__RMA_00001292-RA	Similar to LINE-1 retrotransposable element ORF2 protein (Homo sapiens)	similar	366	0.31	tr_XENTR__F6PJ32	60.11	17.38	1323	335	564	17.38	tr_XENTR__F6PJ32	60.11	17.38	1323	335	564	17.38	317	1101	906.55	0.614102	10	line	V Low
RMA_00001293-RA	pred_RHIMB__RMA_00001293-RA	Protein of unknown function	unknown	122	0.65	NA	0	0	0	0	0	0	0	0	0	0	0	0	0	0	369	198.749	2.80109	10	unknown	Low
RMA_00001294-RA	prot_RHIMB__RMA_00001294-RA	Similar to TMEM218 Transmembrane protein 218 (Bos taurus)	similar	95	0.41	tr_LEPOC__W5MDD7	53.68	44.35	115	63	113	44.35	TM218_XENTR__B0JYX6	45.26	37.39	115	72	114	37.39	1	288	130.433	124.204	291	similar	High
RMA_00001295-RA	prot_RHIMB__RMA_00001295-RA	Similar to Pde9a High affinity cGMP-specific 3',5'-cyclic phosphodiesterase 9A (Mus musculus)	similar	999	0.23	tr_DANRE__F1R112	35.34	90.96	509	47	509	35.34	tr_XENTR__F7AV58	33.93	86.09	539	50	513	33.93	1	3041	2846.55	29.4145	1504	similar	Med
RMA_00001296-RA	pred_RHIMB__RMA_00001296-RA	Protein of unknown function	unknown	141	0.42	NA	0	0	0	0	0	0	0	0	0	0	0	0	0	0	426	249.315	0.223298	1	unknown	V Low
RMA_00001297-RA	prot_RHIMB__RMA_00001297-RA	Similar to Ccdc15 Coiled-coil domain-containing protein 15 (Mus musculus)	similar	457	0.09	tr_XENTR__F7ECF5	99.34	99.4	499	1	496	99.34	tr_XENTR__F7ECF5	99.34	99.4	499	1	496	99.34	1	1374	1179.55	29.8758	633	quality-similar	Med
RMA_00001298-RA	prot_RHIMB__RMA_00001298-RA	Similar to HEPACAM Hepatocyte cell adhesion molecule (Bos taurus)	similar	394	0.17	tr_XENTR__F7A8J7	89.34	90.65	417	38	415	89.34	tr_XENTR__F7A8J7	89.34	90.65	417	38	415	89.34	1	1846	1651.55	29.7647	883	similar	Med
RMA_00001299-RA	prot_RHIMB__RMA_00001299-RA	Similar to ZBED1 Zinc finger BED domain-containing protein 1 (Homo sapiens)	similar	405	0.21	tr_DANRE__A0A286Y9Y3	98.02	68.57	579	70	466	68.57	tr_XENTR__F7BFF1	96.05	61.22	624	125	506	61.22	11	1218	1023.55	2.35288	43.259	similar	Low
RMA_00001300-RA	pred_RHIMB__RMA_00001300-RA	Protein of unknown function	unknown	181	0.27	NA	0	0	0	0	0	0	0	0	0	0	0	0	0	0	575	388.232	0.860384	6	unknown	V Low
RMA_00001301-RA	pred_RHIMB__RMA_00001301-RA	Protein of unknown function	unknown	60	0.49	NA	0	0	0	0	0	0	0	0	0	0	0	0	0	0	244	95.7389	1.74448	3	unknown	Low
RMA_00001302-RA	prot_RHIMB__RMA_00001302-RA	Similar to ROBO4 Roundabout homolog 4 (Homo sapiens)	similar	1065	0.23	tr_XENTR__F7A878	88.36	100	905	1	905	88.36	tr_XENTR__F7A878	88.36	100	905	1	905	88.36	1	3354	3159.55	31.0818	1764	similar	Med
RMA_00001303-RA	pred_RHIMB__RMA_00001303-RA	Protein of unknown function	unknown	59	0.49	NA	0	0	0	0	0	0	0	0	0	0	0	0	0	0	180	50.0565	1.11217	1	unknown	Low
RMA_00001304-RA	pred_RHIMB__RMA_00001304-RA	Protein of unknown function	unknown	68	0.44	NA	0	0	0	0	0	0	0	0	0	0	0	0	0	0	207	68.399	0	0	unknown	V Low
RMA_00001305-RA	pred_RHIMB__RMA_00001305-RA	Protein of unknown function	unknown	107	0.41	NA	0	0	0	0	0	0	0	0	0	0	0	0	0	0	324	160.151	0	0	unknown	V Low
RMA_00001306-RA	pred_RHIMB__RMA_00001306-RA	Protein of unknown function	unknown	223	0.36	NA	0	0	0	0	0	0	0	0	0	0	0	0	0	0	672	481.878	0	0	unknown	V Low
RMA_00001307-RA	prot_RHIMB__RMA_00001307-RA	Similar to Robo2 Roundabout homolog 2 (Mus musculus)	similar	1306	0.12	tr_XENTR__F7A854	96.17	98.1	1365	27	1365	96.17	tr_XENTR__F7A854	96.17	98.1	1365	27	1365	96.17	1	3921	3726.55	38.5579	2581	quality-similar	Med
RMA_00001308-RA	pred_RHIMB__RMA_00001308-RA	Protein of unknown function	unknown	238	0.42	NA	0	0	0	0	0	0	0	0	0	0	0	0	0	0	717	525.827	1.62767	15.3737	unknown	Low
RMA_00001309-RA	prot_RHIMB__RMA_00001309-RA	Similar to ROBO3 Roundabout homolog 3 (Homo sapiens)	similar	114	0.54	tr_CANLF__E2R4Z0	38.6	3.17	1386	1	44	3.17	0	0	0	0	0	0	0	0	345	178.032	33.772	108	similar	Med
RMA_00001310-RA	prot_RHIMB__RMA_00001310-RA	Similar to Msantd2 Myb/SANT-like DNA-binding domain-containing protein 2 (Mus musculus)	similar	816	0.37	MSD2_MOUSE__Q6NZR2	45.59	61.9	559	1	346	45.59	tr_XENTR__B4F6R4	47.06	95.43	438	21	438	47.06	1	3279	3084.55	37.7033	2089	similar	Med
RMA_00001311-RA	pred_RHIMB__RMA_00001311-RA	Protein of unknown function	unknown	143	0.67	tr_TRICA__D6WX54	96.5	54.15	386	136	344	54.15	tr_XENTR__A0A1B8XZK8	98.6	53.59	390	153	361	53.59	1	432	254.732	0.655648	3	unknown	V Low
RMA_00001312-RA	prot_RHIMB__RMA_00001312-RA	Similar to NOS Nitric oxide synthase (Lymnaea stagnalis)	similar	622	0.1	tr_DANRE__R4GE72	96.46	21.73	3825	115	945	21.73	tr_XENTR__F6YKY7	97.91	23.83	3856	86	1004	23.83	68	1869	1674.55	2.39368	72	similar	Low
RMA_00001313-RA	prot_RHIMB__RMA_00001313-RA	Similar to Vsig2 V-set and immunoglobulin domain-containing protein 2 (Mus musculus)	similar	209	0.55	tr_XENTR__F6VYD5	85.17	64.86	276	15	193	64.86	tr_XENTR__F6VYD5	85.17	64.86	276	15	193	64.86	1	630	441.119	2.39789	19	similar	Low
RMA_00001314-RA	pred_RHIMB__RMA_00001314-RA	Protein of unknown function	unknown	155	0.43	NA	0	0	0	0	0	0	0	0	0	0	0	0	0	0	468	287.66	0	0	unknown	V Low
RMA_00001315-RA	pred_RHIMB__RMA_00001315-RA	Protein of unknown function	unknown	176	0.42	NA	0	0	0	0	0	0	0	0	0	0	0	0	0	0	531	346.519	0.441542	2.74832	unknown	V Low
RMA_00001316-RA	pred_RHIMB__RMA_00001316-RA	Protein of unknown function	unknown	469	0.48	tr_BRAFL__C3Y2I0	82.3	86.41	449	62	449	82.3	tr_XENTR__A0A1B8Y187	77.83	64.17	480	168	475	64.17	6	1410	1215.55	0.587294	12.8232	unknown	V Low
RMA_00001317-RA	pred_RHIMB__RMA_00001317-RA	Protein of unknown function	unknown	292	0.23	tr_NEMVE__A7S792	82.53	97.78	225	6	225	82.53	0	0	0	0	0	0	0	0	879	685.78	0	0	unknown	V Low
RMA_00001318-RA	pred_RHIMB__RMA_00001318-RA	Protein of unknown function	unknown	203	0.26	NA	0	0	0	0	0	0	0	0	0	0	0	0	0	0	612	423.726	11.0364	84	unknown	Med
RMA_00001319-RA	prot_RHIMB__RMA_00001319-RA	Similar to Sorbs2 Sorbin and SH3 domain-containing protein 2 (Mus musculus)	similar	1650	0.14	tr_XENTR__F6YCU2	78.97	91.81	1428	48	1358	78.97	tr_XENTR__F6YCU2	78.97	91.81	1428	48	1358	78.97	1	5830	5635.55	26.6525	2698	similar	Med
RMA_00001320-RA	pred_RHIMB__RMA_00001320-RA	Protein of unknown function	unknown	97	0.24	NA	0	0	0	0	0	0	0	0	0	0	0	0	0	0	294	135.314	17.999	43.7482	unknown	Med
RMA_00001321-RA	prot_RHIMB__RMA_00001321-RA	Similar to CCDC110 Coiled-coil domain-containing protein 110 (Macaca fascicularis)	similar	552	0.24	tr_CANLF__F1Q4K2	34.6	22.81	846	437	629	22.81	tr_XENTR__F7E733	41.49	31.17	770	241	480	31.17	2	3408	3213.55	19.4182	1120.89	similar	Med
RMA_00001322-RA	prot_RHIMB__RMA_00001322-RA	Similar to UPF0602 protein C4orf47 homolog (Xenopus laevis)	similar	306	0.06	tr_XENTR__F6QMT8	99.02	99.03	308	4	308	99.02	tr_XENTR__F6QMT8	99.02	99.03	308	4	308	99.02	2	1321	1126.55	19.9773	404.255	quality-similar	Med
RMA_00001323-RA	prot_RHIMB__RMA_00001323-RA	Similar to UFSP2 Ufm1-specific protease 2 (Homo sapiens)	similar	470	0.15	tr_XENTR__F6Q9P3	100	96.77	464	1	449	96.77	tr_XENTR__F6Q9P3	100	96.77	464	1	449	96.77	1	1632	1437.55	49.4151	1276	quality-similar	Med
RMA_00001324-RA	prot_RHIMB__RMA_00001324-RA	Similar to ankrd37 Ankyrin repeat domain-containing protein 37 (Xenopus tropicalis)	similar	87	0.4	ANR37_XENTR__Q28FJ2	100	53.37	163	4	90	53.37	ANR37_XENTR__Q28FJ2	100	53.37	163	4	90	53.37	1	878	684.786	37.948	466.778	similar	Med
RMA_00001325-RA	pred_RHIMB__RMA_00001325-RA	Protein of unknown function	unknown	184	0.17	NA	0	0	0	0	0	0	0	0	0	0	0	0	0	0	555	369.199	17.2517	114.409	unknown	Med
RMA_00001326-RA	prot_RHIMB__RMA_00001326-RA	Similar to lrp2bp LRP2-binding protein (Xenopus laevis)	similar	330	0.23	tr_XENTR__B0BMM0	98.79	95.89	341	2	328	95.89	tr_XENTR__B0BMM0	98.79	95.89	341	2	328	95.89	1	1201	1006.55	36.2828	656	quality-similar	Med
RMA_00001327-RA	prot_RHIMB__RMA_00001327-RA	Similar to SNX25 Sorting nexin-25 (Homo sapiens)	similar	1018	0.12	tr_GORGO__G3RLT7	77.01	100	840	1	840	77.01	tr_XENTR__F6VTS8	75.64	98.23	846	9	839	75.64	1	4600	4405.55	35.2216	2787.26	similar	Med
RMA_00001328-RA	pred_RHIMB__RMA_00001328-RA	Protein of unknown function	unknown	224	0.24	NA	0	0	0	0	0	0	0	0	0	0	0	0	0	0	675	484.8	0.689003	6	unknown	V Low
RMA_00001329-RA	pred_RHIMB__RMA_00001329-RA	Protein of unknown function	unknown	108	0.43	NA	0	0	0	0	0	0	0	0	0	0	0	0	0	0	327	162.678	8.55549	25	unknown	Low
RMA_00001330-RA	prot_RHIMB__RMA_00001330-RA	Similar to cfap97 Cilia- and flagella-associated protein 97 (Xenopus tropicalis)	similar	506	0.15	CFA97_XENTR__A4IJ15	83.4	90.36	467	1	422	83.4	CFA97_XENTR__A4IJ15	83.4	90.36	467	1	422	83.4	1	1521	1326.55	46.7513	1114	similar	Med
RMA_00001331-RA	prot_RHIMB__RMA_00001331-RA	Similar to SLC25A4 ADP/ATP translocase 1 (Oryctolagus cuniculus)	similar	310	0.18	ADT1_BOVIN__P02722	99.68	99.66	298	1	297	99.66	tr_XENTR__Q6P7N0	99.68	99.66	298	1	297	99.66	1	1390	1195.55	79.5805	1709	quality-similar	Med
RMA_00001332-RA	prot_RHIMB__RMA_00001332-RA	Similar to Efcab6 EF-hand calcium-binding domain-containing protein 6 (Mus musculus)	similar	382	0.03	tr_XENTR__F7D128	93.72	99.18	366	3	365	93.72	tr_XENTR__F7D128	93.72	99.18	366	3	365	93.72	1	3920	3725.55	22.0411	1475	quality-similar	Med
RMA_00001333-RA	prot_RHIMB__RMA_00001333-RA	Similar to Helt Hairy and enhancer of split-related protein HELT (Mus musculus)	similar	862	0.22	tr_XENTR__F6TJ25	24.59	88.61	237	2	211	24.59	tr_XENTR__F6TJ25	24.59	88.61	237	2	211	24.59	1	2589	2394.55	2.93315	126.161	similar	Low
RMA_00001334-RA	pred_RHIMB__RMA_00001334-RA	Protein of unknown function	unknown	221	0.36	NA	0	0	0	0	0	0	0	0	0	0	0	0	0	0	666	476.046	0.409187	3.49896	unknown	V Low
RMA_00001335-RA	pred_RHIMB__RMA_00001335-RA	Protein of unknown function	unknown	141	0.72	tr_XENTR__A0A1B8Y2I5	42.55	25.51	243	20	81	25.51	tr_XENTR__A0A1B8Y2I5	42.55	25.51	243	20	81	25.51	29	426	249.315	0.669893	3	unknown	V Low
RMA_00001336-RA	pred_RHIMB__RMA_00001336-RA	Protein of unknown function	unknown	95	0.1	NA	0	0	0	0	0	0	0	0	0	0	0	0	0	0	556	370.142	11.4308	76	unknown	Med
RMA_00001337-RA	prot_RHIMB__RMA_00001337-RA	Similar to Acsl1 Long-chain-fatty-acid--CoA ligase 1 (Mus musculus)	similar	638	0.12	tr_XENTR__F6RDG4	100	99.86	699	2	699	99.86	tr_XENTR__F6RDG4	100	99.86	699	2	699	99.86	1	3572	3377.55	69.9199	4242	quality-similar	Med
RMA_00001338-RA	pred_RHIMB__RMA_00001338-RA	Protein of unknown function	unknown	262	0.4	NA	0	0	0	0	0	0	tr_XENTR__F6T9R4	19.47	2.7	1963	745	797	2.7	47	857	663.974	83.3414	993.984	unknown	Med
RMA_00001339-RA	prot_RHIMB__RMA_00001339-RA	Similar to CENPU Centromere protein U (Homo sapiens)	similar	360	0.29	tr_XENTR__F6YGR1	66.39	52.63	532	247	526	52.63	tr_XENTR__F6YGR1	66.39	52.63	532	247	526	52.63	1	2443	2248.55	37.7819	1526	similar	Med
RMA_00001340-RA	prot_RHIMB__RMA_00001340-RA	Similar to CASP3 Caspase-3 (Bos taurus)	similar	165	0.48	tr_DANRE__F1Q7K7	66.06	39.3	285	171	282	39.3	tr_XENTR__F7E6A3	66.06	38.46	312	189	308	38.46	3	498	315.484	53.6448	304	similar	Med
RMA_00001341-RA	prot_RHIMB__RMA_00001341-RA	Similar to PRIMPOL DNA-directed primase/polymerase protein (Homo sapiens)	similar	602	0.17	tr_XENTR__F7E8G3	88.04	99.64	560	1	558	88.04	tr_XENTR__F7E8G3	88.04	99.64	560	1	558	88.04	1	1809	1614.55	38.9359	1129.2	similar	Med
RMA_00001342-RA	prot_RHIMB__RMA_00001342-RA	Similar to casp3 Caspase-3 (Xenopus laevis)	similar	272	0.41	tr_XENTR__F6RF24	94.85	99.31	288	1	286	94.85	tr_XENTR__F6RF24	94.85	99.31	288	1	286	94.85	1	1122	927.55	49.9848	832.805	similar	Med
RMA_00001343-RA	pred_RHIMB__RMA_00001343-RA	Protein of unknown function	unknown	185	0.42	tr_XENTR__A0A1B8YA28	62.16	44.92	256	141	255	44.92	tr_XENTR__A0A1B8YA28	62.16	44.92	256	141	255	44.92	101	558	372.042	71.4942	477.783	unknown	Med
RMA_00001344-RA	prot_RHIMB__RMA_00001344-RA	Similar to Prkcd Protein kinase C delta type (Rattus norvegicus)	similar	274	0.15	tr_XENTR__F6PNH6	68.98	85.36	239	33	236	68.98	tr_XENTR__F6PNH6	68.98	85.36	239	33	236	68.98	5	825	632.275	2.55343	29	similar	Low
RMA_00001345-RA	pred_RHIMB__RMA_00001345-RA	Protein of unknown function	unknown	112	0.51	tr_XENTR__F6TP85	84.82	20.08	473	328	422	20.08	tr_XENTR__F6TP85	84.82	20.08	473	328	422	20.08	41	339	172.876	14.8038	45.9703	unknown	Med
RMA_00001346-RA	pred_RHIMB__RMA_00001346-RA	Protein of unknown function	unknown	373	0.34	tr_XENTR__F6YLL4	28.42	14.23	738	16	120	14.23	tr_XENTR__F6YLL4	28.42	14.23	738	16	120	14.23	208	1122	927.55	1.07973	17.9895	unknown	Low
RMA_00001347-RA	pred_RHIMB__RMA_00001347-RA	Protein of unknown function	unknown	183	0.82	NA	0	0	0	0	0	0	0	0	0	0	0	0	0	0	577	390.142	18.9184	132.579	unknown	Med
RMA_00001348-RA	prot_RHIMB__RMA_00001348-RA	Similar to IRF2 Interferon regulatory factor 2 (Sigmodon hispidus)	similar	385	0.06	tr_XENTR__Q66JJ2	90.91	99.71	347	1	346	90.91	tr_XENTR__Q66JJ2	90.91	99.71	347	1	346	90.91	1	1976	1781.55	46.824	1498.42	quality-similar	Med
RMA_00001349-RA	pred_RHIMB__RMA_00001349-RA	Protein of unknown function	unknown	75	0.07	NA	0	0	0	0	0	0	0	0	0	0	0	0	0	0	228	83.6581	9.98195	15	unknown	Low
RMA_00001350-RA	prot_RHIMB__RMA_00001350-RA	Similar to SLC24A3 Sodium/potassium/calcium exchanger 3 (Homo sapiens)	similar	527	0.3	tr_XENTR__F7E255	90.89	76.48	625	1	478	76.48	tr_XENTR__F7E255	90.89	76.48	625	1	478	76.48	1	1872	1677.55	22.4006	675	similar	Med
RMA_00001351-RA	pred_RHIMB__RMA_00001351-RA	Protein of unknown function	unknown	183	0.42	NA	0	0	0	0	0	0	0	0	0	0	0	0	0	0	552	366.372	0.151953	1	unknown	V Low
RMA_00001352-RA	pred_RHIMB__RMA_00001352-RA	Protein of unknown function	unknown	170	0.43	tr_XENTR__F7EV93	54.12	29.45	326	143	238	29.45	tr_XENTR__F6Y203	55.29	32.78	299	36	133	32.78	24	513	329.553	0.16893	1	unknown	V Low
RMA_00001353-RA	pred_RHIMB__RMA_00001353-RA	Protein of unknown function	unknown	266	0.77	tr_XENTR__F6YWK3	32.33	22.3	435	21	117	22.3	tr_XENTR__F6YWK3	32.33	22.3	435	21	117	22.3	355	801	608.561	0	0	unknown	V Low
RMA_00001354-RA	prot_RHIMB__RMA_00001354-RA	Similar to RIN2 Ras and Rab interactor 2 (Homo sapiens)	similar	835	0.11	tr_XENTR__F6X538	89.46	88	850	1	845	88	tr_XENTR__F6X538	89.46	88	850	1	845	88	1	4204	4009.55	41.9596	3022	similar	Med
RMA_00001355-RA	prot_RHIMB__RMA_00001355-RA	Similar to Naa20 N-alpha-acetyltransferase 20 (Mus musculus)	similar	178	0.1	NAA20_HUMAN__P61599	100	100	178	1	178	100	NAA20_XENTR__Q6P632	100	100	178	1	178	100	1	963	769.289	37.4139	517	quality-similar	Med
RMA_00001356-RA	prot_RHIMB__RMA_00001356-RA	Similar to Crnkl1 Crooked neck-like protein 1 (Rattus norvegicus)	similar	689	0.08	tr_XENTR__F6QPY8	100	99.85	688	2	688	99.85	tr_XENTR__F6QPY8	100	99.85	688	2	688	99.85	1	3124	2929.55	29.7973	1568	quality-similar	Med
RMA_00001357-RA	prot_RHIMB__RMA_00001357-RA	Similar to CFAP61 Cilia- and flagella-associated protein 61 (Homo sapiens)	similar	1294	0.12	tr_XENTR__F7EI69	88.25	100	1144	1	1144	88.25	tr_XENTR__F7EI69	88.25	100	1144	1	1144	88.25	1	3934	3739.55	23.0752	1550	similar	Med
RMA_00001358-RA	prot_RHIMB__RMA_00001358-RA	Similar to insm1 Insulinoma-associated protein 1 (Xenopus tropicalis)	similar	489	0.07	INSM1_XENTR__A4IHR5	85.48	100	441	1	441	85.48	INSM1_XENTR__A4IHR5	85.48	100	441	1	441	85.48	1	1470	1275.55	30.8134	706	similar	Med
RMA_00001359-RA	pred_RHIMB__RMA_00001359-RA	Protein of unknown function	unknown	229	0.81	NA	0	0	0	0	0	0	0	0	0	0	0	0	0	0	690	499.42	10.8164	97.0328	unknown	Med
RMA_00001360-RA	prot_RHIMB__RMA_00001360-RA	Similar to RALGAPA2 Ral GTPase-activating protein subunit alpha-2 (Homo sapiens)	similar	1983	0.1	tr_XENTR__F6X6A7	94.45	99.95	1875	1	1874	94.45	tr_XENTR__F6X6A7	94.45	99.95	1875	1	1874	94.45	1	9576	9381.55	38.1385	6426.97	quality-similar	Med
RMA_00001361-RA	pred_RHIMB__RMA_00001361-RA	Protein of unknown function	unknown	344	0.81	NA	0	0	0	0	0	0	0	0	0	0	0	0	0	0	1035	840.55	7.08684	107	unknown	Low
RMA_00001362-RA	prot_RHIMB__RMA_00001362-RA	Similar to PF14_0175 Protein PF14_0175 (Plasmodium falciparum (isolate 3D7))	similar	511	0.29	tr_NEMVE__A7T985	66.93	100	197	1	197	66.93	tr_XENTR__F7EP14	65.36	99.51	205	1	204	65.36	2	1536	1341.55	0.414978	10	similar	V Low
RMA_00001363-RA	pred_RHIMB__RMA_00001363-RA	Protein of unknown function	unknown	287	0.82	NA	0	0	0	0	0	0	0	0	0	0	0	0	0	0	864	670.897	6.99043	84.2417	unknown	Low
RMA_00001364-RA	prot_RHIMB__RMA_00001364-RA	Similar to Dynein heavy chain (Fragment) (Oncorhynchus mykiss)	similar	278	0.99	tr_NEMVE__A7RVT9	78.06	99.51	206	1	205	78.06	0	0	0	0	0	0	0	0	837	644.16	3.66558	42.4135	similar	Low
RMA_00001365-RA	pred_RHIMB__RMA_00001365-RA	Protein of unknown function	unknown	71	0.9	NA	0	0	0	0	0	0	0	0	0	0	0	0	0	0	216	74.8246	51.3378	69	unknown	Med
RMA_00001366-RA	pred_RHIMB__RMA_00001366-RA	Protein of unknown function	unknown	109	0.05	NA	0	0	0	0	0	0	0	0	0	0	0	0	0	0	483	301.527	87.7001	475	unknown	Med
RMA_00001367-RA	prot_RHIMB__RMA_00001367-RA	Similar to Kif1bp KIF1-binding protein (Xenopus tropicalis)	similar	1343	0.18	KBP_XENTR__Q0IIZ5	42.89	100	616	1	616	42.89	KBP_XENTR__Q0IIZ5	42.89	100	616	1	616	42.89	1	4959	4764.55	43.8475	3752.62	similar	Med
RMA_00001368-RA	pred_RHIMB__RMA_00001368-RA	Protein of unknown function	unknown	292	0.22	NA	0	0	0	0	0	0	0	0	0	0	0	0	0	0	879	685.78	7.28004	89.6781	unknown	Low
RMA_00001369-RA	prot_RHIMB__RMA_00001369-RA	Similar to STOX1 Storkhead-box protein 1 (Homo sapiens)	similar	966	0.01	tr_XENTR__F6SH19	100	99.89	949	2	949	99.89	tr_XENTR__F6SH19	100	99.89	949	2	949	99.89	1	3617	3422.55	24.5943	1512	quality-similar	Med
RMA_00001370-RA	prot_RHIMB__RMA_00001370-RA	Similar to ccar1 Cell division cycle and apoptosis regulator protein 1 (Xenopus laevis)	similar	1150	0.13	tr_PANTR__A0A2I3T580	99.91	99.91	1150	1	1149	99.91	tr_XENTR__F6RQZ6	99.83	99.82	1129	1	1127	99.82	1	3938	3743.55	44.7477	3009	quality-similar	Med
RMA_00001371-RA	pred_RHIMB__RMA_00001371-RA	Protein of unknown function	unknown	223	0.79	NA	0	0	0	0	0	0	0	0	0	0	0	0	0	0	672	481.878	0.827212	7.16014	unknown	V Low
RMA_00001372-RA	pred_RHIMB__RMA_00001372-RA	Protein of unknown function	unknown	75	0.54	NA	0	0	0	0	0	0	0	0	0	0	0	0	0	0	228	83.6581	1.88982	2.83986	unknown	Low
RMA_00001373-RA	pred_RHIMB__RMA_00001373-RA	Protein of unknown function	unknown	519	0.26	tr_DANRE__F1R909	82.85	96.1	513	11	503	82.85	0	0	0	0	0	0	0	0	1852	1657.55	48.1967	1435	unknown	Med
RMA_00001374-RA	prot_RHIMB__RMA_00001374-RA	Similar to HELLS Lymphoid-specific helicase (Homo sapiens)	similar	815	0.32	tr_XENTR__B5DET7	79.02	81.67	840	17	839	79.02	tr_XENTR__B5DET7	79.02	81.67	840	17	839	79.02	1	2635	2440.55	31.8898	1398	similar	Med
RMA_00001375-RA	prot_RHIMB__RMA_00001375-RA	Similar to PDLIM1 PDZ and LIM domain protein 1 (Homo sapiens)	similar	260	0.2	tr_XENTR__F6VLA4	100	100	327	1	327	100	tr_XENTR__F6VLA4	100	100	327	1	327	100	2	1298	1103.55	52.0114	1031	quality-similar	Med
RMA_00001376-RA	prot_RHIMB__RMA_00001376-RA	Similar to Sorbs1 Sorbin and SH3 domain-containing protein 1 (Mus musculus)	similar	1938	0.09	tr_XENTR__F6VLM6	55.68	91.04	1217	39	1146	55.68	tr_XENTR__F6VLM6	55.68	91.04	1217	39	1146	55.68	1	7077	6882.55	35.7119	4415	similar	Med
RMA_00001377-RA	pred_RHIMB__RMA_00001377-RA	Protein of unknown function	unknown	114	0.36	NA	0	0	0	0	0	0	0	0	0	0	0	0	0	0	345	178.032	11.1082	35.5231	unknown	Med
RMA_00001378-RA	pred_RHIMB__RMA_00001378-RA	Protein of unknown function	unknown	90	0.13	tr_CANLF__J9P9T5	54.44	26.37	201	58	110	26.37	0	0	0	0	0	0	0	0	273	118.381	21.1622	45	unknown	Med
RMA_00001379-RA	pred_RHIMB__RMA_00001379-RA	Protein of unknown function	unknown	69	0.16	NA	0	0	0	0	0	0	0	0	0	0	0	0	0	0	310	148.448	0	0	unknown	V Low
RMA_00001380-RA	prot_RHIMB__RMA_00001380-RA	Similar to PRKCD Protein kinase C delta type (Homo sapiens)	similar	398	0.08	tr_LEPOC__W5NB04	74.12	46.27	683	357	672	46.27	tr_XENTR__A4IGL9	79.15	60.65	554	209	544	60.65	23	2996	2801.55	18.1268	912.194	similar	Med
RMA_00001381-RA	pred_RHIMB__RMA_00001381-RA	Protein of unknown function	unknown	65	0.61	NA	0	0	0	0	0	0	0	0	0	0	0	0	0	0	198	62.1283	134.499	150.099	unknown	High
RMA_00001382-RA	pred_RHIMB__RMA_00001382-RA	Protein of unknown function	unknown	185	0.49	NA	0	0	0	0	0	0	0	0	0	0	0	0	0	0	558	372.042	0.149637	1	unknown	V Low
RMA_00001383-RA	prot_RHIMB__RMA_00001383-RA	Similar to anxa7 Annexin A7 (Xenopus laevis)	similar	510	0.24	tr_XENTR__F7CMX6	58.04	62.12	520	196	518	58.04	tr_XENTR__F7CMX6	58.04	62.12	520	196	518	58.04	2	2167	1972.55	43.4815	1540.64	similar	Med
RMA_00001384-RA	prot_RHIMB__RMA_00001384-RA	Similar to Ppp3cb Serine/threonine-protein phosphatase 2B catalytic subunit beta isoform (Mus musculus)	similar	495	0.07	tr_PANTR__A0A2I3RJ26	97.17	96.58	526	19	526	96.58	tr_XENTR__B0BLZ8	99.19	98.66	521	8	521	98.66	2	4456	4261.55	40.6933	3115	quality-similar	Med
RMA_00001385-RA	prot_RHIMB__RMA_00001385-RA	Similar to PIK3AP1 Phosphoinositide 3-kinase adapter protein 1 (Homo sapiens)	similar	663	0.25	BCAP_CHICK__Q9DDT2	99.55	99.38	800	6	800	99.38	tr_XENTR__F7B3M2	64.56	56.01	791	8	450	56.01	1	3753	3558.55	49.9682	3194	quality-similar	Med
RMA_00001386-RA	prot_RHIMB__RMA_00001386-RA	Similar to Prkcd Protein kinase C delta type (Mus musculus)	similar	388	0.09	tr_LEPOC__W5NB04	74.48	45.39	683	363	672	45.39	tr_XENTR__A4IGL9	74.48	55.96	554	235	544	55.96	23	2893	2698.55	11.0966	537.884	similar	Med
RMA_00001387-RA	prot_RHIMB__RMA_00001387-RA	Similar to TM9SF3 Transmembrane 9 superfamily member 3 (Homo sapiens)	similar	558	0.16	tr_CHICK__F1NRG5	88.71	91.69	590	5	545	88.71	tr_XENTR__F7B3N1	56.99	91.12	349	1	318	56.99	1	1687	1492.55	45.953	1232	similar	Med
RMA_00001388-RA	pred_RHIMB__RMA_00001388-RA	Protein of unknown function	unknown	168	0.87	NA	0	0	0	0	0	0	0	0	0	0	0	0	0	0	507	323.94	5.15571	30	unknown	Low
RMA_00001389-RA	pred_RHIMB__RMA_00001389-RA	Protein of unknown function	unknown	41	0.79	NA	0	0	0	0	0	0	0	0	0	0	0	0	0	0	226	82.1592	90.1214	133	unknown	Med
RMA_00001390-RA	prot_RHIMB__RMA_00001390-RA	Similar to CLDN3 Claudin-3 (Homo sapiens)	similar	214	0.13	tr_XENTR__Q6DJ92	100	100	213	1	213	100	tr_XENTR__Q6DJ92	100	100	213	1	213	100	1	645	455.636	65.6129	537	quality-similar	Med
RMA_00001391-RA	prot_RHIMB__RMA_00001391-RA	Similar to abhd11 Protein ABHD11 (Xenopus tropicalis)	similar	308	0.07	ABHDB_XENTR__Q0V9K2	86.04	83.07	319	54	318	83.07	ABHDB_XENTR__Q0V9K2	86.04	83.07	319	54	318	83.07	1	1818	1623.55	36.2787	1058	similar	Med
RMA_00001392-RA	prot_RHIMB__RMA_00001392-RA	Similar to casp1-b Caspase-1-B (Xenopus laevis)	similar	373	0.15	tr_PANTR__A0A2I3SPD8	81.5	65.84	404	22	287	65.84	tr_XENTR__F6ZH96	71.05	65.67	402	5	309	65.67	1	1329	1134.55	59.7662	1218	similar	Med
RMA_00001393-RA	prot_RHIMB__RMA_00001393-RA	Similar to mtmr4 Myotubularin-related protein 4 (Xenopus laevis)	similar	1147	0.12	tr_CHICK__E1BQV8	91.63	93.37	1221	82	1221	91.63	tr_XENTR__L7N310	78.2	85.25	1085	2	1085	78.2	1	3845	3650.55	49.929	3274	quality-similar	Med
RMA_00001394-RA	prot_RHIMB__RMA_00001394-RA	Similar to LINE-1 retrotransposable element ORF2 protein (Homo sapiens)	similar	222	0.4	tr_XENTR__F7CU50	95.05	62.05	390	146	387	62.05	tr_XENTR__F7CU50	95.05	62.05	390	146	387	62.05	5	669	478.962	0.116234	1	line	V Low
RMA_00001395-RA	pred_RHIMB__RMA_00001395-RA	Protein of unknown function	unknown	324	0.37	tr_XENTR__F6RGM0	74.69	23.93	1308	996	1308	23.93	tr_XENTR__F6RGM0	74.69	23.93	1308	996	1308	23.93	250	975	781.224	8.11241	113.839	unknown	Low
RMA_00001396-RA	prot_RHIMB__RMA_00001396-RA	Similar to hpd 4-hydroxyphenylpyruvate dioxygenase (Xenopus tropicalis)	similar	329	0.19	HPPD_XENTR__Q5BKL0	98.48	97.46	394	10	393	97.46	HPPD_XENTR__Q5BKL0	98.48	97.46	394	10	393	97.46	1	1046	851.55	96.8227	1481	quality-similar	Med
RMA_00001397-RA	prot_RHIMB__RMA_00001397-RA	Similar to Hsf5 Heat shock factor protein 5 (Mus musculus)	similar	610	0.15	HSF5_MOUSE__Q5ND04	73.11	78.37	624	2	490	73.11	tr_XENTR__F6Y162	58.2	82.45	473	1	390	58.2	1	2710	2515.55	15.9121	719	similar	Med
RMA_00001398-RA	pred_RHIMB__RMA_00001398-RA	Protein of unknown function	unknown	133	0.27	NA	0	0	0	0	0	0	0	0	0	0	0	0	0	0	402	227.822	7.25236	29.6785	unknown	Low
RMA_00001399-RA	pred_RHIMB__RMA_00001399-RA	Protein of unknown function	unknown	155	0.54	NA	0	0	0	0	0	0	0	0	0	0	0	0	0	0	468	287.66	12.7957	66.1167	unknown	Med
RMA_00001400-RA	prot_RHIMB__RMA_00001400-RA	Similar to Rnf43 E3 ubiquitin-protein ligase RNF43 (Mus musculus)	similar	701	0.05	RNF43_MOUSE__Q5NCP0	88.3	84.44	784	6	667	84.44	ZNRF3_XENTR__Q08D68	47.79	37.87	853	7	329	37.87	2	3028	2833.55	35.2668	1795	similar	Med
RMA_00001401-RA	pred_RHIMB__RMA_00001401-RA	Protein of unknown function	unknown	228	0.89	tr_HELRO__T1F477	67.98	28.49	688	171	366	28.49	0	0	0	0	0	0	0	0	687	496.497	9.97942	89	unknown	Low
RMA_00001402-RA	pred_RHIMB__RMA_00001402-RA	Protein of unknown function	unknown	124	0.66	NA	0	0	0	0	0	0	0	0	0	0	0	0	0	0	375	204.002	2.45607	9	unknown	Low
RMA_00001403-RA	pred_RHIMB__RMA_00001403-RA	Protein of unknown function	unknown	78	0.47	NA	0	0	0	0	0	0	0	0	0	0	0	0	0	0	237	90.4175	0.615715	1	unknown	V Low
RMA_00001404-RA	pred_RHIMB__RMA_00001404-RA	Protein of unknown function	unknown	215	0.43	NA	0	0	0	0	0	0	0	0	0	0	0	0	0	0	648	458.553	1.21407	10	unknown	Low
RMA_00001405-RA	prot_RHIMB__RMA_00001405-RA	Similar to Transposon TX1 uncharacterized 149 kDa protein (Xenopus laevis)	similar	241	0.42	tr_XENTR__F7BEK4	60.17	10.78	1382	390	538	10.78	tr_XENTR__F7BEK4	60.17	10.78	1382	390	538	10.78	183	726	534.634	0.624779	6	transposon	V Low
RMA_00001406-RA	pred_RHIMB__RMA_00001406-RA	Protein of unknown function	unknown	67	0.48	NA	0	0	0	0	0	0	0	0	0	0	0	0	0	0	204	66.2909	0.839805	1	unknown	V Low
RMA_00001407-RA	pred_RHIMB__RMA_00001407-RA	Protein of unknown function	unknown	95	0.52	NA	0	0	0	0	0	0	0	0	0	0	0	0	0	0	288	130.433	0.426819	1	unknown	V Low
RMA_00001408-RA	pred_RHIMB__RMA_00001408-RA	Protein of unknown function	unknown	142	0.3	tr_XENTR__F6RBG2	80.28	48.87	266	32	161	48.87	tr_XENTR__F6RBG2	80.28	48.87	266	32	161	48.87	332	429	252.028	4.85966	22	unknown	Low
RMA_00001409-RA	pred_RHIMB__RMA_00001409-RA	Protein of unknown function	unknown	134	0.26	NA	0	0	0	0	0	0	0	0	0	0	0	0	0	0	505	322.062	0.691437	4	unknown	V Low
RMA_00001410-RA	pred_RHIMB__RMA_00001410-RA	Protein of unknown function	unknown	65	0.42	NA	0	0	0	0	0	0	0	0	0	0	0	0	0	0	257	105.741	2.63244	5	unknown	Low
RMA_00001411-RA	prot_RHIMB__RMA_00001411-RA	Similar to LINE-1 retrotransposable element ORF2 protein (Homo sapiens)	similar	261	0.26	tr_XENTR__F6PJ32	100	22.07	1323	946	1237	22.07	tr_XENTR__F6PJ32	100	22.07	1323	946	1237	22.07	317	786	593.746	1.03139	11	line	Low
RMA_00001412-RA	prot_RHIMB__RMA_00001412-RA	Similar to supt4h1 Transcription elongation factor SPT4 (Xenopus laevis)	similar	91	0.31	SPT4H_BOVIN__Q3SYX6	100	100	117	1	117	100	tr_XENTR__F6Z752	100	100	117	1	117	100	1	276	120.766	131.381	285	similar	High
RMA_00001413-RA	prot_RHIMB__RMA_00001413-RA	Similar to Tspoap1 Peripheral-type benzodiazepine receptor-associated protein 1 (Mus musculus)	similar	2167	0.15	RIMB1_HUMAN__O95153	79.79	94.18	1857	79	1827	79.79	tr_XENTR__F6ZID7	63.91	99.84	1281	1	1279	63.91	1	7564	7369.55	29.945	3964	similar	Med
RMA_00001414-RA	prot_RHIMB__RMA_00001414-RA	Similar to EPX Eosinophil peroxidase (Homo sapiens)	similar	696	0.09	tr_XENTR__F6ZHQ9	94.68	88.9	739	73	729	88.9	tr_XENTR__F6ZHQ9	94.68	88.9	739	73	729	88.9	1	2324	2129.55	47.945	1834	similar	Med
RMA_00001415-RA	pred_RHIMB__RMA_00001415-RA	Protein of unknown function	unknown	118	0.36	NA	0	0	0	0	0	0	0	0	0	0	0	0	0	0	394	220.733	6.80971	27	unknown	Low
RMA_00001416-RA	prot_RHIMB__RMA_00001416-RA	Similar to Gdpd1 Glycerophosphodiester phosphodiesterase domain-containing protein 1 (Rattus norvegicus)	similar	294	0.06	tr_XENTR__Q28DR1	100	98.74	317	1	313	98.74	tr_XENTR__Q28DR1	100	98.74	317	1	313	98.74	2	1398	1203.55	51.2516	1108	quality-similar	Med
RMA_00001417-RA	prot_RHIMB__RMA_00001417-RA	Similar to zfy1 Zinc finger Y-chromosomal protein 1 (Xenopus laevis)	similar	794	0.08	tr_XENTR__F6ZHV3	99.75	99.87	793	2	793	99.75	tr_XENTR__F6ZHV3	99.75	99.87	793	2	793	99.75	1	2907	2712.55	36.06	1757	quality-similar	Med
RMA_00001418-RA	prot_RHIMB__RMA_00001418-RA	Similar to EIF2S3 Eukaryotic translation initiation factor 2 subunit 3 (Gallus gallus)	similar	434	0.09	tr_CHICK__F1NPF0	100	100	472	1	472	100	tr_XENTR__F7CSF8	100	100	474	1	474	100	1	1638	1443.55	46.0474	1194	quality-similar	Med
RMA_00001419-RA	prot_RHIMB__RMA_00001419-RA	Similar to ACOT9 Acyl-coenzyme A thioesterase 9, mitochondrial (Homo sapiens)	similar	507	0.24	tr_CHICK__A0A1D5NXD1	56.61	75.06	425	30	348	56.61	tr_XENTR__F7CXL5	55.42	79	400	1	316	55.42	1	1630	1435.55	45.063	1162	similar	Med
RMA_00001420-RA	prot_RHIMB__RMA_00001420-RA	Similar to SAT1 Diamine acetyltransferase 1 (Gallus gallus)	similar	171	0.24	tr_MONDO__F7BJU3	100	100	171	1	171	100	tr_XENTR__F7CXP5	87.13	100	149	1	149	87.13	1	657	467.291	98.8833	830	quality-similar	Med
RMA_00001421-RA	prot_RHIMB__RMA_00001421-RA	Similar to LINE-1 reverse transcriptase homolog (Nycticebus coucang)	similar	359	0.43	tr_XENTR__F6Y2F9	94.99	27.94	1299	937	1299	27.94	tr_XENTR__F6Y2F9	94.99	27.94	1299	937	1299	27.94	376	1080	885.55	4.70796	74.8883	line	Low
RMA_00001422-RA	prot_RHIMB__RMA_00001422-RA	Similar to LINE-1 reverse transcriptase homolog (Nycticebus coucang)	similar	266	0.45	tr_XENTR__F7DLE4	91.73	60.7	402	155	398	60.7	tr_XENTR__F7DLE4	91.73	60.7	402	155	398	60.7	10	801	608.561	0.731719	7.99863	line	V Low
RMA_00001423-RA	pred_RHIMB__RMA_00001423-RA	Protein of unknown function	unknown	266	0.62	tr_XENTR__F6RBG2	53.01	50.75	266	125	259	50.75	tr_XENTR__F6RBG2	53.01	50.75	266	125	259	50.75	332	801	608.561	0.876689	9.58334	unknown	V Low
RMA_00001424-RA	pred_RHIMB__RMA_00001424-RA	Protein of unknown function	unknown	122	0.61	NA	0	0	0	0	0	0	0	0	0	0	0	0	0	0	399	225.15	51.8576	209.725	unknown	Med
RMA_00001425-RA	prot_RHIMB__RMA_00001425-RA	Similar to APOO MICOS complex subunit MIC26 (Bos taurus)	similar	403	0.59	tr_XENTR__A9JS97	18.36	32.89	225	76	149	18.36	tr_XENTR__A9JS97	18.36	32.89	225	76	149	18.36	1	1212	1017.55	21.1185	386	similar	Med
RMA_00001426-RA	pred_RHIMB__RMA_00001426-RA	Protein of unknown function	unknown	104	0.57	tr_XENTR__F7DB22	69.23	30.38	237	3	74	30.38	tr_XENTR__F7DB22	69.23	30.38	237	3	74	30.38	28	315	152.615	1.09435	3	unknown	Low
RMA_00001427-RA	prot_RHIMB__RMA_00001427-RA	Similar to CXorf58 Putative uncharacterized protein CXorf58 (Homo sapiens)	similar	411	0.01	tr_XENTR__F6YKV3	89.78	98.43	383	5	381	89.78	tr_XENTR__F6YKV3	89.78	98.43	383	5	381	89.78	1	1976	1781.55	24.1866	774	similar	Med
RMA_00001428-RA	prot_RHIMB__RMA_00001428-RA	Similar to Klhl15 Kelch-like protein 15 (Rattus norvegicus)	similar	604	0.01	tr_CHICK__A0A1D5PHT3	100	100	604	1	604	100	tr_XENTR__F7CXX8	98.01	100	580	1	580	98.01	1	2212	2017.55	33.3882	1210	quality-similar	Med
RMA_00001429-RA	pred_RHIMB__RMA_00001429-RA	Protein of unknown function	unknown	144	0.36	NA	0	0	0	0	0	0	0	0	0	0	0	0	0	0	435	257.456	0.432473	2	unknown	V Low
RMA_00001430-RA	pred_RHIMB__RMA_00001430-RA	Protein of unknown function	unknown	693	0.27	tr_XENTR__A0A1B8Y586	26.98	32.98	564	148	333	26.98	tr_XENTR__A0A1B8Y586	26.98	32.98	564	148	333	26.98	76	2082	1887.55	1.80382	61.1588	unknown	Low
RMA_00001431-RA	pred_RHIMB__RMA_00001431-RA	Protein of unknown function	unknown	235	0.23	NA	0	0	0	0	0	0	0	0	0	0	0	0	0	0	753	561.177	12.1864	122.841	unknown	Med
RMA_00001432-RA	prot_RHIMB__RMA_00001432-RA	Similar to Spdya Speedy protein A (Mus musculus)	similar	153	0.33	tr_XENTR__F7C4W0	66.67	34.34	297	128	229	34.34	tr_XENTR__F7C4W0	66.67	34.34	297	128	229	34.34	20	462	282.139	4.53833	23	similar	Low
RMA_00001433-RA	pred_RHIMB__RMA_00001433-RA	Protein of unknown function	unknown	1148	0.25	tr_XENTR__A0A1B8XYH4	44.25	97.8	500	9	497	44.25	tr_XENTR__A0A1B8XYH4	44.25	97.8	500	9	497	44.25	334	3447	3252.55	0.248394	14.5122	unknown	V Low
RMA_00001434-RA	prot_RHIMB__RMA_00001434-RA	Similar to Prdx4 Peroxiredoxin-4 (Mus musculus)	similar	304	0.09	tr_XENTR__Q6DFP2	76.32	86.35	271	10	243	76.32	tr_XENTR__Q6DFP2	76.32	86.35	271	10	243	76.32	1	916	722.536	51.7776	672	similar	Med
RMA_00001435-RA	prot_RHIMB__RMA_00001435-RA	Similar to NUP210L Nuclear pore membrane glycoprotein 210-like (Homo sapiens)	similar	1926	0.08	tr_MONDO__F6SMU4	95.69	98.01	1912	39	1912	95.69	tr_XENTR__F7EQE8	93.15	99.45	1823	5	1817	93.15	2	9523	9328.55	22.6713	3798.91	quality-similar	Med
RMA_00001436-RA	prot_RHIMB__RMA_00001436-RA	Similar to urah 5-hydroxyisourate hydrolase (Danio rerio)	similar	124	0.42	tr_XENTR__F6PW35	85.48	87.5	136	18	136	85.48	tr_XENTR__F6PW35	85.48	87.5	136	18	136	85.48	1	752	560.193	24.3536	245.058	similar	Med
RMA_00001437-RA	prot_RHIMB__RMA_00001437-RA	Similar to Blastomere cadherin (Xenopus laevis)	similar	302	0.3	CADH1_CANLF__F1PAA9	96.36	35.03	885	16	325	35.03	tr_XENTR__F6QAX3	96.36	35.07	881	17	325	35.07	2	909	715.583	21.0347	270.373	similar	Med
RMA_00001438-RA	prot_RHIMB__RMA_00001438-RA	Similar to EP-cadherin (Xenopus laevis)	similar	1524	0.12	tr_XENTR__F6QAX3	51.12	92.05	881	1	811	51.12	tr_XENTR__F6QAX3	51.12	92.05	881	1	811	51.12	2	5656	5461.55	44.484	4364.03	similar	Med
RMA_00001439-RA	pred_RHIMB__RMA_00001439-RA	Protein of unknown function	unknown	59	0.83	NA	0	0	0	0	0	0	0	0	0	0	0	0	0	0	180	50.0565	4.44869	4	unknown	Low
RMA_00001440-RA	prot_RHIMB__RMA_00001440-RA	Similar to HAS3 Hyaluronan synthase 3 (Homo sapiens)	similar	537	0.01	tr_XENTR__F6QBK5	99.63	97.84	556	1	544	97.84	tr_XENTR__F6QBK5	99.63	97.84	556	1	544	97.84	1	2378	2183.55	12.7989	502	quality-similar	Med
RMA_00001441-RA	prot_RHIMB__RMA_00001441-RA	Similar to CHTF8 Chromosome transmission fidelity protein 8 homolog (Bos taurus)	similar	122	0.29	tr_XENTR__Q28J63	100	100	122	1	122	100	tr_XENTR__Q28J63	100	100	122	1	122	100	1	753	561.177	30.6543	309	similar	Med
RMA_00001442-RA	prot_RHIMB__RMA_00001442-RA	Similar to UTP4 U3 small nucleolar RNA-associated protein 4 homolog (Homo sapiens)	similar	684	0.11	tr_XENTR__Q28BU1	100	100	690	1	690	100	tr_XENTR__Q28BU1	100	100	690	1	690	100	1	2523	2328.55	34.5712	1446	quality-similar	Med
RMA_00001443-RA	prot_RHIMB__RMA_00001443-RA	Similar to Vps4a Vacuolar protein sorting-associated protein 4A (Rattus norvegicus)	similar	797	0.31	tr_HUMAN__I3L4J1	51.82	100	428	1	428	51.82	tr_XENTR__F6ZXA3	48.06	91.06	436	8	404	48.06	1	2394	2199.55	48.52	1917	similar	Med
RMA_00001444-RA	prot_RHIMB__RMA_00001444-RA	Similar to PDF Peptide deformylase, mitochondrial (Homo sapiens)	similar	260	0.01	tr_XENTR__F7D097	90.77	100	239	1	239	90.77	tr_XENTR__F7D097	90.77	100	239	1	239	90.77	1	1549	1354.55	30.7014	747	quality-similar	Med
RMA_00001445-RA	prot_RHIMB__RMA_00001445-RA	Similar to COG8 Conserved oligomeric Golgi complex subunit 8 (Bos taurus)	similar	608	0.36	tr_XENTR__F6ZX42	90.13	97.34	563	15	562	90.13	tr_XENTR__F6ZX42	90.13	97.34	563	15	562	90.13	1	1827	1632.55	45.2178	1326	similar	Med
RMA_00001446-RA	prot_RHIMB__RMA_00001446-RA	Similar to nip7 60S ribosome subunit biogenesis protein NIP7 homolog (Xenopus laevis)	similar	140	0.27	NIP7_XENTR__A4QND5	100	100	180	1	180	100	NIP7_XENTR__A4QND5	100	100	180	1	180	100	1	423	246.636	86.4519	383	similar	Med
RMA_00001447-RA	prot_RHIMB__RMA_00001447-RA	Similar to TMED6 Transmembrane emp24 domain-containing protein 6 (Homo sapiens)	similar	747	0.35	tr_XENTR__F6WBJ4	31.99	100	237	1	237	31.99	tr_XENTR__F6WBJ4	31.99	100	237	1	237	31.99	1	2244	2049.55	38.0007	1399	similar	Med
RMA_00001448-RA	prot_RHIMB__RMA_00001448-RA	Similar to CYB5B Cytochrome b5 type B (Homo sapiens)	similar	139	0.28	tr_XENTR__Q640A8	81.29	80.14	141	1	113	80.14	tr_XENTR__Q640A8	81.29	80.14	141	1	113	80.14	1	420	243.947	59.5631	261	similar	Med
RMA_00001449-RA	prot_RHIMB__RMA_00001449-RA	Similar to NFAT5 Nuclear factor of activated T-cells 5 (Homo sapiens)	similar	1411	0.18	tr_XENTR__F6VKJ6	97.24	99.79	1433	1	1430	97.24	tr_XENTR__F6VKJ6	97.24	99.79	1433	1	1430	97.24	1	5424	5229.55	37.8981	3560	quality-similar	Med
RMA_00001450-RA	prot_RHIMB__RMA_00001450-RA	Similar to Nqo1 NAD(P)H dehydrogenase [quinone] 1 (Rattus norvegicus)	similar	223	0.36	tr_MONDO__F7CXV7	97.31	97.83	277	5	275	97.31	tr_XENTR__F6VKD9	98.65	99.64	275	2	275	98.65	4	1557	1362.55	46.5552	1139.43	similar	Med
RMA_00001451-RA	prot_RHIMB__RMA_00001451-RA	Similar to pan1 Actin cytoskeleton-regulatory complex protein pan1 (Schizosaccharomyces pombe (strain 972 / ATCC 24843))	similar	528	0.78	tr_TRIVA__A2EYZ6	61.93	22.33	1679	213	587	22.33	tr_XENTR__A0A1B8XUV2	51.52	81.5	346	24	305	51.52	1	1587	1392.55	0.345239	8.63571	similar	V Low
RMA_00001452-RA	prot_RHIMB__RMA_00001452-RA	Similar to NOB1 RNA-binding protein NOB1 (Homo sapiens)	similar	600	0.28	tr_XENTR__F6VK72	57.17	77.78	441	7	349	57.17	tr_XENTR__F6VK72	57.17	77.78	441	7	349	57.17	1	2410	2215.55	29.7382	1183.49	similar	Med
RMA_00001453-RA	prot_RHIMB__RMA_00001453-RA	Similar to C18orf21 UPF0711 protein C18orf21 (Homo sapiens)	similar	216	0	tr_XENTR__A4IIB4	98.15	97.31	223	7	223	97.31	tr_XENTR__A4IIB4	98.15	97.31	223	7	223	97.31	1	651	461.47	58.3894	484	quality-similar	Med
RMA_00001454-RA	prot_RHIMB__RMA_00001454-RA	Similar to Wwp2 NEDD4-like E3 ubiquitin-protein ligase WWP2 (Mus musculus)	similar	773	0.1	tr_XENTR__F6VJY6	100	100	730	1	730	100	tr_XENTR__F6VJY6	100	100	730	1	730	100	2	3745	3550.55	44.5616	2842	quality-similar	Med
RMA_00001455-RA	prot_RHIMB__RMA_00001455-RA	Similar to Psmd7 26S proteasome non-ATPase regulatory subunit 7 (Mus musculus)	similar	310	0.12	tr_XENTR__Q5M8I9	89.35	92.5	320	25	320	89.35	tr_XENTR__Q5M8I9	89.35	92.5	320	25	320	89.35	1	1404	1209.55	47.1772	1025	similar	Med
RMA_00001456-RA	pred_RHIMB__RMA_00001456-RA	Protein of unknown function	unknown	71	0.33	NA	0	0	0	0	0	0	0	0	0	0	0	0	0	0	309	147.62	18.102	48	unknown	Med
RMA_00001457-RA	prot_RHIMB__RMA_00001457-RA	Similar to ZFHX3 Zinc finger homeobox protein 3 (Homo sapiens)	similar	3784	0.06	tr_XENTR__F6Y4J1	100	100	3509	1	3509	100	tr_XENTR__F6Y4J1	100	100	3509	1	3509	100	1	12029	11834.6	24.0899	5121	quality-similar	Med
RMA_00001458-RA	pred_RHIMB__RMA_00001458-RA	Protein of unknown function	unknown	98	0.23	NA	0	0	0	0	0	0	0	0	0	0	0	0	0	0	297	137.768	68.2923	169	unknown	Med
RMA_00001459-RA	pred_RHIMB__RMA_00001459-RA	Protein of unknown function	unknown	146	0.73	NA	0	0	0	0	0	0	0	0	0	0	0	0	0	0	441	262.896	7.62344	36	unknown	Low
RMA_00001460-RA	pred_RHIMB__RMA_00001460-RA	Protein of unknown function	unknown	139	0.68	NA	0	0	0	0	0	0	0	0	0	0	0	0	0	0	420	243.947	0.684633	3	unknown	V Low
RMA_00001461-RA	pred_RHIMB__RMA_00001461-RA	Protein of unknown function	unknown	368	0.89	NA	0	0	0	0	0	0	0	0	0	0	0	0	0	0	1107	912.55	1.09812	18	unknown	Low
RMA_00001462-RA	pred_RHIMB__RMA_00001462-RA	Protein of unknown function	unknown	104	0.39	NA	0	0	0	0	0	0	0	0	0	0	0	0	0	0	315	152.615	0	0	unknown	V Low
RMA_00001463-RA	prot_RHIMB__RMA_00001463-RA	Similar to Atp5g3 ATP synthase F(0) complex subunit C3, mitochondrial (Mus musculus)	similar	201	0.12	tr_XENTR__Q6DET2	70.15	100	142	1	142	70.15	tr_XENTR__Q6DET2	70.15	100	142	1	142	70.15	1	606	417.952	84.227	632.333	similar	Med
RMA_00001464-RA	pred_RHIMB__RMA_00001464-RA	Protein of unknown function	unknown	228	0.74	tr_XENTR__F7DI40	17.54	14.23	281	179	218	14.23	tr_XENTR__F7DI40	17.54	14.23	281	179	218	14.23	4	687	496.497	34.5729	308.333	unknown	Med
RMA_00001465-RA	prot_RHIMB__RMA_00001465-RA	Similar to Atf2 Cyclic AMP-dependent transcription factor ATF-2 (Mus musculus)	similar	448	0.22	tr_XENTR__F6PY31	100	98.78	492	7	492	98.78	tr_XENTR__F6PY31	100	98.78	492	7	492	98.78	1	2032	1837.55	31.1448	1028	quality-similar	Med
RMA_00001466-RA	pred_RHIMB__RMA_00001466-RA	Protein of unknown function	unknown	104	0.11	NA	0	0	0	0	0	0	0	0	0	0	0	0	0	0	315	152.615	0	0	unknown	V Low
RMA_00001467-RA	pred_RHIMB__RMA_00001467-RA	Protein of unknown function	unknown	139	0.13	NA	0	0	0	0	0	0	0	0	0	0	0	0	0	0	420	243.947	0.491638	2.15431	unknown	V Low
RMA_00001468-RA	pred_RHIMB__RMA_00001468-RA	Protein of unknown function	unknown	195	0.52	NA	0	0	0	0	0	0	0	0	0	0	0	0	0	0	588	400.668	2.22315	16	unknown	Low
RMA_00001469-RA	prot_RHIMB__RMA_00001469-RA	Similar to CHN1 N-chimaerin (Homo sapiens)	similar	681	0.15	tr_XENTR__F7EJI2	52.42	82	461	39	416	52.42	tr_XENTR__F7EJI2	52.42	82	461	39	416	52.42	1	2626	2431.55	42.7	1865	similar	Med
RMA_00001470-RA	pred_RHIMB__RMA_00001470-RA	Protein of unknown function	unknown	142	0.92	NA	0	0	0	0	0	0	0	0	0	0	0	0	0	0	429	252.028	2.87162	13	unknown	Low
RMA_00001471-RA	prot_RHIMB__RMA_00001471-RA	Similar to chrna1-b Acetylcholine receptor subunit alpha-1-B (Xenopus laevis)	similar	377	0.31	tr_XENTR__F6RLM5	99.73	82.49	457	1	456	82.49	tr_XENTR__F6RLM5	99.73	82.49	457	1	456	82.49	1	2055	1860.55	42.3397	1415	similar	Med
RMA_00001472-RA	pred_RHIMB__RMA_00001472-RA	Protein of unknown function	unknown	65	0.19	NA	0	0	0	0	0	0	0	0	0	0	0	0	0	0	318	155.119	10.7668	30	unknown	Med
RMA_00001473-RA	pred_RHIMB__RMA_00001473-RA	Protein of unknown function	unknown	65	0	NA	0	0	0	0	0	0	0	0	0	0	0	0	0	0	236	89.66	4.96733	8	unknown	Low
RMA_00001474-RA	prot_RHIMB__RMA_00001474-RA	Similar to Wipf1 WAS/WASL-interacting protein family member 1 (Mus musculus)	similar	488	0.06	tr_XENTR__F7EFL3	97.13	97.38	496	14	496	97.13	tr_XENTR__F7EFL3	97.13	97.38	496	14	496	97.13	2	2029	1834.55	45.6405	1504	quality-similar	Med
RMA_00001475-RA	prot_RHIMB__RMA_00001475-RA	Similar to GPR155 Integral membrane protein GPR155 (Pongo abelii)	similar	778	0.1	tr_CHICK__F1NXA3	98.84	97.69	867	12	858	97.69	tr_XENTR__F7EBH6	90.62	100	764	1	764	90.62	1	5128	4933.55	53.1601	4711	quality-similar	Med
RMA_00001476-RA	prot_RHIMB__RMA_00001476-RA	Similar to SCRN3 Secernin-3 (Homo sapiens)	similar	372	0.07	tr_XENTR__F7EB85	99.73	99.76	411	1	410	99.73	tr_XENTR__F7EB85	99.73	99.76	411	1	410	99.73	1	1807	1612.55	57.5373	1666.6	quality-similar	Med
RMA_00001477-RA	prot_RHIMB__RMA_00001477-RA	Similar to CIR1 Corepressor interacting with RBPJ 1 (Gallus gallus)	similar	436	0.01	CIR1_CHICK__Q5ZI03	99.77	100	460	1	460	99.77	tr_XENTR__F7EAY6	92.66	100	383	1	383	92.66	1	2206	2011.55	35.4363	1280.4	quality-similar	Med
RMA_00001478-RA	prot_RHIMB__RMA_00001478-RA	Similar to sp9 Transcription factor Sp9 (Xenopus tropicalis)	similar	433	0.06	SP9_XENTR__Q0VA40	100	100	422	1	422	100	SP9_XENTR__Q0VA40	100	100	422	1	422	100	1	1302	1107.55	20.0559	399	quality-similar	Med
RMA_00001479-RA	prot_RHIMB__RMA_00001479-RA	Similar to ola1 Obg-like ATPase 1 (Xenopus laevis)	similar	359	0.26	OLA1_XENTR__Q66JG0	98.61	100	396	1	396	98.61	OLA1_XENTR__Q66JG0	98.61	100	396	1	396	98.61	1	1487	1292.55	52.5466	1220	similar	Med
RMA_00001480-RA	prot_RHIMB__RMA_00001480-RA	Similar to SP3 Transcription factor Sp3 (Gallus gallus)	similar	722	0.13	tr_XENTR__F6QCJ3	100	100	766	1	766	100	tr_XENTR__F6QCJ3	100	100	766	1	766	100	1	2169	1974.55	41.8195	1483.25	quality-similar	Med
RMA_00001481-RA	pred_RHIMB__RMA_00001481-RA	Protein of unknown function	unknown	429	0.92	NA	0	0	0	0	0	0	0	0	0	0	0	0	0	0	1292	1097.55	2.43448	47.9953	unknown	Low
RMA_00001482-RA	prot_RHIMB__RMA_00001482-RA	Similar to Dynein beta chain, ciliary (Tripneustes gratilla)	similar	2493	0.19	tr_MONDO__F6SGK8	75.41	45.03	4315	22	1964	45.03	tr_XENTR__F6QQT7	54.95	31.64	4478	680	2096	31.64	2	7482	7287.55	7.36234	963.752	similar	Low
RMA_00001483-RA	prot_RHIMB__RMA_00001483-RA	Similar to pigb GPI mannosyltransferase 3 (Xenopus laevis)	similar	442	0.21	tr_XENTR__F7B2B0	50.23	49.72	531	268	531	49.72	tr_XENTR__F7B2B0	50.23	49.72	531	268	531	49.72	1	2043	1848.55	44.1203	1465	similar	Med
RMA_00001484-RA	prot_RHIMB__RMA_00001484-RA	Similar to PIGBOS1 Protein PIGBOS1 (Homo sapiens)	similar	109	0.44	NA	0	0	0	0	0	0	0	0	0	0	0	0	0	0	330	165.205	0	0	similar	V Low
RMA_00001485-RA	prot_RHIMB__RMA_00001485-RA	Similar to CCPG1 Cell cycle progression protein 1 (Pongo abelii)	similar	809	0.1	tr_XENTR__F6X259	100	100	814	1	814	100	tr_XENTR__F6X259	100	100	814	1	814	100	1	2568	2373.55	43.1445	1839.47	quality-similar	Med
RMA_00001486-RA	prot_RHIMB__RMA_00001486-RA	Similar to C15orf65 Uncharacterized protein C15orf65 (Homo sapiens)	similar	145	0.45	tr_LEPOC__W5NN39	65.52	81.42	113	22	113	65.52	tr_XENTR__A0A1B8XXY0	46.9	52.71	129	42	109	46.9	2	438	260.184	46.6857	218.189	similar	Med
RMA_00001487-RA	prot_RHIMB__RMA_00001487-RA	Similar to DNAAF4 Dynein assembly factor 4, axonemal (Pan paniscus)	similar	289	0.28	tr_XENTR__Q5VJS3	92.73	69.83	411	1	287	69.83	tr_XENTR__Q5VJS3	92.73	69.83	411	1	287	69.83	1	1315	1120.55	31.5979	636	similar	Med
RMA_00001488-RA	pred_RHIMB__RMA_00001488-RA	Protein of unknown function	unknown	236	0.32	tr_XENTR__F6X1U3	73.73	44.36	390	81	253	44.36	tr_XENTR__F6X1U3	73.73	44.36	390	81	253	44.36	2	1039	844.55	52.3392	794	unknown	Med
RMA_00001489-RA	prot_RHIMB__RMA_00001489-RA	Similar to PRTG Protogenin (Homo sapiens)	similar	1201	0.12	tr_CHICK__A0A1D5PQY6	98.08	96.46	1187	1	1145	96.46	tr_XENTR__F6U1B6	79.68	82.93	1107	31	948	79.68	2	3946	3751.55	3.84345	259	quality-similar	Low
RMA_00001490-RA	pred_RHIMB__RMA_00001490-RA	Protein of unknown function	unknown	251	0.91	NA	0	0	0	0	0	0	0	0	0	0	0	0	0	0	756	564.132	0.795045	8.05638	unknown	V Low
RMA_00001491-RA	prot_RHIMB__RMA_00001491-RA	Similar to NEDD4 E3 ubiquitin-protein ligase NEDD4 (Homo sapiens)	similar	1258	0.08	tr_CANLF__F1PYW3	100	100	1323	1	1323	100	tr_XENTR__F6ST62	59.06	89.8	961	99	961	59.06	1	4643	4448.55	27.4061	2189.94	quality-similar	Med
RMA_00001492-RA	pred_RHIMB__RMA_00001492-RA	Protein of unknown function	unknown	234	0.13	tr_DANRE__A0A0G2L679	77.35	17.53	1078	135	323	17.53	tr_XENTR__F6YWK3	45.73	25.75	435	319	430	25.75	355	705	514.091	7.9888	73.7715	unknown	Low
RMA_00001493-RA	prot_RHIMB__RMA_00001493-RA	Similar to RFX7 DNA-binding protein RFX7 (Homo sapiens)	similar	1399	0.09	tr_XENTR__F6SSS6	100	100	1444	1	1444	100	tr_XENTR__F6SSS6	100	100	1444	1	1444	100	2	4986	4791.55	32.7646	2820	quality-similar	Med
RMA_00001494-RA	pred_RHIMB__RMA_00001494-RA	Protein of unknown function	unknown	218	0.74	NA	0	0	0	0	0	0	0	0	0	0	0	0	0	0	657	467.291	1.07223	9	unknown	Low
RMA_00001495-RA	prot_RHIMB__RMA_00001495-RA	Similar to TEX9 Testis-expressed protein 9 (Homo sapiens)	similar	337	0.12	tr_XENTR__F7EDZ3	93.47	97.64	382	9	381	93.47	tr_XENTR__F7EDZ3	93.47	97.64	382	9	381	93.47	1	1383	1188.55	26.5581	567	quality-similar	Med
RMA_00001496-RA	prot_RHIMB__RMA_00001496-RA	Similar to mns1 Meiosis-specific nuclear structural protein 1 (Xenopus tropicalis)	similar	233	0.35	MNS1_XENTR__A4IJ21	98.71	89.96	498	51	498	89.96	MNS1_XENTR__A4IJ21	98.71	89.96	498	51	498	89.96	2	1160	965.55	29.2325	507	similar	Med
RMA_00001497-RA	prot_RHIMB__RMA_00001497-RA	Similar to mns1 Meiosis-specific nuclear structural protein 1 (Xenopus tropicalis)	similar	228	0.24	MNS1_XENTR__A4IJ21	100	91.57	498	1	456	91.57	MNS1_XENTR__A4IJ21	100	91.57	498	1	456	91.57	2	1952	1757.55	36.2685	1145	quality-similar	Med
RMA_00001498-RA	pred_RHIMB__RMA_00001498-RA	Protein of unknown function	unknown	73	0.13	NA	0	0	0	0	0	0	0	0	0	0	0	0	0	0	5164	4969.55	37.4164	3340	unknown	Med
RMA_00001499-RA	pred_RHIMB__RMA_00001499-RA	Protein of unknown function	unknown	160	0.2	NA	0	0	0	0	0	0	0	0	0	0	0	0	0	0	483	301.527	2.14714	11.6293	unknown	Low
RMA_00001500-RA	prot_RHIMB__RMA_00001500-RA	Similar to TCF12 Transcription factor 12 (Homo sapiens)	similar	739	0.19	tr_XENTR__F7BGG6	91.07	100	695	1	695	91.07	tr_XENTR__F7BGG6	91.07	100	695	1	695	91.07	1	2533	2338.55	52.1826	2192	quality-similar	Med
RMA_00001501-RA	pred_RHIMB__RMA_00001501-RA	Protein of unknown function	unknown	228	0.39	NA	0	0	0	0	0	0	0	0	0	0	0	0	0	0	687	496.497	3.81236	34	unknown	Low
RMA_00001502-RA	prot_RHIMB__RMA_00001502-RA	Similar to SPAG5 Sperm-associated antigen 5 (Homo sapiens)	similar	1142	0.09	SPAG5_HUMAN__Q96R06	72.15	76.03	1193	286	1192	72.15	tr_XENTR__F7DG18	50.79	18.73	3134	2146	2732	18.73	3	3947	3752.55	25.7843	1738	similar	Med
RMA_00001503-RA	prot_RHIMB__RMA_00001503-RA	Similar to Coro6 Coronin-6 (Rattus norvegicus)	similar	533	0.17	tr_XENTR__L7N3T5	80.49	99.8	488	1	487	80.49	tr_XENTR__L7N3T5	80.49	99.8	488	1	487	80.49	2	2124	1929.55	35.4014	1227	similar	Med
RMA_00001504-RA	prot_RHIMB__RMA_00001504-RA	Similar to ANKRD13B Ankyrin repeat domain-containing protein 13B (Homo sapiens)	similar	571	0.13	tr_MONDO__F6REP0	99.65	93.72	621	40	621	93.72	tr_XENTR__F6T1A5	100	99.83	581	2	581	99.83	1	2498	2303.55	38.4749	1592	quality-similar	Med
RMA_00001505-RA	pred_RHIMB__RMA_00001505-RA	Protein of unknown function	unknown	936	0.29	tr_XENTR__A0A1B8XUR0	22.22	48.96	433	8	219	22.22	tr_XENTR__A0A1B8XUR0	22.22	48.96	433	8	219	22.22	193	2811	2616.55	4.86444	228.628	unknown	Low
RMA_00001506-RA	pred_RHIMB__RMA_00001506-RA	Protein of unknown function	unknown	203	0.97	NA	0	0	0	0	0	0	0	0	0	0	0	0	0	0	612	423.726	1.83939	14	unknown	Low
RMA_00001507-RA	prot_RHIMB__RMA_00001507-RA	Similar to GIT1 ARF GTPase-activating protein GIT1 (Homo sapiens)	similar	670	0.09	tr_CHICK__A0A1D5PI31	100	100	758	1	758	100	tr_XENTR__F7EQ92	72.54	100	563	1	563	72.54	1	4127	3932.55	45.2585	3197	quality-similar	Med
RMA_00001508-RA	pred_RHIMB__RMA_00001508-RA	Protein of unknown function	unknown	102	0.2	NA	0	0	0	0	0	0	0	0	0	0	0	0	0	0	325	160.996	1.03738	3	unknown	Low
RMA_00001509-RA	prot_RHIMB__RMA_00001509-RA	Similar to Tp53i13 Tumor protein p53-inducible protein 13 (Mus musculus)	similar	511	0.31	tr_XENTR__A9JTW4	94.72	91.3	598	53	598	91.3	tr_XENTR__A9JTW4	94.72	91.3	598	53	598	91.3	1	1582	1387.55	43.8936	1094	similar	Med
RMA_00001510-RA	prot_RHIMB__RMA_00001510-RA	Similar to Abhd15 Protein ABHD15 (Mus musculus)	similar	460	0.07	tr_XENTR__F7EQU8	96.96	98.42	444	8	444	96.96	tr_XENTR__F7EQU8	96.96	98.42	444	8	444	96.96	1	1485	1290.55	44.1299	1023	quality-similar	Med
RMA_00001511-RA	prot_RHIMB__RMA_00001511-RA	Similar to taok1-b Serine/threonine-protein kinase TAO1-B (Xenopus laevis)	similar	550	0.06	tr_XENTR__B1H2R5	100	55.34	1001	1	554	55.34	tr_XENTR__B1H2R5	100	55.34	1001	1	554	55.34	1	3617	3422.55	18.7873	1155	similar	Med
RMA_00001512-RA	prot_RHIMB__RMA_00001512-RA	Similar to Beta-crystallin A3-2 (Lithobates catesbeiana)	similar	374	0.37	CRBA1_CHICK__P10042	40.37	70.23	215	17	167	40.37	tr_XENTR__F7EJW5	44.39	77.57	214	1	166	44.39	1	1618	1423.55	27.5554	704.608	similar	Med
RMA_00001513-RA	prot_RHIMB__RMA_00001513-RA	Similar to NUFIP2 Nuclear fragile X mental retardation-interacting protein 2 (Homo sapiens)	similar	720	0.27	tr_XENTR__F7EQ80	88.75	99.69	646	2	645	88.75	tr_XENTR__F7EQ80	88.75	99.69	646	2	645	88.75	1	3302	3107.55	27.3222	1525.11	similar	Med
RMA_00001514-RA	pred_RHIMB__RMA_00001514-RA	Protein of unknown function	unknown	245	0.44	tr_NEMVE__A7RNJ2	88.98	98.96	193	2	192	88.98	0	0	0	0	0	0	0	0	738	546.414	0.757314	7.43302	unknown	V Low
RMA_00001515-RA	pred_RHIMB__RMA_00001515-RA	Protein of unknown function	unknown	310	0.43	tr_BRAFL__C3Y2I0	91.29	93.1	449	18	435	91.29	0	0	0	0	0	0	0	0	933	739.447	0.154484	2.05192	unknown	V Low
RMA_00001516-RA	prot_RHIMB__RMA_00001516-RA	Similar to CRYBB1 Beta-crystallin B1 (Homo sapiens)	similar	147	0.09	tr_LEPOC__W5ME59	97.28	70.95	210	59	207	70.95	tr_XENTR__F7CJH4	90.48	67.8	205	67	205	67.8	1	1254	1059.55	38.934	741	similar	Med
RMA_00001517-RA	prot_RHIMB__RMA_00001517-RA	Similar to Gap junction delta-2 protein (Leucoraja ocellata)	similar	327	0.05	tr_XENTR__A4IH21	100	92.35	353	28	353	92.35	tr_XENTR__A4IH21	100	92.35	353	28	353	92.35	1	984	790.197	1.4795	21	quality-similar	Low
RMA_00001518-RA	pred_RHIMB__RMA_00001518-RA	Protein of unknown function	unknown	114	0.41	NA	0	0	0	0	0	0	0	0	0	0	0	0	0	0	545	359.752	6.80897	44	unknown	Low
RMA_00001519-RA	prot_RHIMB__RMA_00001519-RA	Similar to MYO18A Unconventional myosin-XVIIIa (Homo sapiens)	similar	2469	0.1	tr_DANRE__E7FE29	88.5	96.21	2557	97	2556	88.5	tr_XENTR__F7EJE8	81.09	96.41	2060	75	2060	81.09	1	9175	8980.55	39.2842	6337.06	similar	Med
RMA_00001520-RA	pred_RHIMB__RMA_00001520-RA	Protein of unknown function	unknown	281	0.9	NA	0	0	0	0	0	0	0	0	0	0	0	0	0	0	846	653.071	8.00761	93.9357	unknown	Low
RMA_00001521-RA	pred_RHIMB__RMA_00001521-RA	Protein of unknown function	unknown	127	0.4	NA	0	0	0	0	0	0	0	0	0	0	0	0	0	0	384	211.893	1.09503	4.16784	unknown	Low
RMA_00001522-RA	prot_RHIMB__RMA_00001522-RA	Similar to VPS13B Vacuolar protein sorting-associated protein 13B (Homo sapiens)	similar	715	0.27	tr_XENTR__F6WB78	97.34	18.74	4050	1	759	18.74	tr_XENTR__F6WB78	97.34	18.74	4050	1	759	18.74	4	2148	1953.55	18.7615	658.356	similar	Med
RMA_00001523-RA	pred_RHIMB__RMA_00001523-RA	Protein of unknown function	unknown	435	0.67	NA	0	0	0	0	0	0	0	0	0	0	0	0	0	0	1308	1113.55	4.52246	90.4591	unknown	Low
RMA_00001524-RA	pred_RHIMB__RMA_00001524-RA	Protein of unknown function	unknown	105	0.04	NA	0	0	0	0	0	0	0	0	0	0	0	0	0	0	1752	1557.55	39.5674	1107	unknown	Med
RMA_00001525-RA	prot_RHIMB__RMA_00001525-RA	Similar to stk3 Serine/threonine-protein kinase 3 (Xenopus laevis)	similar	498	0.14	tr_XENTR__F6ZX81	96.39	96.35	493	1	475	96.35	tr_XENTR__F6ZX81	96.39	96.35	493	1	475	96.35	2	1606	1411.55	30.9998	786	quality-similar	Med
RMA_00001526-RA	prot_RHIMB__RMA_00001526-RA	Similar to STK3 Serine/threonine-protein kinase 3 (Homo sapiens)	similar	72	0.46	tr_LEPOC__W5MUB8	72.22	12.44	418	367	418	12.44	tr_XENTR__F6ZX81	72.22	10.55	493	442	493	10.55	2	219	77.0083	68.6781	95	similar	Med
RMA_00001527-RA	pred_RHIMB__RMA_00001527-RA	Protein of unknown function	unknown	202	0.24	NA	0	0	0	0	0	0	0	0	0	0	0	0	0	0	1120	925.55	2.63999	43.8904	unknown	Low
RMA_00001528-RA	prot_RHIMB__RMA_00001528-RA	Similar to KCNS2 Potassium voltage-gated channel subfamily S member 2 (Homo sapiens)	similar	480	0.21	tr_CHICK__A0A1D5PCF8	99.38	100	477	1	477	99.38	tr_XENTR__F7DPS2	93.33	92.99	485	13	463	92.99	2	1443	1248.55	20.9122	469	quality-similar	Med
RMA_00001529-RA	pred_RHIMB__RMA_00001529-RA	Protein of unknown function	unknown	334	0.34	tr_XENTR__F6SXA6	41.02	33.56	447	9	158	33.56	tr_XENTR__F6SXA6	41.02	33.56	447	9	158	33.56	7	1005	810.55	4.27604	62.2572	unknown	Low
RMA_00001530-RA	prot_RHIMB__RMA_00001530-RA	Similar to Nipal2 NIPA-like protein 2 (Mus musculus)	similar	358	0.15	tr_LEPOC__W5MUD0	93.58	95.73	351	14	349	93.58	tr_XENTR__Q28F01	90.78	86.41	390	23	359	86.41	2	1694	1499.55	27.3243	736	quality-similar	Med
RMA_00001531-RA	prot_RHIMB__RMA_00001531-RA	Similar to POP1 Ribonucleases P/MRP protein subunit POP1 (Homo sapiens)	similar	846	0.12	POP1_HUMAN__Q99575	100	100	1024	1	1024	100	0	0	0	0	0	0	0	0	2961	2766.55	34.8732	1733	quality-similar	Med
RMA_00001532-RA	prot_RHIMB__RMA_00001532-RA	Similar to RIDA 2-iminobutanoate/2-iminopropanoate deaminase (Homo sapiens)	similar	104	0.74	tr_CANLF__F6USW0	100	100	104	1	104	100	0	0	0	0	0	0	0	0	315	152.615	136.064	373	similar	High
RMA_00001533-RA	pred_RHIMB__RMA_00001533-RA	Protein of unknown function	unknown	150	0.18	NA	0	0	0	0	0	0	0	0	0	0	0	0	0	0	671	480.903	58.5767	506	unknown	Med
RMA_00001534-RA	prot_RHIMB__RMA_00001534-RA	Similar to TMEM67 Meckelin (Homo sapiens)	similar	840	0.21	tr_XENTR__F7ETH2	58.21	52.97	993	468	993	52.97	tr_XENTR__F7ETH2	58.21	52.97	993	468	993	52.97	1	3285	3090.55	49.3568	2740	similar	Med
RMA_00001535-RA	prot_RHIMB__RMA_00001535-RA	Similar to RBM12B RNA-binding protein 12B (Pongo abelii)	similar	637	0.36	tr_XENTR__F7DVC0	98.43	99.69	645	3	645	98.43	tr_XENTR__F7DVC0	98.43	99.69	645	3	645	98.43	2	2600	2405.55	41.1249	1777	similar	Med
RMA_00001536-RA	pred_RHIMB__RMA_00001536-RA	Protein of unknown function	unknown	118	0.61	NA	0	0	0	0	0	0	0	0	0	0	0	0	0	0	357	188.343	23.3098	78.8596	unknown	Med
RMA_00001537-RA	prot_RHIMB__RMA_00001537-RA	Similar to RBM12B RNA-binding protein 12B (Pongo abelii)	similar	682	0.18	tr_XENTR__F6TWX1	90.76	99.85	659	1	658	90.76	tr_XENTR__F6TWX1	90.76	99.85	659	1	658	90.76	1	2049	1854.55	40.0493	1334.14	quality-similar	Med
RMA_00001538-RA	prot_RHIMB__RMA_00001538-RA	Similar to RBM12B RNA-binding protein 12B (Pongo abelii)	similar	461	0.27	tr_XENTR__F7DVC0	87.85	68.99	645	5	449	68.99	tr_XENTR__F7DVC0	87.85	68.99	645	5	449	68.99	2	4198	4003.55	52.1766	3752.23	similar	Med
RMA_00001539-RA	prot_RHIMB__RMA_00001539-RA	Similar to fam92a-b Protein FAM92A-B (Xenopus laevis)	similar	281	0.09	tr_XENTR__F7CJ83	72.24	69.87	302	10	220	69.87	tr_XENTR__F7CJ83	72.24	69.87	302	10	220	69.87	1	1422	1227.55	41.5875	917	similar	Med
RMA_00001540-RA	pred_RHIMB__RMA_00001540-RA	Protein of unknown function	unknown	96	0.57	NA	0	0	0	0	0	0	0	0	0	0	0	0	0	0	291	132.861	3.77117	9	unknown	Low
RMA_00001541-RA	prot_RHIMB__RMA_00001541-RA	Similar to Adgrl1 Adhesion G protein-coupled receptor L1 (Mus musculus)	similar	1404	0.11	tr_XENTR__L7N3V3	95.23	98.7	1457	20	1457	95.23	tr_XENTR__L7N3V3	95.23	98.7	1457	20	1457	95.23	2	7194	6999.55	47.2283	5938	quality-similar	Med
RMA_00001542-RA	prot_RHIMB__RMA_00001542-RA	Similar to asf1b Histone chaperone asf1b (Xenopus tropicalis)	similar	134	0.31	ASF1B_XENTR__Q6DIP1	100	100	200	1	200	100	ASF1B_XENTR__Q6DIP1	100	100	200	1	200	100	1	543	357.855	81.9852	527	similar	Med
RMA_00001543-RA	pred_RHIMB__RMA_00001543-RA	Protein of unknown function	unknown	127	0.13	NA	0	0	0	0	0	0	0	0	0	0	0	0	0	0	384	211.893	18.3914	70	unknown	Med
RMA_00001544-RA	prot_RHIMB__RMA_00001544-RA	Similar to PRKACA cAMP-dependent protein kinase catalytic subunit alpha (Sus scrofa)	similar	385	0.11	tr_XENTR__F6T0T9	99.74	98.45	388	7	388	98.45	tr_XENTR__F6T0T9	99.74	98.45	388	7	388	98.45	2	5376	5181.55	38.3137	3566	quality-similar	Med
RMA_00001545-RA	prot_RHIMB__RMA_00001545-RA	Similar to PRR36 Proline-rich protein 36 (Homo sapiens)	similar	1937	0	tr_XENTR__F7BXB6	4.59	100	89	1	89	4.59	tr_XENTR__F7BXB6	4.59	100	89	1	89	4.59	1	6682	6487.55	21.8651	2548	similar	Med
RMA_00001546-RA	pred_RHIMB__RMA_00001546-RA	Protein of unknown function	unknown	773	0.99	PGA55_CANAL__Q59SG9	45.41	43.87	1404	191	806	43.87	tr_XENTR__A0A1B8XV80	46.31	95.33	321	4	309	46.31	10	2322	2127.55	0.654082	24.9965	unknown	V Low
RMA_00001547-RA	prot_RHIMB__RMA_00001547-RA	Similar to lrrc8e Volume-regulated anion channel subunit LRRC8E (Xenopus tropicalis)	similar	1594	0.01	LRC8E_XENTR__Q68F79	49.94	99.63	806	1	803	49.94	LRC8E_XENTR__Q68F79	49.94	99.63	806	1	803	49.94	1	4785	4590.55	19.9253	1643	similar	Med
RMA_00001548-RA	prot_RHIMB__RMA_00001548-RA	Similar to Map2k7 Dual specificity mitogen-activated protein kinase kinase 7 (Mus musculus)	similar	416	0.15	tr_XENTR__Q4QQQ5	95.43	100	433	1	433	95.43	tr_XENTR__Q4QQQ5	95.43	100	433	1	433	95.43	1	2905	2710.55	44.7129	2177	quality-similar	Med
RMA_00001549-RA	prot_RHIMB__RMA_00001549-RA	Similar to Tgfbr3 Transforming growth factor beta receptor type 3 (Mus musculus)	similar	255	0.33	tr_PANTR__A0A2I3RLN7	60.78	56.87	313	83	260	56.87	tr_XENTR__F7DRT5	56.86	21.36	763	526	688	21.36	3	1046	851.55	10.3295	158	similar	Med
RMA_00001550-RA	prot_RHIMB__RMA_00001550-RA	Similar to EVI5L EVI5-like protein (Homo sapiens)	similar	890	0.19	tr_XENTR__F7C7B6	76.18	100	802	1	802	76.18	tr_XENTR__F7C7B6	76.18	100	802	1	802	76.18	1	6049	5854.55	45.972	4834.54	similar	Med
RMA_00001551-RA	pred_RHIMB__RMA_00001551-RA	Protein of unknown function	unknown	311	0.14	tr_DANRE__E7F8Q9	76.53	80.24	253	20	222	76.53	0	0	0	0	0	0	0	0	936	742.434	4.54064	60.554	unknown	Low
RMA_00001552-RA	prot_RHIMB__RMA_00001552-RA	Similar to OLR1 Oxidized low-density lipoprotein receptor 1 (Homo sapiens)	similar	273	0.45	tr_LEPOC__W5MKH1	83.15	69.6	352	16	260	69.6	tr_XENTR__F6UNH5	26.37	38.2	178	26	93	26.37	5	1098	903.55	14.9722	243	similar	Med
RMA_00001553-RA	pred_RHIMB__RMA_00001553-RA	Protein of unknown function	unknown	231	0.41	tr_LEPOC__W5NAN5	44.16	37.06	286	82	187	37.06	tr_XENTR__F6UNH5	30.3	38.76	178	25	93	30.3	5	2007	1812.55	81.5775	2656	unknown	Med
RMA_00001554-RA	prot_RHIMB__RMA_00001554-RA	Similar to Clec4g C-type lectin domain family 4 member G (Mus musculus)	similar	226	0.52	tr_XENTR__F7EKR6	49.12	89.34	122	1	109	49.12	tr_XENTR__F7EKR6	49.12	89.34	122	1	109	49.12	2	813	620.396	85.3382	951	similar	Med
RMA_00001555-RA	prot_RHIMB__RMA_00001555-RA	Similar to CLEC17A C-type lectin domain family 17, member A (Homo sapiens)	similar	409	0.12	tr_XENTR__F6UNH5	32.03	74.16	178	44	175	32.03	tr_XENTR__F6UNH5	32.03	74.16	178	44	175	32.03	5	1978	1783.55	46.1965	1480	similar	Med
RMA_00001556-RA	pred_RHIMB__RMA_00001556-RA	Protein of unknown function	unknown	48	0.69	NA	0	0	0	0	0	0	0	0	0	0	0	0	0	0	270	115.982	9.32881	19.435	unknown	Low
RMA_00001557-RA	pred_RHIMB__RMA_00001557-RA	Protein of unknown function	unknown	62	0.02	NA	0	0	0	0	0	0	0	0	0	0	0	0	0	0	222	79.2048	13.7865	19.6144	unknown	Med
RMA_00001558-RA	prot_RHIMB__RMA_00001558-RA	Similar to MRC1 Macrophage mannose receptor 1 (Homo sapiens)	similar	254	0.09	tr_MONDO__F6Y2F6	48.03	7.99	1452	25	140	7.99	tr_XENTR__F6ZV66	50.39	8.37	1446	5	125	8.37	9	1063	868.55	70.8912	1106	similar	Med
RMA_00001559-RA	prot_RHIMB__RMA_00001559-RA	Similar to Pnpla6 Neuropathy target esterase (Mus musculus)	similar	1064	0.16	tr_XENTR__F6WQU6	70.21	71	1169	340	1169	70.21	tr_XENTR__F6WQU6	70.21	71	1169	340	1169	70.21	1	3222	3027.55	53.8776	2930	similar	Med
RMA_00001560-RA	prot_RHIMB__RMA_00001560-RA	Similar to Mcoln1 Mucolipin-1 (Mus musculus)	similar	563	0.1	tr_XENTR__F7BTM2	99.82	100	581	1	581	99.82	tr_XENTR__F7BTM2	99.82	100	581	1	581	99.82	1	2416	2221.55	41.7996	1668	quality-similar	Med
RMA_00001561-RA	prot_RHIMB__RMA_00001561-RA	Similar to Pglyrp2 N-acetylmuramoyl-L-alanine amidase (Mus musculus)	similar	447	0.12	tr_XENTR__F6QP31	91.95	95.77	497	19	494	91.95	tr_XENTR__F6QP31	91.95	95.77	497	19	494	91.95	1	1405	1210.55	51.0932	1111	quality-similar	Med
RMA_00001562-RA	prot_RHIMB__RMA_00001562-RA	Similar to Rasal3 RAS protein activator like-3 (Mus musculus)	similar	842	0.09	tr_XENTR__F7EA48	75.3	89.28	821	1	821	75.3	tr_XENTR__F7EA48	75.3	89.28	821	1	821	75.3	1	3696	3501.55	48.6353	3059	similar	Med
RMA_00001563-RA	prot_RHIMB__RMA_00001563-RA	Similar to WIZ Protein Wiz (Homo sapiens)	similar	1657	0.08	tr_XENTR__F6QLC8	64.09	79.23	1252	1	1250	64.09	tr_XENTR__F6QLC8	64.09	79.23	1252	1	1250	64.09	1	6229	6034.55	39.2218	4251.48	similar	Med
RMA_00001564-RA	pred_RHIMB__RMA_00001564-RA	Protein of unknown function	unknown	336	0.88	NA	0	0	0	0	0	0	0	0	0	0	0	0	0	0	1075	880.55	6.03826	95.5067	unknown	Low
RMA_00001565-RA	prot_RHIMB__RMA_00001565-RA	Similar to Lrrc8c Volume-regulated anion channel subunit LRRC8C (Mus musculus)	similar	836	0.17	tr_LEPOC__W5MCD0	97.97	99.75	801	1	799	97.97	tr_XENTR__F7EB78	98.09	99.87	796	1	795	98.09	2	2590	2395.55	19.0861	821.279	quality-similar	Med
RMA_00001566-RA	pred_RHIMB__RMA_00001566-RA	Protein of unknown function	unknown	620	0.34	tr_BRAFL__C3Y4T3	21.61	73.16	190	21	159	21.61	0	0	0	0	0	0	0	0	2557	2362.55	39.5815	1679.74	unknown	Med
RMA_00001567-RA	prot_RHIMB__RMA_00001567-RA	Similar to Icam5 Intercellular adhesion molecule 5 (Mus musculus)	similar	702	0.26	tr_XENTR__F7DMI8	50.14	91.58	380	4	351	50.14	tr_XENTR__F7DMI8	50.14	91.58	380	4	351	50.14	1	2259	2064.55	46.6232	1729	similar	Med
RMA_00001568-RA	pred_RHIMB__RMA_00001568-RA	Protein of unknown function	unknown	541	0.17	tr_DANRE__F1QVT3	48.98	77.49	351	9	280	48.98	0	0	0	0	0	0	0	0	1626	1431.55	5.6	144	unknown	Low
RMA_00001569-RA	prot_RHIMB__RMA_00001569-RA	Similar to TYK2 Non-receptor tyrosine-protein kinase TYK2 (Homo sapiens)	similar	1773	0.19	tr_XENTR__F7CMB7	61.03	92.42	1188	5	1102	61.03	tr_XENTR__F7CMB7	61.03	92.42	1188	5	1102	61.03	1	5875	5680.55	39.515	4032	similar	Med
RMA_00001570-RA	prot_RHIMB__RMA_00001570-RA	Similar to CDC37 Hsp90 co-chaperone Cdc37 (Gallus gallus)	similar	328	0.16	tr_XENTR__Q28CE8	98.48	100	371	1	371	98.48	tr_XENTR__Q28CE8	98.48	100	371	1	371	98.48	1	1572	1377.55	50.1125	1240	quality-similar	Med
RMA_00001571-RA	pred_RHIMB__RMA_00001571-RA	Protein of unknown function	unknown	110	0.03	tr_LEPOC__W5MLB5	81.82	96.84	95	1	92	81.82	0	0	0	0	0	0	0	0	339	172.876	9.66092	30	unknown	Low
RMA_00001572-RA	pred_RHIMB__RMA_00001572-RA	Protein of unknown function	unknown	225	0.29	tr_NEMVE__A7S140	97.78	94.74	228	4	219	94.74	tr_XENTR__A0A1B8XYL9	96.89	64.18	349	122	345	64.18	19	678	487.727	0.96858	8.48556	unknown	V Low
RMA_00001573-RA	pred_RHIMB__RMA_00001573-RA	Protein of unknown function	unknown	701	0.23	tr_XENTR__A0A1B8XYH4	64.34	86.6	500	57	489	64.34	tr_XENTR__A0A1B8XYH4	64.34	86.6	500	57	489	64.34	334	2106	1911.55	9.03612	310.267	unknown	Low
RMA_00001574-RA	prot_RHIMB__RMA_00001574-RA	Similar to PDE4A cAMP-specific 3',5'-cyclic phosphodiesterase 4A (Homo sapiens)	similar	213	0.04	tr_DANRE__E7FAS0	42.25	11.58	777	1	90	11.58	0	0	0	0	0	0	0	0	1694	1499.55	11.2861	304	similar	Med
RMA_00001575-RA	pred_RHIMB__RMA_00001575-RA	Protein of unknown function	unknown	126	0.38	NA	0	0	0	0	0	0	0	0	0	0	0	0	0	0	409	234.097	0	0	unknown	V Low
RMA_00001576-RA	prot_RHIMB__RMA_00001576-RA	Similar to Pde4b cAMP-specific 3',5'-cyclic phosphodiesterase 4B (Rattus norvegicus)	similar	701	0.16	tr_XENTR__F7CLS3	92.01	99.71	683	1	681	92.01	tr_XENTR__F7CLS3	92.01	99.71	683	1	681	92.01	1	2106	1911.55	15.2026	522	quality-similar	Med
RMA_00001577-RA	prot_RHIMB__RMA_00001577-RA	Similar to KEAP1 Kelch-like ECH-associated protein 1 (Pongo abelii)	similar	588	0.17	tr_XENTR__F7CKC0	99.49	99.18	613	1	608	99.18	tr_XENTR__F7CKC0	99.49	99.18	613	1	608	99.18	1	1816	1621.55	49.5757	1444	quality-similar	Med
RMA_00001578-RA	pred_RHIMB__RMA_00001578-RA	Protein of unknown function	unknown	97	0.41	NA	0	0	0	0	0	0	0	0	0	0	0	0	0	0	294	135.314	41.9652	102	unknown	Med
RMA_00001579-RA	pred_RHIMB__RMA_00001579-RA	Protein of unknown function	unknown	435	0.15	tr_NEMVE__A7RJA5	96.55	97.33	524	8	517	96.55	tr_XENTR__F6TA52	95.63	27.48	2220	1084	1693	27.48	15	1308	1113.55	6.64927	133	quality-unknown	Low
RMA_00001580-RA	prot_RHIMB__RMA_00001580-RA	Similar to spc24 Kinetochore protein Spc24 (Xenopus laevis)	similar	205	0.16	SPC24_XENTR__Q6P8A1	89.27	100	199	1	199	89.27	SPC24_XENTR__Q6P8A1	89.27	100	199	1	199	89.27	1	618	429.51	60.6603	468	similar	Med
RMA_00001581-RA	prot_RHIMB__RMA_00001581-RA	Similar to S1pr1 Sphingosine 1-phosphate receptor 1 (Rattus norvegicus)	similar	399	0.19	tr_LEPOC__W5NP38	92.23	91.5	400	28	393	91.5	tr_XENTR__A0JM96	88.97	96.26	374	12	371	88.97	2	1361	1166.55	55.4543	1162	quality-similar	Med
RMA_00001582-RA	pred_RHIMB__RMA_00001582-RA	Protein of unknown function	unknown	174	0.66	NA	0	0	0	0	0	0	0	0	0	0	0	0	0	0	525	340.834	3.75679	23	unknown	Low
RMA_00001583-RA	pred_RHIMB__RMA_00001583-RA	Protein of unknown function	unknown	227	0.57	tr_XENTR__F7DI40	15.86	12.81	281	180	215	12.81	tr_XENTR__F7DI40	15.86	12.81	281	180	215	12.81	4	684	493.565	9.43003	83.6036	unknown	Low
RMA_00001584-RA	prot_RHIMB__RMA_00001584-RA	Similar to atg4d Cysteine protease ATG4D (Xenopus laevis)	similar	403	0.13	tr_XENTR__F7CGG3	100	100	470	1	470	100	tr_XENTR__F7CGG3	100	100	470	1	470	100	1	2587	2392.55	52.6802	2264	quality-similar	Med
RMA_00001585-RA	prot_RHIMB__RMA_00001585-RA	Similar to KRI1 Protein KRI1 homolog (Bos taurus)	similar	834	0.4	tr_XENTR__F7CGD7	80.22	99.87	753	1	752	80.22	tr_XENTR__F7CGD7	80.22	99.87	753	1	752	80.22	1	2788	2593.55	46.4419	2163.58	similar	Med
RMA_00001586-RA	prot_RHIMB__RMA_00001586-RA	Similar to slc44a2 Choline transporter-like protein 2 (Xenopus laevis)	similar	977	0.37	tr_MONDO__F6V0S0	63.56	95.22	711	30	706	63.56	CTL5_XENTR__B0JZD0	63.25	94.54	714	31	705	63.25	2	3543	3348.55	50.0011	3007.49	similar	Med
RMA_00001587-RA	pred_RHIMB__RMA_00001587-RA	Protein of unknown function	unknown	268	0.2	tr_XENTR__A0A1B8Y1F1	55.22	55.22	268	38	185	55.22	tr_XENTR__A0A1B8Y1F1	55.22	55.22	268	38	185	55.22	40	807	614.471	0.271802	3	unknown	V Low
RMA_00001588-RA	prot_RHIMB__RMA_00001588-RA	Similar to SCN1A Sodium channel protein type 1 subunit alpha (Homo sapiens)	similar	1793	0.15	tr_XENTR__F6UXH2	100	100	2005	1	2005	100	tr_XENTR__F6UXH2	100	100	2005	1	2005	100	2	5641	5446.55	16.3416	1598.76	quality-similar	Med
RMA_00001589-RA	prot_RHIMB__RMA_00001589-RA	Similar to TTC21B Tetratricopeptide repeat protein 21B (Homo sapiens)	similar	1322	0.09	tr_XENTR__F6VQ95	99.02	99.47	1318	7	1317	99.02	tr_XENTR__F6VQ95	99.02	99.47	1318	7	1317	99.02	2	4652	4457.55	27.826	2228	quality-similar	Med
RMA_00001590-RA	prot_RHIMB__RMA_00001590-RA	Similar to GALNT3 Polypeptide N-acetylgalactosaminyltransferase 3 (Homo sapiens)	similar	730	0.12	tr_XENTR__F6VQB1	78.08	99.52	625	1	622	78.08	tr_XENTR__F6VQB1	78.08	99.52	625	1	622	78.08	1	2755	2560.55	24.8193	1141.54	similar	Med
RMA_00001591-RA	pred_RHIMB__RMA_00001591-RA	Protein of unknown function	unknown	208	0.71	NA	0	0	0	0	0	0	0	0	0	0	0	0	0	0	627	438.213	8.51141	66.9969	unknown	Low
RMA_00001592-RA	prot_RHIMB__RMA_00001592-RA	Similar to CSRNP3 Cysteine/serine-rich nuclear protein 3 (Homo sapiens)	similar	580	0.01	tr_GORGO__G3RK53	100	98.82	592	8	592	98.82	tr_XENTR__F7AMQ4	61.72	68.27	520	9	363	61.72	2	2740	2545.55	22.8105	1043	quality-similar	Med
RMA_00001593-RA	pred_RHIMB__RMA_00001593-RA	Protein of unknown function	unknown	291	0.33	NA	0	0	0	0	0	0	0	0	0	0	0	0	0	0	876	682.8	0.522984	6.4143	unknown	V Low
RMA_00001594-RA	pred_RHIMB__RMA_00001594-RA	Protein of unknown function	unknown	219	0.22	NA	0	0	0	0	0	0	0	0	0	0	0	0	0	0	660	470.202	0	0	unknown	V Low
RMA_00001595-RA	prot_RHIMB__RMA_00001595-RA	Similar to SCN2A Sodium channel protein type 2 subunit alpha (Homo sapiens)	similar	1647	0.1	tr_LEPOC__W5MP41	98.91	94.4	1981	5	1981	94.4	tr_XENTR__F6UXH2	98.36	92.67	2005	1	1997	92.67	2	7265	7070.55	16.9081	2147.41	quality-similar	Med
RMA_00001596-RA	pred_RHIMB__RMA_00001596-RA	Protein of unknown function	unknown	136	0.99	NA	0	0	0	0	0	0	0	0	0	0	0	0	0	0	411	235.883	0.236013	1	unknown	V Low
RMA_00001597-RA	prot_RHIMB__RMA_00001597-RA	Similar to Scn2a Sodium channel protein type 2 subunit alpha (Rattus norvegicus)	similar	2021	0.08	tr_GORGO__A0A2I2Y832	100	100	2005	1	2005	100	tr_XENTR__F6TZ24	99.65	100	2018	1	2018	99.65	1	6066	5871.55	8.09567	853.834	quality-similar	Low
RMA_00001598-RA	pred_RHIMB__RMA_00001598-RA	Protein of unknown function	unknown	102	0.09	NA	0	0	0	0	0	0	0	0	0	0	0	0	0	0	309	147.62	56.1918	149	unknown	Med
RMA_00001599-RA	prot_RHIMB__RMA_00001599-RA	Similar to Slc38a11 Putative sodium-coupled neutral amino acid transporter 11 (Mus musculus)	similar	464	0.15	tr_XENTR__F6T6T2	75.86	75.51	445	15	442	75.51	tr_XENTR__F6T6T2	75.86	75.51	445	15	442	75.51	1	1608	1413.55	4.4504	113	similar	Low
RMA_00001600-RA	prot_RHIMB__RMA_00001600-RA	Similar to Cobll1 Cordon-bleu protein-like 1 (Mus musculus)	similar	1104	0.16	tr_XENTR__F6YRU5	97.37	99.91	1133	1	1132	97.37	tr_XENTR__F6YRU5	97.37	99.91	1133	1	1132	97.37	1	4269	4074.55	47.548	3480	quality-similar	Med
RMA_00001601-RA	prot_RHIMB__RMA_00001601-RA	Similar to GRB14 Growth factor receptor-bound protein 14 (Homo sapiens)	similar	407	0.27	tr_CANLF__F1PSX8	94.84	93.13	466	31	464	93.13	tr_XENTR__F6SG83	94.35	95.58	453	20	452	94.35	1	1848	1653.55	31.2538	928.298	similar	Med
RMA_00001602-RA	pred_RHIMB__RMA_00001602-RA	Protein of unknown function	unknown	291	0.41	tr_XENTR__F7CWZ5	37.11	14.95	963	465	608	14.95	tr_XENTR__F7CWZ5	37.11	14.95	963	465	608	14.95	50	876	682.8	0.081534	1	unknown	V Low
RMA_00001603-RA	prot_RHIMB__RMA_00001603-RA	Similar to Gvin1 Interferon-induced very large GTPase 1 (Mus musculus)	similar	2411	0.14	tr_XENTR__F6TSY1	97.39	100	2340	1	2340	97.39	tr_XENTR__F6TSY1	97.39	100	2340	1	2340	97.39	3	8333	8138.55	39.7477	5810.68	quality-similar	Med
RMA_00001604-RA	prot_RHIMB__RMA_00001604-RA	Similar to FCN2 Ficolin-2 (Bos taurus)	similar	196	0.58	tr_XENTR__A0A1B8YAT8	61.22	38.96	308	139	258	38.96	tr_XENTR__A0A1B8YAT8	61.22	38.96	308	139	258	38.96	2	824	631.282	43.3779	491.881	similar	Med
RMA_00001605-RA	pred_RHIMB__RMA_00001605-RA	Protein of unknown function	unknown	157	0.76	NA	0	0	0	0	0	0	0	0	0	0	0	0	0	0	474	293.183	6.45613	34	unknown	Low
RMA_00001606-RA	prot_RHIMB__RMA_00001606-RA	Similar to FAM107A Protein FAM107A (Homo sapiens)	similar	131	0.13	tr_XENTR__F6T095	98.47	81.36	177	32	175	81.36	tr_XENTR__F6T095	98.47	81.36	177	32	175	81.36	2	401	226.928	69.1821	282	similar	Med
RMA_00001607-RA	prot_RHIMB__RMA_00001607-RA	Similar to ACOX2 Peroxisomal acyl-coenzyme A oxidase 2 (Homo sapiens)	similar	534	0.14	tr_XENTR__Q28EC2	98.69	79.55	670	1	533	79.55	tr_XENTR__Q28EC2	98.69	79.55	670	1	533	79.55	1	2621	2426.55	53.7316	2342	similar	Med
RMA_00001608-RA	prot_RHIMB__RMA_00001608-RA	Similar to KCTD6 BTB/POZ domain-containing protein KCTD6 (Homo sapiens)	similar	201	0.37	tr_XENTR__B4F752	100	84.81	237	37	237	84.81	tr_XENTR__B4F752	100	84.81	237	37	237	84.81	1	606	417.952	60.6062	455	similar	Med
RMA_00001609-RA	pred_RHIMB__RMA_00001609-RA	Protein of unknown function	unknown	104	0.42	NA	0	0	0	0	0	0	0	0	0	0	0	0	0	0	482	300.597	51.3011	277	unknown	Med
RMA_00001610-RA	prot_RHIMB__RMA_00001610-RA	Similar to PDHB Pyruvate dehydrogenase E1 component subunit beta, mitochondrial (Bos taurus)	similar	283	0.2	tr_XENTR__Q5BKI5	96.11	75.56	360	89	360	75.56	tr_XENTR__Q5BKI5	96.11	75.56	360	89	360	75.56	1	1255	1060.55	56.5349	1077	similar	Med
RMA_00001611-RA	prot_RHIMB__RMA_00001611-RA	Similar to PXK PX domain-containing protein kinase-like protein (Homo sapiens)	similar	461	0.31	PXK_HUMAN__Q7Z7A4	99.78	99.83	578	1	577	99.78	tr_XENTR__F7C7U5	100	100	583	1	583	100	1	3128	2933.55	70.5846	3719.39	similar	Med
RMA_00001612-RA	prot_RHIMB__RMA_00001612-RA	Similar to abhd6-a Monoacylglycerol lipase abhd6-A (Xenopus laevis)	similar	326	0.36	tr_XENTR__F6RFF6	100	100	338	1	338	100	tr_XENTR__F6RFF6	100	100	338	1	338	100	1	2171	1976.55	51.0367	1812	similar	Med
RMA_00001613-RA	prot_RHIMB__RMA_00001613-RA	Similar to DNASE1L3 Deoxyribonuclease gamma (Homo sapiens)	similar	234	0.15	tr_XENTR__A0A1B8Y6J0	89.32	83.65	318	41	306	83.65	tr_XENTR__A0A1B8Y6J0	89.32	83.65	318	41	306	83.65	2	867	673.872	56.9212	689	similar	Med
RMA_00001614-RA	pred_RHIMB__RMA_00001614-RA	Protein of unknown function	unknown	180	0.02	tr_XENTR__A0A1B8Y6H2	100	100	180	1	180	100	tr_XENTR__A0A1B8Y6H2	100	100	180	1	180	100	1	1096	901.55	28.1583	456	quality-unknown	Med
RMA_00001615-RA	pred_RHIMB__RMA_00001615-RA	Protein of unknown function	unknown	88	0.59	NA	0	0	0	0	0	0	0	0	0	0	0	0	0	0	267	113.596	51.4586	105	unknown	Med
RMA_00001616-RA	prot_RHIMB__RMA_00001616-RA	Similar to FLNB Filamin-B (Homo sapiens)	similar	2164	0.21	tr_XENTR__F6RGN3	98.34	87.7	2609	1	2288	87.7	tr_XENTR__F6RGN3	98.34	87.7	2609	1	2288	87.7	1	6495	6300.55	31.5444	3570	similar	Med
RMA_00001617-RA	prot_RHIMB__RMA_00001617-RA	Similar to SLMAP Sarcolemmal membrane-associated protein (Homo sapiens)	similar	695	0.12	tr_XENTR__F6S911	100	100	855	1	855	100	tr_XENTR__F6S911	100	100	855	1	855	100	1	4449	4254.55	36.8478	2816	quality-similar	Med
RMA_00001618-RA	pred_RHIMB__RMA_00001618-RA	Protein of unknown function	unknown	239	0.79	NA	0	0	0	0	0	0	0	0	0	0	0	0	0	0	720	528.757	16.1356	153.253	unknown	Med
RMA_00001619-RA	prot_RHIMB__RMA_00001619-RA	Similar to DENND6A Protein DENND6A (Homo sapiens)	similar	486	0.23	tr_XENTR__F6S962	99.18	95.02	603	31	603	95.02	tr_XENTR__F6S962	99.18	95.02	603	31	603	95.02	1	2000	1805.55	50.4045	1634.73	quality-similar	Med
RMA_00001620-RA	prot_RHIMB__RMA_00001620-RA	Similar to arf4 ADP-ribosylation factor 4 (Xenopus laevis)	similar	93	0.33	tr_ORYLA__H2N213	92.47	56.58	152	1	86	56.58	tr_XENTR__Q5BJ34	92.47	47.78	180	1	86	47.78	1	672	481.878	35.3522	306	similar	Med
RMA_00001621-RA	prot_RHIMB__RMA_00001621-RA	Similar to PDE12 2',5'-phosphodiesterase 12 (Bos taurus)	similar	564	0.01	tr_MONDO__F6XSX3	99.47	99	598	7	598	99	tr_XENTR__Q3ZCM2	96.45	97.28	551	15	550	96.45	2	1786	1591.55	17.3607	496.311	quality-similar	Med
RMA_00001622-RA	prot_RHIMB__RMA_00001622-RA	Similar to Dnah7 Dynein heavy chain 7, axonemal (Rattus norvegicus)	similar	3922	0.09	tr_XENTR__F6X5V5	97.6	100	3846	1	3846	97.6	tr_XENTR__F6X5V5	97.6	100	3846	1	3846	97.6	2	12201	12006.6	18.0206	3886.48	quality-similar	Med
RMA_00001623-RA	prot_RHIMB__RMA_00001623-RA	Similar to Asb14 Ankyrin repeat and SOCS box protein 14 (Rattus norvegicus)	similar	404	0.29	tr_XENTR__A0A1B8Y6E9	100	100	581	1	581	100	tr_XENTR__A0A1B8Y6E9	100	100	581	1	581	100	1	1381	1186.55	34.8606	743	similar	Med
RMA_00001624-RA	prot_RHIMB__RMA_00001624-RA	Similar to APPL1 DCC-interacting protein 13-alpha (Homo sapiens)	similar	599	0.38	tr_XENTR__A0A1B8Y6G9	96.99	98.43	701	12	701	96.99	tr_XENTR__A0A1B8Y6G9	96.99	98.43	701	12	701	96.99	1	1871	1676.55	53.3951	1608	similar	Med
RMA_00001625-RA	prot_RHIMB__RMA_00001625-RA	Similar to hesx1-b Homeobox expressed in ES cells 1-B (Xenopus laevis)	similar	196	0.14	HESX1_XENTR__Q28J15	90.82	95.7	186	9	186	90.82	HESX1_XENTR__Q28J15	90.82	95.7	186	9	186	90.82	1	591	403.541	1.24161	9	quality-similar	Low
RMA_00001626-RA	pred_RHIMB__RMA_00001626-RA	Protein of unknown function	unknown	240	0.61	NA	0	0	0	0	0	0	0	0	0	0	0	0	0	0	723	531.694	1.15176	11	unknown	Low
RMA_00001627-RA	prot_RHIMB__RMA_00001627-RA	Similar to IL17RD Interleukin-17 receptor D (Gallus gallus)	similar	698	0.04	tr_XENTR__F6ZRR0	100	100	733	1	733	100	tr_XENTR__F6ZRR0	100	100	733	1	733	100	1	4093	3898.55	40.0514	2804.71	quality-similar	Med
RMA_00001628-RA	pred_RHIMB__RMA_00001628-RA	Protein of unknown function	unknown	318	0.94	NA	0	0	0	0	0	0	0	0	0	0	0	0	0	0	957	763.321	0.222432	3.0498	unknown	V Low
RMA_00001629-RA	prot_RHIMB__RMA_00001629-RA	Similar to tlk2 Serine/threonine-protein kinase tousled-like 2 (Xenopus tropicalis)	similar	548	0.13	TLK2_XENTR__Q08CW1	79.56	72.6	697	1	506	72.6	TLK2_XENTR__Q08CW1	79.56	72.6	697	1	506	72.6	1	3262	3067.55	31.0702	1712	similar	Med
RMA_00001630-RA	prot_RHIMB__RMA_00001630-RA	Similar to MRC2 C-type mannose receptor 2 (Homo sapiens)	similar	1416	0.1	tr_XENTR__F6QI00	100	100	1473	1	1473	100	tr_XENTR__F6QI00	100	100	1473	1	1473	100	2	5248	5053.55	35.6487	3236	quality-similar	Med
RMA_00001631-RA	prot_RHIMB__RMA_00001631-RA	Similar to B box-binding protein (Xenopus laevis)	similar	320	0.03	NA	0	0	0	0	0	0	tr_XENTR__F6PQQ6	22.81	23.78	307	37	109	22.81	6	963	769.289	1.61461	22.3113	similar	Low
RMA_00001632-RA	pred_RHIMB__RMA_00001632-RA	Protein of unknown function	unknown	183	0.43	tr_NEMVE__A8DVC3	91.8	63.16	266	40	207	63.16	0	0	0	0	0	0	0	0	552	366.372	3.19101	21	unknown	Low
RMA_00001633-RA	pred_RHIMB__RMA_00001633-RA	Protein of unknown function	unknown	204	0.46	NA	0	0	0	0	0	0	0	0	0	0	0	0	0	0	615	426.615	0.298757	2.2894	unknown	V Low
RMA_00001634-RA	pred_RHIMB__RMA_00001634-RA	Protein of unknown function	unknown	385	0.31	NA	0	0	0	0	0	0	0	0	0	0	0	0	0	0	1158	963.55	0	0	unknown	V Low
RMA_00001635-RA	prot_RHIMB__RMA_00001635-RA	Similar to gag-pol Gag-Pol polyprotein (Walleye dermal sarcoma virus)	similar	205	0.63	tr_MONDO__K7DZM9	88.29	18.81	904	31	200	18.81	0	0	0	0	0	0	0	0	618	429.51	7.23858	55.8463	virus	Low
RMA_00001636-RA	prot_RHIMB__RMA_00001636-RA	Similar to MARCH7 E3 ubiquitin-protein ligase MARCH7 (Homo sapiens)	similar	660	0.03	tr_XENTR__F7D4S2	21.97	93.55	155	8	152	21.97	tr_XENTR__F7D4S2	21.97	93.55	155	8	152	21.97	1	2604	2409.55	20.6323	893	similar	Med
RMA_00001637-RA	pred_RHIMB__RMA_00001637-RA	Protein of unknown function	unknown	108	0.44	NA	0	0	0	0	0	0	0	0	0	0	0	0	0	0	327	162.678	0	0	unknown	V Low
RMA_00001638-RA	prot_RHIMB__RMA_00001638-RA	Similar to Pol LINE-1 retrotransposable element ORF2 protein (Mus musculus)	similar	497	0.3	tr_DANRE__A0A0R4ISL7	47.48	20.73	1259	224	484	20.73	tr_XENTR__F6TKM8	36.22	47.63	401	211	401	36.22	135	1494	1299.55	0.771102	18	line	V Low
RMA_00001639-RA	pred_RHIMB__RMA_00001639-RA	Protein of unknown function	unknown	111	0.37	NA	0	0	0	0	0	0	0	0	0	0	0	0	0	0	426	249.315	14.9609	67	unknown	Med
RMA_00001640-RA	prot_RHIMB__RMA_00001640-RA	Similar to TANC2 Protein TANC2 (Homo sapiens)	similar	2062	0.11	tr_MONDO__F6X4M8	93.02	98.82	2036	25	2036	93.02	tr_XENTR__F6PPF2	56.79	86.54	1345	174	1337	56.79	1	6189	5994.55	21.1001	2272	quality-similar	Med
RMA_00001641-RA	pred_RHIMB__RMA_00001641-RA	Protein of unknown function	unknown	242	0.45	NA	0	0	0	0	0	0	0	0	0	0	0	0	0	0	729	537.586	4.03876	39	unknown	Low
RMA_00001642-RA	prot_RHIMB__RMA_00001642-RA	Similar to cyb561 Cytochrome b561 (Xenopus laevis)	similar	251	0.1	tr_XENTR__F6PRA0	98.8	99.2	251	2	250	98.8	tr_XENTR__F6PRA0	98.8	99.2	251	2	250	98.8	1	1112	917.55	60.7953	1002	quality-similar	Med
RMA_00001643-RA	prot_RHIMB__RMA_00001643-RA	Similar to Sugp2 SURP and G-patch domain-containing protein 2 (Mus musculus)	similar	976	0.17	tr_TRICA__D2CG43	21.31	28.73	717	417	622	21.31	tr_XENTR__F6S0I0	13.42	78.66	164	34	162	13.42	7	2931	2736.55	0.540122	26.5499	similar	V Low
RMA_00001644-RA	pred_RHIMB__RMA_00001644-RA	Protein of unknown function	unknown	80	0.13	NA	0	0	0	0	0	0	0	0	0	0	0	0	0	0	252	101.896	23.4932	43	unknown	Med
RMA_00001645-RA	pred_RHIMB__RMA_00001645-RA	Protein of unknown function	unknown	193	0.49	tr_XENTR__A0A1B8Y0Y5	96.37	59.38	357	77	288	59.38	tr_XENTR__A0A1B8Y0Y5	96.37	59.38	357	77	288	59.38	269	583	395.886	0	0	unknown	V Low
RMA_00001646-RA	prot_RHIMB__RMA_00001646-RA	Similar to ACE Angiotensin-converting enzyme (Fragment) (Gallus gallus)	similar	1255	0.14	tr_XENTR__F6PS42	98.8	100	1284	1	1284	98.8	tr_XENTR__F6PS42	98.8	100	1284	1	1284	98.8	1	5640	5445.55	31.6002	3091	quality-similar	Med
RMA_00001647-RA	prot_RHIMB__RMA_00001647-RA	Similar to KCNH6 Potassium voltage-gated channel subfamily H member 6 (Gallus gallus)	similar	1045	0.07	tr_CHICK__A0A1I7Q433	100	96.72	1068	36	1068	96.72	tr_XENTR__F6PSC4	90.91	83.83	1113	37	1113	83.83	2	4392	4197.55	9.96039	751	quality-similar	Low
RMA_00001648-RA	prot_RHIMB__RMA_00001648-RA	Similar to Dcaf7 DDB1- and CUL4-associated factor 7 (Mus musculus)	similar	342	0.07	tr_XENTR__Q6P648	100	100	342	1	342	100	tr_XENTR__Q6P648	100	100	342	1	342	100	1	1859	1664.55	41.9404	1254	quality-similar	Med
RMA_00001649-RA	prot_RHIMB__RMA_00001649-RA	Similar to psmd11 26S proteasome non-ATPase regulatory subunit 11 (Xenopus tropicalis)	similar	398	0.14	tr_XENTR__V9GZ90	100	99.53	424	3	424	99.53	tr_XENTR__V9GZ90	100	99.53	424	3	424	99.53	1	1917	1722.55	43.7925	1355	quality-similar	Med
RMA_00001650-RA	prot_RHIMB__RMA_00001650-RA	Similar to CDK5R1 Cyclin-dependent kinase 5 activator 1 (Bos taurus)	similar	293	0.33	tr_XENTR__F6TSL7	100	100	292	1	292	100	tr_XENTR__F6TSL7	100	100	292	1	292	100	16	882	688.764	30.553	378	similar	Med
RMA_00001651-RA	prot_RHIMB__RMA_00001651-RA	Similar to MYO1D Unconventional myosin-Id (Homo sapiens)	similar	742	0.18	tr_XENTR__F6SZZ8	81.81	70.21	1007	1	815	70.21	tr_XENTR__F6SZZ8	81.81	70.21	1007	1	815	70.21	2	3408	3213.55	47.6582	2751	similar	Med
RMA_00001652-RA	pred_RHIMB__RMA_00001652-RA	Protein of unknown function	unknown	341	0.36	NA	0	0	0	0	0	0	0	0	0	0	0	0	0	0	1177	982.55	0.338353	5.97163	unknown	V Low
RMA_00001653-RA	pred_RHIMB__RMA_00001653-RA	Protein of unknown function	unknown	286	0.41	NA	0	0	0	0	0	0	0	0	0	0	0	0	0	0	861	667.924	3.04544	36.538	unknown	Low
RMA_00001654-RA	prot_RHIMB__RMA_00001654-RA	Similar to tbx2-b T-box transcription factor TBX2-B (Xenopus laevis)	similar	701	0.06	TBX2_XENTR__Q3SA48	100	100	685	1	685	100	TBX2_XENTR__Q3SA48	100	100	685	1	685	100	1	3398	3203.55	37.3628	2150	quality-similar	Med
RMA_00001655-RA	prot_RHIMB__RMA_00001655-RA	Similar to BCAS3 Breast carcinoma-amplified sequence 3 (Homo sapiens)	similar	284	0.41	tr_XENTR__F7E4D7	55.28	20.1	806	130	291	20.1	tr_XENTR__F7E4D7	55.28	20.1	806	130	291	20.1	2	855	661.994	42.8892	510	similar	Med
RMA_00001656-RA	pred_RHIMB__RMA_00001656-RA	Protein of unknown function	unknown	72	0.43	NA	0	0	0	0	0	0	0	0	0	0	0	0	0	0	219	77.0083	0	0	unknown	V Low
RMA_00001657-RA	pred_RHIMB__RMA_00001657-RA	Protein of unknown function	unknown	66	0.3	NA	0	0	0	0	0	0	0	0	0	0	0	0	0	0	201	64.2117	0	0	unknown	V Low
RMA_00001658-RA	prot_RHIMB__RMA_00001658-RA	Similar to BCAS3 Breast carcinoma-amplified sequence 3 (Homo sapiens)	similar	81	0.51	tr_XENTR__F7E4D7	95.06	9.55	806	30	106	9.55	tr_XENTR__F7E4D7	95.06	9.55	806	30	106	9.55	2	246	97.263	80.1332	140	similar	Med
RMA_00001659-RA	pred_RHIMB__RMA_00001659-RA	Protein of unknown function	unknown	89	0.86	NA	0	0	0	0	0	0	0	0	0	0	0	0	0	0	270	115.982	26.8801	56	unknown	Med
RMA_00001660-RA	prot_RHIMB__RMA_00001660-RA	Similar to PPM1D Protein phosphatase 1D (Homo sapiens)	similar	563	0.02	tr_XENTR__F6TEM0	100	100	543	1	543	100	tr_XENTR__F6TEM0	100	100	543	1	543	100	1	2421	2226.55	40.6556	1626	quality-similar	Med
RMA_00001661-RA	prot_RHIMB__RMA_00001661-RA	Similar to Appbp2 Amyloid protein-binding protein 2 (Rattus norvegicus)	similar	433	0.33	tr_CHICK__Q5ZLJ2	90.53	66.89	586	189	580	66.89	tr_XENTR__F6TEX4	92.15	67.63	590	192	590	67.63	1	1663	1468.55	39.9562	1054	similar	Med
RMA_00001662-RA	pred_RHIMB__RMA_00001662-RA	Protein of unknown function	unknown	247	0.4	tr_DANRE__A0A0G2KPD7	65.18	12.56	1258	1097	1254	12.56	tr_XENTR__F6ZSV2	62.75	10.71	1400	1251	1400	10.71	224	744	552.308	11.5917	115	unknown	Med
RMA_00001663-RA	pred_RHIMB__RMA_00001663-RA	Protein of unknown function	unknown	60	0.65	NA	0	0	0	0	0	0	0	0	0	0	0	0	0	0	183	51.9965	1.07068	1	unknown	Low
RMA_00001664-RA	pred_RHIMB__RMA_00001664-RA	Protein of unknown function	unknown	79	0.26	NA	0	0	0	0	0	0	0	0	0	0	0	0	0	0	240	92.6993	7.23641	12.0495	unknown	Low
RMA_00001665-RA	pred_RHIMB__RMA_00001665-RA	Protein of unknown function	unknown	135	0.11	tr_NEMVE__A7RU29	99.26	98.37	246	2	243	98.37	0	0	0	0	0	0	0	0	408	233.201	0.720532	3.01823	quality-unknown	V Low
RMA_00001666-RA	prot_RHIMB__RMA_00001666-RA	Similar to Myg1 UPF0160 protein MYG1, mitochondrial (Rattus norvegicus)	similar	369	0.07	tr_XENTR__F6VXZ9	100	98.92	369	5	369	98.92	tr_XENTR__F6VXZ9	100	98.92	369	5	369	98.92	1	1222	1027.55	40.4715	747	quality-similar	Med
RMA_00001667-RA	prot_RHIMB__RMA_00001667-RA	Similar to AAAS Aladin (Homo sapiens)	similar	541	0.17	tr_XENTR__F6VY14	88.54	99.81	525	1	524	88.54	tr_XENTR__F6VY14	88.54	99.81	525	1	524	88.54	1	2335	2140.55	36.1251	1389	similar	Med
RMA_00001668-RA	prot_RHIMB__RMA_00001668-RA	Similar to Sp7 Transcription factor Sp7 (Mus musculus)	similar	409	0.02	tr_XENTR__F6VY20	100	95.7	419	19	419	95.7	tr_XENTR__F6VY20	100	95.7	419	19	419	95.7	1	1230	1035.55	1.66657	31	quality-similar	Low
RMA_00001669-RA	prot_RHIMB__RMA_00001669-RA	Similar to SP1 Transcription factor Sp1 (Homo sapiens)	similar	798	0.08	tr_XENTR__F6VY28	87.72	100	728	1	728	87.72	tr_XENTR__F6VY28	87.72	100	728	1	728	87.72	1	3191	2996.55	38.8848	2093	similar	Med
RMA_00001670-RA	pred_RHIMB__RMA_00001670-RA	Protein of unknown function	unknown	243	0.38	tr_DANRE__A0A0G2KRN3	41.56	7.72	1309	866	966	7.72	0	0	0	0	0	0	0	0	732	540.53	9.47545	92	unknown	Low
RMA_00001671-RA	prot_RHIMB__RMA_00001671-RA	Similar to CDCA7 Cell division cycle-associated protein 7 (Bos taurus)	similar	298	0.05	tr_XENTR__B2RZ03	94.63	94.55	312	1	295	94.55	tr_XENTR__B2RZ03	94.63	94.55	312	1	295	94.55	1	1082	887.55	26.3444	420	quality-similar	Med
RMA_00001672-RA	prot_RHIMB__RMA_00001672-RA	Similar to AMHR2 Anti-Muellerian hormone type-2 receptor (Homo sapiens)	similar	456	0.11	tr_XENTR__F6PL37	55.26	96.81	282	10	282	55.26	tr_XENTR__F6PL37	55.26	96.81	282	10	282	55.26	1	1768	1573.55	33.1677	937.484	similar	Med
RMA_00001673-RA	pred_RHIMB__RMA_00001673-RA	Protein of unknown function	unknown	128	0.13	tr_CANLF__F1PT82	94.53	97.06	136	1	132	94.53	tr_XENTR__F7CMX6	72.66	35.58	520	5	189	35.58	2	872	678.832	44.1217	538	quality-unknown	Med
RMA_00001674-RA	prot_RHIMB__RMA_00001674-RA	Similar to Pcbp2 Poly(rC)-binding protein 2 (Mus musculus)	similar	465	0.08	tr_BOVIN__Q3SYT9	74.19	97.71	349	1	341	74.19	tr_XENTR__F6VYC5	74.19	97.82	367	1	359	74.19	1	3435	3240.55	41.8045	2433.38	similar	Med
RMA_00001675-RA	pred_RHIMB__RMA_00001675-RA	Protein of unknown function	unknown	398	0.15	NA	0	0	0	0	0	0	0	0	0	0	0	0	0	0	1228	1033.55	12.4762	231.623	unknown	Med
RMA_00001676-RA	prot_RHIMB__RMA_00001676-RA	Similar to Pol LINE-1 retrotransposable element ORF2 protein (Mus musculus)	similar	489	0.31	tr_DANRE__A0A0G2KPD7	64.83	25.2	1258	936	1252	25.2	tr_XENTR__F6Z2I2	51.12	23.57	1065	815	1065	23.57	58	1470	1275.55	1.76357	40.4071	line	Low
RMA_00001677-RA	prot_RHIMB__RMA_00001677-RA	Similar to Map3k12 Mitogen-activated protein kinase kinase kinase 12 (Mus musculus)	similar	779	0.07	tr_XENTR__F7BI24	100	100	814	1	814	100	tr_XENTR__F7BI24	100	100	814	1	814	100	1	2451	2256.55	15.148	614	quality-similar	Med
RMA_00001678-RA	pred_RHIMB__RMA_00001678-RA	Protein of unknown function	unknown	221	0.08	NA	0	0	0	0	0	0	0	0	0	0	0	0	0	0	666	476.046	3.15753	27	unknown	Low
RMA_00001679-RA	prot_RHIMB__RMA_00001679-RA	Similar to PLEKHA3 Pleckstrin homology domain-containing family A member 3 (Homo sapiens)	similar	269	0.21	tr_XENTR__F6SDZ2	76.95	77.25	255	1	197	76.95	tr_XENTR__F6SDZ2	76.95	77.25	255	1	197	76.95	1	810	617.429	50.7638	563	similar	Med
RMA_00001680-RA	prot_RHIMB__RMA_00001680-RA	Similar to tarbp2 RISC-loading complex subunit tarbp2 (Xenopus tropicalis)	similar	292	0.24	tr_CHICK__A0A1D5P6Q6	90.75	99.37	315	1	313	90.75	TRBP2_XENTR__Q5BJ52	68.49	55.84	351	154	349	55.84	2	879	685.78	63.8884	787	quality-similar	Med
RMA_00001681-RA	pred_RHIMB__RMA_00001681-RA	Protein of unknown function	unknown	85	0.43	NA	0	0	0	0	0	0	0	0	0	0	0	0	0	0	258	106.52	25.6094	49	unknown	Med
RMA_00001682-RA	prot_RHIMB__RMA_00001682-RA	Similar to ATF7 Cyclic AMP-dependent transcription factor ATF-7 (Pongo abelii)	similar	466	0.31	tr_XENTR__F7BJ88	90.77	89.81	471	49	471	89.81	tr_XENTR__F7BJ88	90.77	89.81	471	49	471	89.81	1	1541	1346.55	27.2869	660	similar	Med
RMA_00001683-RA	pred_RHIMB__RMA_00001683-RA	Protein of unknown function	unknown	90	0.49	NA	0	0	0	0	0	0	0	0	0	0	0	0	0	0	273	118.381	27.2741	57.9966	unknown	Med
RMA_00001684-RA	prot_RHIMB__RMA_00001684-RA	Similar to ATP5G2 ATP synthase F(0) complex subunit C2, mitochondrial (Bos taurus)	similar	180	0.06	tr_PANTR__H2Q628	87.78	97.98	198	5	198	87.78	tr_XENTR__F6QFA3	57.78	100	141	1	141	57.78	1	1149	954.55	42.9251	736	similar	Med
RMA_00001685-RA	pred_RHIMB__RMA_00001685-RA	Protein of unknown function	unknown	82	0.31	NA	0	0	0	0	0	0	0	0	0	0	0	0	0	0	249	99.5796	35.2211	63	unknown	Med
RMA_00001686-RA	pred_RHIMB__RMA_00001686-RA	Protein of unknown function	unknown	137	0.64	NA	0	0	0	0	0	0	0	0	0	0	0	0	0	0	414	238.564	1.63352	7	unknown	Low
RMA_00001687-RA	prot_RHIMB__RMA_00001687-RA	Similar to calcoco1-a Calcium-binding and coiled-coil domain-containing protein 1-A (Xenopus laevis)	similar	516	0.22	tr_XENTR__F6PJS3	71.12	70.46	589	175	589	70.46	tr_XENTR__F6PJS3	71.12	70.46	589	175	589	70.46	1	1764	1569.55	40.6128	1145	similar	Med
RMA_00001688-RA	pred_RHIMB__RMA_00001688-RA	Protein of unknown function	unknown	330	0.41	tr_XENTR__F6PJ32	39.39	9.67	1323	412	539	9.67	tr_XENTR__F6PJ32	39.39	9.67	1323	412	539	9.67	317	993	799.169	11.521	165.385	unknown	Med
RMA_00001689-RA	prot_RHIMB__RMA_00001689-RA	Similar to mmp21 Matrix metalloproteinase-21 (Xenopus laevis)	similar	605	0.04	tr_XENTR__F6XJ91	97.52	99.24	527	3	525	97.52	tr_XENTR__F6XJ91	97.52	99.24	527	3	525	97.52	1	2590	2395.55	49.3607	2124	quality-similar	Med
RMA_00001690-RA	prot_RHIMB__RMA_00001690-RA	Similar to ublcp1 Ubiquitin-like domain-containing CTD phosphatase 1 (Xenopus laevis)	similar	243	0.22	UBCP1_XENTR__Q28EX9	95.47	61.32	318	1	195	61.32	UBCP1_XENTR__Q28EX9	95.47	61.32	318	1	195	61.32	1	1378	1183.55	34.7608	739	similar	Med
RMA_00001691-RA	pred_RHIMB__RMA_00001691-RA	Protein of unknown function	unknown	293	0.38	tr_DANRE__A0A0G2KJS8	60.07	17.51	1022	821	999	17.51	tr_XENTR__F6W4X9	54.95	12.66	1169	759	906	12.66	396	882	688.764	2.49264	30.8389	unknown	Low
RMA_00001692-RA	prot_RHIMB__RMA_00001692-RA	Similar to rnf145 RING finger protein 145 (Xenopus tropicalis)	similar	639	0.13	RN145_XENTR__Q0IJ20	99.69	100	695	1	695	99.69	RN145_XENTR__Q0IJ20	99.69	100	695	1	695	99.69	1	2303	2108.55	43.7734	1657.91	quality-similar	Med
RMA_00001693-RA	pred_RHIMB__RMA_00001693-RA	Protein of unknown function	unknown	118	0.38	NA	0	0	0	0	0	0	0	0	0	0	0	0	0	0	357	188.343	4.72938	16	unknown	Low
RMA_00001694-RA	pred_RHIMB__RMA_00001694-RA	Protein of unknown function	unknown	126	0.8	NA	0	0	0	0	0	0	0	0	0	0	0	0	0	0	381	209.254	14.1005	53	unknown	Med
RMA_00001695-RA	prot_RHIMB__RMA_00001695-RA	Similar to Ebf1 Transcription factor COE1 (Mus musculus)	similar	167	0.09	COE1_RAT__Q63398	98.2	32.88	584	1	192	32.88	tr_XENTR__F6ZEF2	98.2	32.17	600	1	193	32.17	4	504	321.124	25.8312	149	similar	Med
RMA_00001696-RA	prot_RHIMB__RMA_00001696-RA	Similar to Ebf1 Transcription factor COE1 (Mus musculus)	similar	422	0.07	tr_MONDO__F7DJ52	88.63	63.28	591	208	581	63.28	tr_XENTR__F6ZEF2	88.63	63.67	600	209	590	63.67	4	1336	1141.55	23.0674	473	similar	Med
RMA_00001697-RA	prot_RHIMB__RMA_00001697-RA	Similar to Transposable element Tcb1 transposase (Caenorhabditis briggsae)	similar	196	0.49	tr_XENTR__F7CKX5	79.59	45.38	346	190	346	45.38	tr_XENTR__F7CKX5	79.59	45.38	346	190	346	45.38	20	591	403.541	1.00428	7.27968	transposon	Low
RMA_00001698-RA	prot_RHIMB__RMA_00001698-RA	Similar to CLINT1 Clathrin interactor 1 (Bos taurus)	similar	568	0.27	tr_XENTR__F6XMH8	99.82	100	629	1	629	99.82	tr_XENTR__F6XMH8	99.82	100	629	1	629	99.82	1	2658	2463.55	34.4394	1524	similar	Med
RMA_00001699-RA	prot_RHIMB__RMA_00001699-RA	Similar to lsm11 U7 snRNA-associated Sm-like protein LSm11 (Xenopus laevis)	similar	415	0.19	tr_XENTR__F7EGK0	67.71	99.65	284	2	284	67.71	tr_XENTR__F7EGK0	67.71	99.65	284	2	284	67.71	1	1922	1727.55	28.1528	873.614	similar	Med
RMA_00001700-RA	prot_RHIMB__RMA_00001700-RA	Similar to ADAM19 Disintegrin and metalloproteinase domain-containing protein 19 (Homo sapiens)	similar	834	0.13	tr_XENTR__F6RC88	86.45	86.78	915	10	803	86.45	tr_XENTR__F6RC88	86.45	86.78	915	10	803	86.45	1	3741	3546.55	45.2099	2880.1	similar	Med
RMA_00001701-RA	prot_RHIMB__RMA_00001701-RA	Similar to Sox30 Transcription factor SOX-30 (Mus musculus)	similar	621	0.02	SOX30_MOUSE__Q8CGW4	67.15	63.68	782	285	782	63.68	SOX14_XENTR__A4QNG3	24.96	59	239	7	147	24.96	2	1866	1671.55	18.0848	543	similar	Med
RMA_00001702-RA	prot_RHIMB__RMA_00001702-RA	Similar to THG1L Probable tRNA(His) guanylyltransferase (Bos taurus)	similar	257	0.11	tr_XENTR__F6VSZ7	91.83	92.18	294	24	294	91.83	tr_XENTR__F6VSZ7	91.83	92.18	294	24	294	91.83	1	1065	870.55	39.7767	622	quality-similar	Med
RMA_00001703-RA	pred_RHIMB__RMA_00001703-RA	Protein of unknown function	unknown	108	0.35	NA	0	0	0	0	0	0	0	0	0	0	0	0	0	0	327	162.678	0	0	unknown	V Low
RMA_00001704-RA	prot_RHIMB__RMA_00001704-RA	Similar to NIPAL4 Magnesium transporter NIPA4 (Homo sapiens)	similar	382	0.07	tr_XENTR__Q6DIH0	100	100	401	1	401	100	tr_XENTR__Q6DIH0	100	100	401	1	401	100	1	1390	1195.55	22.0721	474	quality-similar	Med
RMA_00001705-RA	prot_RHIMB__RMA_00001705-RA	Similar to cyfip2 Cytoplasmic FMR1-interacting protein 2 (Xenopus laevis)	similar	1099	0.12	tr_XENTR__F6XLU1	100	100	1253	1	1253	100	tr_XENTR__F6XLU1	100	100	1253	1	1253	100	1	4965	4770.55	37.4951	3213	quality-similar	Med
RMA_00001706-RA	prot_RHIMB__RMA_00001706-RA	Similar to Itk Tyrosine-protein kinase ITK/TSK (Mus musculus)	similar	350	0.22	tr_BOVIN__A7Z039	92.57	65.81	620	1	408	65.81	tr_XENTR__F7D3B3	92.57	66.4	628	1	417	66.4	1	1424	1229.55	50.9829	1126	similar	Med
RMA_00001707-RA	pred_RHIMB__RMA_00001707-RA	Protein of unknown function	unknown	189	0.29	tr_XENTR__A0A1B8XWI4	57.67	31.49	416	260	390	31.49	tr_XENTR__A0A1B8XWI4	57.67	31.49	416	260	390	31.49	246	570	383.453	1.30666	9	unknown	Low
RMA_00001708-RA	pred_RHIMB__RMA_00001708-RA	Protein of unknown function	unknown	178	0.31	NA	0	0	0	0	0	0	0	0	0	0	0	0	0	0	537	352.184	0.474225	3	unknown	V Low
RMA_00001709-RA	prot_RHIMB__RMA_00001709-RA	Similar to med7-b Mediator of RNA polymerase II transcription subunit 7-B (Xenopus laevis)	similar	227	0.19	MED7_XENTR__Q5BJ48	100	100	229	1	229	100	MED7_XENTR__Q5BJ48	100	100	229	1	229	100	1	684	493.565	51.8854	460	quality-similar	Med
RMA_00001710-RA	pred_RHIMB__RMA_00001710-RA	Protein of unknown function	unknown	193	0.3	NA	0	0	0	0	0	0	0	0	0	0	0	0	0	0	582	394.929	0	0	unknown	V Low
RMA_00001711-RA	pred_RHIMB__RMA_00001711-RA	Protein of unknown function	unknown	114	0.22	NA	0	0	0	0	0	0	0	0	0	0	0	0	0	0	345	178.032	0	0	unknown	V Low
RMA_00001712-RA	pred_RHIMB__RMA_00001712-RA	Protein of unknown function	unknown	95	0.17	NA	0	0	0	0	0	0	0	0	0	0	0	0	0	0	288	130.433	0	0	unknown	V Low
RMA_00001713-RA	prot_RHIMB__RMA_00001713-RA	Similar to SGCD Delta-sarcoglycan (Homo sapiens)	similar	260	0.26	tr_MONDO__F7DH01	100	76.71	292	69	292	76.71	tr_XENTR__F6YTU0	65.38	66.55	296	100	296	65.38	1	883	689.76	48.1039	596	similar	Med
RMA_00001714-RA	prot_RHIMB__RMA_00001714-RA	Similar to Msi2 RNA-binding protein Musashi homolog 2 (Mus musculus)	similar	182	0.41	tr_LEPOC__W5MB40	70.88	28.68	387	264	374	28.68	tr_XENTR__F7AIR0	78.02	41.21	364	201	350	41.21	4	549	363.547	36.1396	236	similar	Med
RMA_00001715-RA	prot_RHIMB__RMA_00001715-RA	Similar to MSI2 RNA-binding protein Musashi homolog 2 (Homo sapiens)	similar	107	0.62	tr_MONDO__F7G6R7	61.68	31.88	207	39	104	31.88	tr_XENTR__F7AIR0	60.75	18.68	364	178	245	18.68	4	324	160.151	46.2331	133	similar	Med
RMA_00001716-RA	prot_RHIMB__RMA_00001716-RA	Similar to MSI2 RNA-binding protein Musashi homolog 2 (Homo sapiens)	similar	124	0.17	tr_LEPOC__W5MB40	73.39	23.51	387	1	91	23.51	tr_XENTR__F7AIR0	64.52	22.25	364	11	91	22.25	4	375	204.002	67.4055	247	similar	Med
RMA_00001717-RA	pred_RHIMB__RMA_00001717-RA	Protein of unknown function	unknown	100	0.28	NA	0	0	0	0	0	0	0	0	0	0	0	0	0	0	303	142.666	0.780445	2	unknown	V Low
RMA_00001718-RA	prot_RHIMB__RMA_00001718-RA	Similar to L1RE1 LINE-1 retrotransposable element ORF1 protein (Homo sapiens)	similar	359	0.1	tr_XENTR__F6RBG2	66.3	86.84	266	6	236	66.3	tr_XENTR__F6RBG2	66.3	86.84	266	6	236	66.3	332	1080	885.55	1.63453	26	line	Low
RMA_00001719-RA	pred_RHIMB__RMA_00001719-RA	Protein of unknown function	unknown	131	0.45	NA	0	0	0	0	0	0	tr_XENTR__F7A5D5	57.25	41.71	175	1	73	41.71	51	396	222.492	0.750654	3	unknown	V Low
RMA_00001720-RA	pred_RHIMB__RMA_00001720-RA	Protein of unknown function	unknown	283	0.39	NA	0	0	0	0	0	0	0	0	0	0	0	0	0	0	852	659.029	0.16895	2	unknown	V Low
RMA_00001721-RA	pred_RHIMB__RMA_00001721-RA	Protein of unknown function	unknown	283	0.39	tr_XENTR__F6Y2F9	98.23	14.09	1299	1117	1299	14.09	tr_XENTR__F6Y2F9	98.23	14.09	1299	1117	1299	14.09	376	852	659.029	0.422375	5	unknown	V Low
RMA_00001722-RA	prot_RHIMB__RMA_00001722-RA	Similar to AKAP1 A-kinase anchor protein 1, mitochondrial (Homo sapiens)	similar	1003	0.07	tr_CHICK__E1C1N8	100	100	883	1	883	100	tr_XENTR__A0A1B8Y956	41.67	48.57	873	220	643	41.67	1	4162	3967.55	39.5413	2818	quality-similar	Med
RMA_00001723-RA	pred_RHIMB__RMA_00001723-RA	Protein of unknown function	unknown	70	0.55	NA	0	0	0	0	0	0	0	0	0	0	0	0	0	0	213	72.68	147.223	192.202	unknown	High
RMA_00001724-RA	pred_RHIMB__RMA_00001724-RA	Protein of unknown function	unknown	141	0.48	NA	0	0	0	0	0	0	0	0	0	0	0	0	0	0	426	249.315	104.28	467	unknown	High
RMA_00001725-RA	prot_RHIMB__RMA_00001725-RA	Similar to Nf1 Neurofibromin (Rattus norvegicus)	similar	2703	0.2	tr_CHICK__A0A1D5P310	98.3	100	2850	1	2850	98.3	tr_XENTR__F6RG76	83.28	100	2398	1	2398	83.28	1	8357	8162.55	33.1196	4856	quality-similar	Med
RMA_00001726-RA	prot_RHIMB__RMA_00001726-RA	Similar to Evi2a Protein EVI2A (Mus musculus)	similar	271	0.23	tr_XENTR__K9J862	80.07	91.95	236	4	220	80.07	tr_XENTR__K9J862	80.07	91.95	236	4	220	80.07	1	816	623.366	70.1959	786	similar	Med
RMA_00001727-RA	prot_RHIMB__RMA_00001727-RA	Similar to Omg Oligodendrocyte-myelin glycoprotein (Mus musculus)	similar	461	0	tr_CHICK__E1C1K8	52.93	56.91	434	12	258	52.93	tr_XENTR__F6SQI0	59.65	98.88	268	1	265	59.65	1	1601	1406.55	43.2611	1093	similar	Med
RMA_00001728-RA	prot_RHIMB__RMA_00001728-RA	Similar to wsb1 WD repeat and SOCS box-containing protein 1 (Xenopus tropicalis)	similar	413	0.08	WSB1_XENTR__Q6P1V3	99.52	99.53	422	1	420	99.52	WSB1_XENTR__Q6P1V3	99.52	99.53	422	1	420	99.52	1	1869	1674.55	48.6051	1462	quality-similar	Med
RMA_00001729-RA	pred_RHIMB__RMA_00001729-RA	Protein of unknown function	unknown	171	0.18	NA	0	0	0	0	0	0	0	0	0	0	0	0	0	0	516	332.356	0.502516	3	unknown	V Low
RMA_00001730-RA	prot_RHIMB__RMA_00001730-RA	Similar to C11orf91 Uncharacterized protein C11orf91 (Homo sapiens)	similar	137	0	CK091_MOUSE__Q9D1Z2	94.89	91.24	194	18	194	91.24	tr_XENTR__A0A1B8XSC4	78.83	74.5	149	8	118	74.5	1	485	303.386	22.754	124	quality-similar	Med
RMA_00001731-RA	prot_RHIMB__RMA_00001731-RA	Similar to KIAA1549L UPF0606 protein KIAA1549L (Homo sapiens)	similar	1170	0.25	K154L_HUMAN__Q6ZVL6	98.12	64.95	1849	649	1849	64.95	tr_XENTR__F7APS3	56.32	100	698	1	698	56.32	1	5790	5595.55	29.0903	2923.87	similar	Med
RMA_00001732-RA	pred_RHIMB__RMA_00001732-RA	Protein of unknown function	unknown	307	0.16	tr_BRAFL__C3YM35	28.99	16.01	712	357	470	16.01	0	0	0	0	0	0	0	0	924	730.494	63.5597	834	unknown	Med
RMA_00001733-RA	prot_RHIMB__RMA_00001733-RA	Similar to HIPK3 Homeodomain-interacting protein kinase 3 (Homo sapiens)	similar	1129	0.13	tr_XENTR__F6SEG6	97.7	100	1212	1	1212	97.7	tr_XENTR__F6SEG6	97.7	100	1212	1	1212	97.7	1	3944	3749.55	47.6308	3208	quality-similar	Med
[truncated: 56,569 more rows]
