# Supplementary material for: Draft genome assembly of the invasive cane toad, Rhinella marina
Source: Gigascience. 2018 Aug 7;7(9):giy095. doi: 10.1093/gigascience/giy095 (PMC6145236; doi:10.1093/gigascience/giy095)
Supplement: Additional Files [file giy095_supplemental_files.zip › Table S4.xlsx]

## Sheet: Sheet1
Category	Subtype	Count	No. scaffolds	Avg. length	Total length	Genome Coverage	PacBio depth (X)	Illumina depth (X)
ARTEFACT		6	6	165.833	995	3.89022e-07	15.23	75.42
DNA		51432	13674	952	13017648	0.0050896	19.31	53.92
DNA	Academ	287	258	80.7093	20823	8.14131e-06	19.44	48.93
DNA	Academ?	3	3	87	261	1.02045e-07	16.39	31.95
DNA	CMC-Chapaev	420	390	106.841	41668	1.62912e-05	18.29	43.75
DNA	CMC-Chapaev-3	1003	603	653.799	394241	0.000154139	20.3	71.46
DNA	CMC-EnSpm	14384	7366	606.905	4470461	0.00174785	18.46	51.44
DNA	CMC-EnSpm?	46	45	93.5111	4208	1.64523e-06	20.17	48.79
DNA	CMC-Mirage	3	3	321	963	3.76511e-07	17.84	42.18
DNA	CMC-Transib	367	339	134.44	45575	1.78188e-05	19.24	41.57
DNA	Crypton	235	220	116.227	25570	9.99728e-06	16.24	40.59
DNA	Crypton-V	5	5	55.2	276	1.0791e-07	20.93	60.36
DNA	Dada	1186	972	192.115	186736	7.30094e-05	16.47	39.69
DNA	Ginger	4053	3087	311.93	962928	0.000376483	18.28	66
DNA	Harbinger	44	43	72.0465	3098	1.21125e-06	17.32	58.3
DNA	Harbinger?	5	5	44.8	224	8.75788e-08	16.53	63.17
DNA	IS3EU	92	74	358.311	26515	1.03668e-05	15.83	43.04
DNA	Kolobok	19	19	57.6316	1095	4.2812e-07	20.55	47.99
DNA	Kolobok-Hydra	503	460	137.73	63356	2.47707e-05	18.29	38.78
DNA	Kolobok-T2	28797	9233	752.934	6951839	0.00271801	18.62	44.13
DNA	Kolobok-T2?	3	3	60	180	7.03758e-08	24.04	69.58
DNA	MULE-F	17	17	59.7059	1015	3.96841e-07	18.42	53.8
DNA	MULE-MuDR	12648	7225	1779.79	12858957	0.00502755	20.29	60.75
DNA	MULE-MuDR?	20	20	63.25	1265	4.94586e-07	19.08	49.47
DNA	MULE-NOF	140	134	154.515	20705	8.09518e-06	43.27	247.54
DNA	MULE-NOF?	63	50	220.74	11037	4.31521e-06	18.35	73.28
DNA	Maverick	2329	1753	305.78	536032	0.000209576	24.3	75.21
DNA	Merlin	132	122	307.762	37547	1.468e-05	16.1	38.39
DNA	Novosib	11709	5860	520.083	3047689	0.00119158	18.56	39.53
DNA	P	528	480	124.09	59563	2.32878e-05	19.84	42.87
DNA	P-Fungi	5	5	49	245	9.57893e-08	15.31	40.91
DNA	P?	1	1	95	95	3.71428e-08	5.81	42.32
DNA	PIF-Harbinger	11968	5975	624.047	3728679	0.00145783	18.78	54.08
DNA	PIF-Harbinger?	5643	3264	246.021	803014	0.00031396	18.55	39.57
DNA	PIF-ISL2EU	248	228	77.4825	17666	6.907e-06	20.18	57.64
DNA	PiggyBac	14967	7578	1681.09	12739332	0.00498078	19.12	53.47
DNA	PiggyBac?	15	14	119.5	1673	6.54104e-07	19.54	51.52
DNA	Sola	15228	6362	582.337	3704830	0.0014485	18.68	33.87
DNA	Sola?	1	1	39	39	1.52481e-08	18.28	71.64
DNA	TcMar	110	97	100.722	9770	3.81984e-06	18.86	46.26
DNA	TcMar-Ant1	18	18	53.5556	964	3.76902e-07	18.51	49.52
DNA	TcMar-Fot1	412	380	344.197	130795	5.11378e-05	16.48	36.61
DNA	TcMar-Fot1?	1	1	68	68	2.65864e-08	18.82	58.5
DNA	TcMar-Gizmo	2	2	53	106	4.14435e-08	13.23	63.73
DNA	TcMar-ISRm11	54	54	79.2963	4282	1.67416e-06	19.49	55.34
DNA	TcMar-Mariner	1464	884	605.416	535188	0.000209246	19.26	57.52
DNA	TcMar-Mogwai	3	3	56.3333	169	6.60751e-08	19.22	61.09
DNA	TcMar-Pogo	53	53	175.585	9306	3.63843e-06	19.58	81.38
DNA	TcMar-Pogo?	1	1	79	79	3.08872e-08	13.38	53.19
DNA	TcMar-Sagan	48	48	63.875	3066	1.19873e-06	18.89	48.44
DNA	TcMar-Stowaway	34	32	73.4375	2350	9.18796e-07	15.73	43.07
DNA	TcMar-Stowaway?	14	14	110.071	1541	6.02495e-07	20.01	42.01
DNA	TcMar-Tc1	226145	24571	5192.24	127578413	0.0498802	18.77	61.19
DNA	TcMar-Tc1?	5	5	44.2	221	8.64059e-08	18.94	62.33
DNA	TcMar-Tc2	71639	14672	2765.43	40574419	0.0158637	17.64	32.02
DNA	TcMar-Tc4	72	71	59.5915	4231	1.65422e-06	16.89	37.96
DNA	TcMar-Tc4?	1	1	62	62	2.42406e-08	9.52	69.97
DNA	TcMar-Tigger	2462	1907	380.617	725837	0.000283785	18.45	57.7
DNA	TcMar-Tigger?	3	3	85.6667	257	1.00481e-07	20.47	64.81
DNA	TcMar-m44	25	25	56.52	1413	5.5245e-07	25.42	86.01
DNA	TcMar?	61	58	182.379	10578	4.13575e-06	16.34	38.82
DNA	Zator	51	51	62.8235	3204	1.25269e-06	18.87	56.35
DNA	Zisupton	4	4	86.75	347	1.35669e-07	12.72	48.45
DNA	hAT	14161	7389	558.373	4125816	0.0016131	17.96	45.04
DNA	hAT-Ac	231332	26271	7360.47	193366951	0.075602	26.14	92.63
DNA	hAT-Ac?	1378	1119	105.629	118199	4.62131e-05	18.24	47.89
DNA	hAT-Blackjack	22328	9407	1603.45	15083641	0.00589735	22.1	64.02
DNA	hAT-Charlie	48342	13574	2183.45	29638090	0.0115878	17.81	40.7
DNA	hAT-Pegasus	501	454	108.661	49332	1.92877e-05	18.18	33.1
DNA	hAT-Restless	2	2	58.5	117	4.57443e-08	12.85	25.32
DNA	hAT-Tag1	7433	4979	1944.44	9681385	0.0037852	18.8	51.32
DNA	hAT-Tip100	9529	5842	832.108	4861176	0.00190061	17.93	45.91
DNA	hAT-Tip100?	27	27	74.2222	2004	7.83518e-07	18.39	43.38
DNA	hAT-Tol2	3	3	49.6667	149	5.82555e-08	18.23	54.83
DNA	hAT-hAT1	5	5	71.4	357	1.39579e-07	16.55	54.17
DNA	hAT-hAT5	43	41	60.6098	2485	9.71577e-07	14.9	45.83
DNA	hAT-hAT6	3	2	73.5	147	5.74736e-08	23.71	75.06
DNA	hAT-hATm	310	269	129.613	34866	1.36318e-05	19.67	55.75
DNA	hAT-hATw	138	113	196.327	22185	8.67382e-06	11.52	41.57
DNA	hAT-hATx	23	23	59.2174	1362	5.3251e-07	17.05	56.46
DNA	hAT-hobo	113	109	76.4037	8328	3.25605e-06	23.45	71.39
DNA	hAT-hobo?	5	5	57	285	1.11428e-07	18.62	57.42
DNA	hAT?	355	335	99.9791	33493	1.3095e-05	17.56	43.05
DNA?		133	129	111.543	14389	5.62577e-06	18.34	61.92
DNA?	Crypton?	2	2	45.5	91	3.55789e-08	21.82	50.77
DNA?	hAT-Tip100?	2	2	66	132	5.16089e-08	16.98	64.54
DNA?	hAT?	6	6	53.1667	319	1.24722e-07	14.37	48.49
LINE		15	15	101.467	1522	5.95067e-07	16.77	42.79
LINE	Ambal	26	26	72.3846	1882	7.35818e-07	18.59	57.92
LINE	CR1	109646	21830	3563.89	77799723	0.0304179	21.91	76.39
LINE	CR1-Zenon	140	138	66.8406	9224	3.60637e-06	21.59	64.5
LINE	CRE	34	33	68.1818	2250	8.79698e-07	19.64	52.66
LINE	DRE	36	35	71.7429	2511	9.81743e-07	19.89	47.23
LINE	Dong-R4	90	67	372.209	24938	9.75018e-06	18.72	58.27
LINE	Genie	2	2	52.5	105	4.10526e-08	5.32	18.74
LINE	I	409	369	70.2547	25924	1.01357e-05	18.18	52.18
LINE	Jockey	10884	6606	706.045	4664136	0.00182357	18.69	58.02
LINE	L1	55752	11958	1797.13	21490056	0.00840211	21.12	73.68
LINE	L1-Tx1	3050	1657	742.473	1230278	0.00048101	26.14	96.32
LINE	L1?	124	46	2104.15	96791	3.7843e-05	19.28	73.6
LINE	L2	33972	10847	998.432	10829995	0.00423428	17.94	52.37
LINE	L2-Hydra	18	18	62.6667	1128	4.41022e-07	20.12	54.24
LINE	L2?	5	5	55.4	277	1.08301e-07	16.76	41.91
LINE	LOA	118	116	68.7586	7976	3.11843e-06	17.12	52.36
LINE	Odin	3	3	58.3333	175	6.84209e-08	11.47	49.22
LINE	Penelope	46790	12897	1507.01	19435931	0.007599	19.75	69.23
LINE	Proto1	15	15	87.4	1311	5.12571e-07	20.12	62.56
LINE	Proto2	30	29	73.6552	2136	8.35126e-07	18.33	55.64
LINE	R1	2105	1782	272.115	484909	0.000189588	17.54	50.33
LINE	R2	370	349	212.897	74301	2.905e-05	17.07	52.1
LINE	R2-Hero	20	20	65.1	1302	5.09052e-07	18.64	48.48
LINE	R2-NeSL	5	5	60.6	303	1.18466e-07	18.12	56.08
LINE	RTE	16	16	60.8125	973	3.8042e-07	16.45	50.48
LINE	RTE-BovB	1522	705	881.421	621402	0.000242954	18.3	63.28
LINE	RTE-RTE	14	14	55.1429	772	3.01834e-07	19.94	62.84
LINE	RTE-X	1635	892	509.609	454571	0.000177727	17.41	50.55
LINE	Rex-Babar	1336	921	462.087	425582	0.000166393	18.42	55.38
LINE	Tad1	370	346	66.0896	22867	8.94047e-06	18.24	50.35
LINE	Tad1?	7	7	61.8571	433	1.69293e-07	16.71	42.29
LINE	Zorro	6	6	79.1667	475	1.85714e-07	24.09	66.76
LINE?		4	3	109.333	328	1.2824e-07	7.59	12.23
LTR		1653	1395	185.746	259115	0.000101308	18.91	48.42
LTR	Caulimovirus	73	67	66.791	4475	1.74962e-06	18.5	57.63
LTR	Copia	20297	9742	1465.68	14278640	0.00558262	19.87	58.84
LTR	Copia%28Xen1%29	201	89	406.382	36168	1.41408e-05	24.15	101.51
LTR	Copia?	3	3	62.6667	188	7.35036e-08	18.07	62.68
LTR	DIRS	34863	6344	2672.7	16955617	0.00662925	21.26	59.42
LTR	ERV-Foamy	12	12	68.3333	820	3.20601e-07	22	56.37
LTR	ERV-Lenti	8	8	66.375	531	2.07609e-07	16.02	45.4
LTR	ERV1	15201	5937	1134.95	6738193	0.00263448	27.04	94.43
LTR	ERV1?	160	149	84.6174	12608	4.92944e-06	18.18	36.21
LTR	ERV4	355	341	94.7771	32319	1.2636e-05	17.56	57.06
LTR	ERVK	1872	1580	112.356	177522	6.9407e-05	15.77	38.45
LTR	ERVK?	3	3	86	258	1.00872e-07	14.31	32.79
LTR	ERVL	657	461	554.141	255459	9.98785e-05	30.53	107.52
LTR	ERVL-MaLR	2358	1422	250.361	356013	0.000139193	14.75	49.04
LTR	ERVL?	10	10	61.2	612	2.39278e-07	15.27	41.9
LTR	Ginger	1727	1435	543.298	779633	0.000304818	18.82	58.07
LTR	Gypsy	108272	19905	2780.93	55354441	0.0216423	23.59	72.5
LTR	Gypsy-Troyka	6	6	62.6667	376	1.47007e-07	15.74	56.3
LTR	Gypsy?	778	566	1166.57	660280	0.000258154	12.48	24.18
LTR	Ngaro	8845	4277	852.439	3645882	0.00142546	21.3	64.25
LTR	Pao	4456	2738	815.855	2233812	0.000873369	20.93	69.81
LTR	TATE	1	1	67	67	2.61954e-08	15.36	62.6
LTR	Viper	2	2	47	94	3.67518e-08	22.06	64.86
LTR?		4	4	59.5	238	9.30525e-08	15.76	45.18
Low_complexity		141028	24020	303.916	7300062	0.00285416	22.48	64.48
Other		9	8	394.625	3157	1.23431e-06	13.25	18.61
Other	DNA_virus	6	6	74.5	447	1.74767e-07	20.56	59.36
Other	centromeric	1	1	39	39	1.52481e-08	25.28	60.49
Other	subtelomeric	2	2	57	114	4.45714e-08	14.04	41.9
RC	Helitron	20301	9335	1796.69	16772101	0.0065575	19.32	56.81
RC	Helitron?	3	3	102	306	1.19639e-07	10.56	33.52
RC?	Helitron?	15	14	87.6429	1227	4.79729e-07	15.97	56.5
RNA		418	266	757.827	201582	7.88139e-05	32.65	173.99
Retroposon		1032	819	693.313	567823	0.000222006	18.26	51.02
Retroposon	SVA	6	6	330.5	1983	7.75307e-07	7.58	7.8
Retroposon?		4	4	73.75	295	1.15338e-07	15.35	55.51
SINE		11	11	60.2727	663	2.59218e-07	22.17	46.9
SINE	5S	10	10	83.3	833	3.25684e-07	24.19	60.85
SINE	5S-Deu	1	1	54	54	2.11127e-08	19.43	74.94
SINE	5S-Deu-L2	6	6	70.5	423	1.65383e-07	24.14	64.19
SINE	5S-Sauria-RTE	19	10	226.5	2265	8.85563e-07	104.68	548.38
SINE	7SL	16	11	292.818	3221	1.25934e-06	24.15	84.36
SINE	Alu	3856	3169	1447.39	4586768	0.00179332	19.6	58.81
SINE	B2	10	10	64.8	648	2.53353e-07	18.12	60.46
SINE	B4	22	20	68.85	1377	5.38375e-07	20.68	39.33
SINE	ID	19	19	65.8421	1251	4.89112e-07	15.42	55.06
SINE	L2	2	2	93.5	187	7.31127e-08	18.14	56.25
SINE	MIR	39	39	78.3846	3057	1.19522e-06	19.03	54.21
SINE	RTE-BovB	5	5	57.4	287	1.1221e-07	19.79	47.36
SINE	U	55	51	66.7451	3404	1.33089e-06	22	76.99
SINE	tRNA	242	217	99.2581	21539	8.42125e-06	22.75	67.64
SINE	tRNA-7SL	3	3	77	231	9.03156e-08	20.52	49.26
SINE	tRNA-C	17	16	61.125	978	3.82375e-07	17.52	37.79
SINE	tRNA-CR1	3	3	66	198	7.74134e-08	15.93	57.56
SINE	tRNA-Core	11	11	79.9091	879	3.43669e-07	19.84	40.16
SINE	tRNA-Core-RTE	1	1	71	71	2.77594e-08	17.03	68.45
SINE	tRNA-Deu	4	4	53	212	8.28871e-08	18.49	61.87
SINE	tRNA-Deu-L2	22	22	73.7727	1623	6.34555e-07	17.35	58.9
SINE	tRNA-L2	9	8	76.625	613	2.39669e-07	314.48	2356.88
SINE	tRNA-RTE	10	10	115.4	1154	4.51187e-07	26.44	73.91
SINE	tRNA-Sauria	1	1	49	49	1.91579e-08	28.84	23.45
SINE	tRNA-Sauria-L2	1	1	32	32	1.25113e-08	23.28	48.22
SINE	tRNA-Sauria-RTE	1	1	66	66	2.58045e-08	18.92	51.33
SINE	tRNA-V	1098	967	202.862	196168	7.66971e-05	19.06	55.01
SINE	tRNA-V-CR1	432	412	155.956	64254	2.51218e-05	18.63	54.53
SINE	tRNA-V-Core-L2	15683	7011	345.174	2420017	0.000946171	19.02	56.19
SINE?		5	4	83.75	335	1.30977e-07	52.04	1156.99
SINE?	RTE	1	1	89	89	3.47969e-08	23.26	29.29
SINE?	tRNA	5	5	73.8	369	1.4427e-07	22.96	90.56
Satellite		25109	10157	1094.45	11116294	0.00434621	18.48	54.26
Satellite	5S	6	6	176.333	1058	4.13653e-07	7.38	21.26
Satellite	Y-chromosome	3	3	66.6667	200	7.81954e-08	23.11	64.55
Satellite	centr	397	225	560.876	126197	4.93401e-05	10.12	54.03
Satellite	macro	21	18	94.1667	1695	6.62706e-07	16.76	48.46
Satellite	subtelo	1	1	104	104	4.06616e-08	18.78	51.42
Satellite	telo	15	13	821.077	10674	4.17329e-06	13.24	15.57
Satellite?		5	3	533.667	1601	6.25954e-07	10.35	26.02
Simple_repeat		968947	30620	1800.98	55145994	0.0215608	18.88	48.51
Unknown		1610847	30966	26664.5	825693162	0.322827	20.12	59.39
Unknown	centromeric	36	10	627.4	6274	2.45299e-06	10.98	49.03
rRNA		5227	2923	753.772	2203275	0.000861429	40.88	142.42
scRNA		3	3	69	207	8.09322e-08	15.53	47.29
snRNA		21788	9432	1262.39	11906897	0.00465532	24.63	89.12
srpRNA		17	11	413.818	4552	1.77973e-06	22.11	140.44
tRNA		5558	4474	130.401	583415	0.000228102	29.15	140.06
